# Supplementary material for: Can green credit policies improve the digital transformation of heavily polluting enterprises: A quasi-natural experiment based on difference-in-differences
Source: PLoS One. 2024 Aug 29;19(8):e0307722. doi: 10.1371/journal.pone.0307722 (PMC11361581; doi:10.1371/journal.pone.0307722)
Supplement: S1 Data — (XLSX) [file pone.0307722.s001.xlsx]

## Sheet: Sheet1
Year	Code	Name	Industry	Industry Code	Province	City	Szhzx1	Szhzx2	人工智能	人工智能	phjr	sum	hjgzld	sOE	sTPT	financial	size	lev	rOA	rOE	bM	tobinQ	pB	grossProfit	netProfit	aTO	liquid	quick	cashflow	rEC	iNV	fIXED	growth	assetGrowth	loss	board	indep	dual	tMTAge	finBack	overseaBack	tMTPay1	tMTPay2	mshare	mfee	0ccupy	female	employee	iNST
														国企为1，否则为0	ST或PT为1，否则为0	金融业为1，否则为0	企业规模	资产负债率	总资产净利润率	净资产收益率	账面市值比	托宾Q值	市净率	销售毛利率	销售净利率	总资产周转率	流动比率	速动比率	现金流比率	应收账款占比	存货占比	固定资产占比	营业收入增长率	总资产增长率	是否亏损	董事会规模	独立董事占比	两职合一	管理层平均年龄	董监高是否具有金融背景	董监高是否具有海外背景	管理层前三名薪酬总额的自然对数	管理层薪酬总额的自然对数	管理层持股比例	管理费用率	大股东资金占用	管理层女性占比	员工人数的自然对数	机构投资者持股比例
2008	12	南玻A	非金属矿物制品业	C30	广东省	深圳市	0	2	0	0	72.21	7282	60	0	0	0	23.0628	0.536142	0.0531341	0.109958	0.824371	1.21305	2.18478	0.299273	0.117058	0.453913	0.411991	0.337444	0.0992874	0.0228002	0.0313897	0.534249	0.0203949	0.227503	0	2.19722	33.33	1	45.38	1	0	14.6668	15.3389	0.9754	0.0777948	0.00336977	0	9.07142	55.3136
2009	12	南玻A	非金属矿物制品业	C30	广东省	深圳市	0	4	0	0	65.43	6616	50	0	0	0	23.1133	0.485852	0.0859215	0.17548	0.522978	1.91213	4.27463	0.349212	0.173251	0.495937	0.392584	0.306523	0.153045	0.0263817	0.0340222	0.73807	0.235347	0.0517816	0	2.19722	33.33	0	46.35	1	0	14.8611	15.6479	0.7797	0.0795523	0.00140902	0	9.22118	54.1144
2010	12	南玻A	非金属矿物制品业	C30	广东省	深圳市	0	4	0	0	68.56	7886	58	1	0	0	23.2466	0.457945	0.136592	0.258193	0.326482	3.06295	6.06805	0.361612	0.20622	0.662357	0.73944	0.568461	0.189766	0.0194233	0.0383922	0.708193	0.466906	0.142602	0	2.19722	33.33	0	47.88	1	0	15.1143	15.9441	0.6509	0.0718389	0.00534277	5.88	9.36897	46.5288
2011	12	南玻A	非金属矿物制品业	C30	广东省	深圳市	0	3	0	0	68.91	7873	67	1	0	0	23.4499	0.521906	0.0963941	0.190189	0.665608	1.50239	2.57422	0.315107	0.161717	0.596067	0.649313	0.543207	0.110496	0.0206267	0.0313922	0.617201	0.0680261	0.22549	0	2.19722	33.33	1	50.11	1	1	15.0854	15.9222	0.6574	0.0740195	0.00337376	5.56	9.38505	21.1805
2012	12	南玻A	非金属矿物制品业	C30	广东省	深圳市	0	0	0	0	161.69	6617	64	1	0	0	23.386	0.493004	0.0249724	0.0507484	0.678205	1.47448	2.35568	0.234268	0.0528722	0.472317	0.424369	0.333689	0.120384	0.0193093	0.0256207	0.656986	-0.154324	-0.061878	0	2.19722	33.33	1	51.05	1	1	14.6348	15.4588	0.5853	0.0753335	0.00439789	10.53	9.339	26.8433
2013	12	南玻A	非金属矿物制品业	C30	广东省	深圳市	0	1	0	0	155.54	7300	69	1	0	0	23.4366	0.442868	0.110232	0.206931	0.716099	1.39645	2.01088	0.288667	0.209627	0.525846	0.592974	0.496306	0.112665	0.00904781	0.0251136	0.529213	0.105719	0.0518322	0	2.19722	33.33	0	53.06	1	1	14.8966	15.7005	0.6239	0.0868036	0.00725293	11.76	9.20593	22.0535
2014	12	南玻A	非金属矿物制品业	C30	广东省	深圳市	0	3	0	0	356.32	6992	86	1	0	0	23.4501	0.442985	0.0562552	0.100984	0.700013	1.42854	2.16708	0.244344	0.121236	0.464015	0.265377	0.197189	0.0920062	0.0208235	0.0255589	0.644522	-0.0891274	0.0136298	0	2.19722	33.33	0	53.21	1	1	14.8536	15.8232	0.6463	0.0848565	0.0126635	15.79	9.25263	15.6545
2015	12	南玻A	非金属矿物制品业	C30	广东省	深圳市	1	4	0	0	341.04	7883	87	0	0	0	23.4742	0.511696	0.0354043	0.0677925	0.521317	1.91822	3.62381	0.216138	0.0737102	0.480318	0.447401	0.380623	0.0697975	0.02893	0.0223812	0.651438	0.0548494	0.0243904	0	1.60944	60	0	52.45	1	1	14.938	15.6625	0.5576	0.0905273	0.0181261	22.73	9.26369	31.7662
2016	12	南玻A	非金属矿物制品业	C30	广东省	深圳市	3	3	0	0	372.63	8782	116	0	0	0	23.5651	0.525907	0.0490322	0.101964	0.61301	1.63129	2.89504	0.268759	0.0896166	0.547134	0.380342	0.311648	0.130686	0.0366241	0.0278641	0.668227	0.207673	0.0951407	0	1.94591	42.86	1	52.22	1	1	13.7958	13.7958	0	0.0854225	0.0117112	22.22	9.35141	32.8265
2017	12	南玻A	非金属矿物制品业	C30	广东省	深圳市	3	7	0	0	330.9	8785	71	0	0	0	23.6955	0.55057	0.0451797	0.0980123	0.713248	1.40204	2.39088	0.244778	0.0761656	0.593177	0.661976	0.569981	0.126104	0.0326715	0.0351111	0.590774	0.212313	0.139279	0	2.19722	33.33	0	51.62	1	1	15.9822	16.2789	0.4243	0.0845019	0.0105421	19.05	9.40137	29.7774
2018	12	南玻A	非金属矿物制品业	C30	广东省	深圳市	3	16	0	0	389.23	8365	78	0	0	0	23.6737	0.505634	0.0244356	0.0518083	0.995812	1.0042	1.20901	0.234636	0.0445061	0.549039	0.795466	0.698595	0.111455	0.0309839	0.0313975	0.519552	-0.0247659	-0.0215392	0	2.07944	37.5	0	49.95	1	1	16.3966	16.7214	0.6029	0.0689178	0.0108518	25	9.2873	30.7765
2019	12	南玻A	非金属矿物制品业	C30	广东省	深圳市	4	11	0	0	395.02	9132	61	0	0	0	23.6248	0.457957	0.0300368	0.0580286	0.878067	1.13886	1.57773	0.260589	0.0535159	0.56127	0.741464	0.614216	0.130707	0.0356943	0.04463	0.537493	-0.0130005	-0.0477654	0	2.07944	37.5	0	50.56	1	0	16.4339	16.7451	0.3327	0.0575429	0.0111451	27.78	9.25474	32.2379
2020	12	南玻A	非金属矿物制品业	C30	广东省	深圳市	8	20	0	0	357.35	9297	72	0	0	0	23.6071	0.406367	0.0450033	0.0792856	0.729036	1.37167	2.1347	0.302381	0.0760879	0.591465	1.21491	1.00147	0.152694	0.0381072	0.045583	0.511418	0.0190245	-0.017489	0	2.19722	33.33	0	49.72	1	0	16.7671	17.087	0.1924	0.0625022	0.0112381	27.78	9.26464	33.5149
2021	12	南玻A	非金属矿物制品业	C30	广东省	深圳市	12	47	0	0	428.94	9083	58	0	0	0	23.716	0.404872	0.0825571	0.138887	0.652884	1.53167	2.56959	0.350689	0.114553	0.720688	1.66399	1.37539	0.195698	0.0366374	0.0548566	0.429628	0.277173	0.114995	0	2.19722	33.33	0	49.44	1	0	16.5724	16.7239	0.1528	0.0552208	0.00921277	25	9.38513	42.8889
2022	12	南玻A	非金属矿物制品业	C30	广东省	深圳市	8	32	0	0	458.15	9886	69	0	0	0	23.9777	0.483645	0.0891465	0.161903	0.904458	1.10564	1.54043	0.275807	0.134445	0.663071	1.24441	1.00639	0.0755529	0.0455525	0.0688674	0.434035	0.115171	0.299139	0	2.07944	37.5	0	48.89	0	0	16.5847	16.7069	0.0887	0.0473026	0.00748329	31.58	9.56514	30.3782
2008	16	深康佳A	计算机、通信和其他电子设备制造业	C39	广东省	深圳市	1	24	0	0	72.21	7282	60	1	0	0	23.0794	0.617391	0.0280203	0.0710239	1.08906	0.918219	0.939529	0.191467	0.0227603	1.2311	1.3824	0.982395	0.0343729	0.125709	0.245288	0.127408	0.00297589	0.137126	0	1.94591	42.86	1	42.88	1	1	14.3149	15.09	0.0005	0.0354386	0.00770598	25	9.75365	34.1928
2009	16	深康佳A	计算机、通信和其他电子设备制造业	C39	广东省	深圳市	0	21	0	0	65.43	6616	50	1	0	0	23.331	0.697358	0.012222	0.0362001	0.842261	1.18728	2.25474	0.187744	0.0111159	1.0995	1.24137	0.859704	0.0216761	0.0959654	0.263912	0.105665	0.0863348	0.286047	0	1.94591	42.86	0	42.74	1	1	15.1586	16.0789	0.0005	0.0343838	0.00144254	26.32	7.84581	54.3327
2010	16	深康佳A	计算机、通信和其他电子设备制造业	C39	广东省	深圳市	2	22	0	0	68.56	7886	58	1	0	0	23.5246	0.743477	0.00673811	0.024294	0.977225	1.02331	1.3567	0.155965	0.00591355	1.13944	1.22166	0.900698	-0.026283	0.119703	0.226129	0.0903855	0.290551	0.213649	0	1.94591	42.86	0	43	0	1	14.9492	15.8912	0.0005	0.031558	0.0055952	15.79	9.92447	29.7659
2011	16	深康佳A	计算机、通信和其他电子设备制造业	C39	广东省	深圳市	9	40	0	0	68.91	7873	67	1	0	0	23.551	0.749408	0.00144902	0.00571565	1.0676	0.936678	0.898015	0.164319	0.00149093	0.97189	1.17333	0.9354	-0.0810629	0.111971	0.167368	0.105241	-0.052236	0.0266934	0	1.94591	42.86	0	43.8	0	1	14.7418	15.6365	0	0.0358565	0.00794568	15	9.88959	29.9517
2012	16	深康佳A	计算机、通信和其他电子设备制造业	C39	广东省	深圳市	8	44	0	0	161.69	6617	64	1	0	0	23.5304	0.743593	0.00271523	0.0107123	1.05733	0.945777	0.895854	0.179943	0.00247786	1.0958	1.13153	0.78627	-0.0216897	0.119279	0.245086	0.11398	0.130737	-0.0203198	0	1.94591	42.86	0	44.56	0	1	14.6102	15.6271	0	0.0357542	0.0191144	16.67	9.94261	27.1012
2013	16	深康佳A	计算机、通信和其他电子设备制造业	C39	广东省	深圳市	10	76	0	0	155.54	7300	69	1	0	0	23.4797	0.728132	0.0037048	0.0140364	1.02466	0.975934	1.0858	0.167231	0.00299119	1.23857	1.10712	0.78991	0.14503	0.15632	0.227568	0.121227	0.0910071	-0.049486	0	1.94591	42.86	0	46.05	0	1	14.5953	15.5824	0	0.033708	0.0189763	14.29	9.93023	26.8963
2014	16	深康佳A	计算机、通信和其他电子设备制造业	C39	广东省	深圳市	6	51	0	0	356.32	6992	86	1	0	0	23.5434	0.743884	0.003722	0.0141123	0.94023	1.06357	1.67815	0.138479	0.00311606	1.19446	1.13721	0.79222	-0.0381651	0.134647	0.232693	0.106303	-0.0291526	0.0658106	0	1.94591	42.86	0	47.4	0	1	14.9572	15.7167	0	0.035366	0.017818	15	9.84033	35.8598
2015	16	深康佳A	计算机、通信和其他电子设备制造业	C39	广东省	深圳市	28	53	0	0	341.04	7883	87	1	0	0	23.38	0.784184	-0.0822337	-0.34609	0.630277	1.5866	5.41023	0.12719	-0.0693576	1.18565	0.966471	0.702668	0.0904959	0.143773	0.202277	0.123751	-0.0529417	-0.15072	1	1.60944	60	1	48.73	1	1	15.3359	15.9306	0	0.0378214	0.0112394	6.67	9.82774	39.874
2016	16	深康佳A	计算机、通信和其他电子设备制造业	C39	广东省	深圳市	29	74	0	0	372.63	8782	116	1	0	0	23.5707	0.807546	0.00585361	0.0288321	0.743671	1.34468	3.27251	0.137	0.0045408	1.28911	0.98231	0.668192	-0.0563782	0.133848	0.248645	0.0912816	0.103515	0.210012	0	1.94591	42.86	1	48.09	1	1	15.1415	15.8107	0	0.029931	0.0128973	0	9.76365	39.564
2017	16	深康佳A	计算机、通信和其他电子设备制造业	C39	广东省	深圳市	30	86	2	2	330.9	8785	71	1	0	0	23.8828	0.652011	0.249343	0.883385	0.867665	1.15252	1.77992	0.110119	0.162895	1.5307	1.25679	0.94475	-0.183128	0.146149	0.199092	0.0673708	0.538363	0.366269	0	1.94591	42.86	0	48.62	1	1	15.4343	16.2824	0.0011	0.0249046	0.00774257	0	9.78819	37.8589
2018	16	深康佳A	计算机、通信和其他电子设备制造业	C39	广东省	深圳市	54	99	2	0	389.23	8365	78	1	0	0	24.2193	0.713465	0.0236496	0.075766	1.08916	0.918139	0.825462	0.0628525	0.0144952	1.63154	0.963285	0.721283	-0.0979178	0.135154	0.166366	0.0730702	0.477109	0.40012	0	1.94591	42.86	0	49.29	1	1	15.9935	16.83	0.0011	0.0139158	0.0124542	4.76	9.85035	38.8097
2019	16	深康佳A	计算机、通信和其他电子设备制造业	C39	广东省	深圳市	36	88	0	0	395.02	9132	61	1	0	0	24.4748	0.766908	0.00886402	0.0345686	1.02822	0.972553	1.06004	0.0540815	0.00607659	1.45872	1.14797	0.907813	-0.036254	0.103698	0.124886	0.0601418	0.194948	0.291098	0	1.94591	42.86	0	49.24	1	1	16.2559	17.1316	0.0011	0.0155396	0.0416133	5.88	9.86714	38.8198
2020	16	深康佳A	计算机、通信和其他电子设备制造业	C39	广东省	深圳市	56	112	3	3	357.35	9297	72	1	0	0	24.6328	0.78505	0.0116819	0.0523135	0.970442	1.03046	1.48463	0.0547502	0.010726	1.08912	0.93178	0.764196	0.00358119	0.0782115	0.0906503	0.0637306	-0.0864906	0.171163	0	1.94591	42.86	0	49.89	1	1	16.3709	17.0855	0.0011	0.0203167	0.0430212	5.26	9.75359	38.0872
2021	16	深康佳A	计算机、通信和其他电子设备制造业	C39	广东省	深圳市	36	61	3	3	428.94	9083	58	1	0	0	24.409	0.744174	0.0179765	0.0771157	0.956298	1.0457	1.54613	0.0347129	0.0164276	1.09429	0.88922	0.713612	0.0202825	0.0852105	0.102034	0.100573	-0.0247324	-0.200531	0	1.94591	42.86	0	50.68	1	1	16.2351	16.9678	0.0011	0.0195585	0.046081	5.26	9.69511	38.1087
2022	16	深康佳A	计算机、通信和其他电子设备制造业	C39	广东省	深圳市	37	63	3	3	458.15	9886	69	1	0	0	24.3613	0.777428	-0.0454524	-0.189705	0.996383	1.00363	1.28346	0.0276689	-0.0597869	0.760239	1.1817	0.885907	-0.0138967	0.0535752	0.115997	0.108217	-0.397069	-0.0466	1	1.94591	42.86	0	52.05	0	0	15.9268	16.7997	0	0.0320742	0.0379343	5.26	9.5828	39.068
2008	19	深深宝A	酒、饮料和精制茶制造业	C15			0	4	0	0				1	0	0	20.092	0.279769	0.0320266	0.0426898	0.697804	1.43307	2.41696	0.219449	0.105967	0.302231	1.11153	0.752798	0.000971894	0.0686128	0.0918791	0.18054	-0.213914	0.136448	0	2.19722	33.33	0	44.2	1	1	13.7518	14.4841	0	0.219257	0.0758641	33.33	6.04025	56.78
2009	19	深深宝A	酒、饮料和精制茶制造业	C15			0	4	0	0				1	0	0	20.2506	0.413914	-0.0170782	-0.0263612	0.471746	2.11978	5.19367	0.258016	-0.0535738	0.318778	1.01169	0.803895	0.00275189	0.0530661	0.0696747	0.190321	0.218532	0.17185	1	2.19722	33.33	0	42.29	1	1	13.2567	13.2567	0	0.211011	0.0314692	42.86	6.08677	52.23
2010	19	深深宝A	酒、饮料和精制茶制造业	C15			0	3	0	0				1	0	0	20.3054	0.433623	0.0140197	0.0243413	0.334034	2.9937	5.21464	0.227735	0.0391014	0.358547	0.920919	0.715232	0.00793206	0.0925252	0.080741	0.234819	0.247935	0.0563274	0	2.19722	33.33	0	44.07	1	1	13.8826	14.66	0	0.170395	0.0858908	42.86	6.41346	51.7324
2011	19	深深宝A	酒、饮料和精制茶制造业	C15			0	5	0	0				1	0	0	20.7834	0.162047	0.0112102	0.0152726	0.640902	1.5603	2.17665	0.191045	0.0303027	0.369942	3.73975	3.39983	-0.0176938	0.0675818	0.0536584	0.142008	0.38483	0.612778	0	2.19722	33.33	0	44.32	1	1	14.2442	15.195	0	0.149254	0.0338588	36.84	6.48158	55.3775
2012	19	深深宝A	酒、饮料和精制茶制造业	C15			0	7	0	0				1	0	0	20.9246	0.177289	0.0648274	0.0781246	0.573156	1.74472	2.09962	0.171564	0.238308	0.272031	3.53008	2.55266	-0.0396032	0.0861842	0.166364	0.130842	-0.023379	0.151634	0	2.19722	33.33	0	46.67	0	0	14.3921	15.2678	0	0.204618	0.018194	38.1	6.56808	50.2204
2013	19	深深宝A	酒、饮料和精制茶制造业	C15			0	7	0	0				1	0	0	21.0134	0.243113	0.0353287	0.0448141	0.644168	1.55239	1.88234	0.161397	0.103154	0.342486	2.31822	1.32997	-0.00891628	0.0798003	0.228614	0.230594	0.410336	0.0929227	0	2.19722	33.33	0	47.65	0	0	14.4026	15.3007	0	0.138315	0.0168362	29.41	6.7093	46.401
2014	19	深深宝A	酒、饮料和精制茶制造业	C15			0	8	0	0				1	0	0	20.867	0.139418	0.0113406	0.0140887	0.495511	2.01812	2.33013	0.377762	0.0383737	0.295531	3.70658	2.8118	0.0220361	0.0893356	0.112628	0.344238	-0.160151	-0.136182	0	2.19722	33.33	0	48.72	0	0	14.3497	15.2938	0	0.205541	0.021383	33.33	6.70196	48.156
2015	19	深深宝A	酒、饮料和精制茶制造业	C15			0	5	0	0				1	0	0	20.782	0.0974302	-0.0387893	-0.0440446	0.224616	4.45204	5.3633	0.268404	-0.127018	0.305385	5.02589	3.04477	-0.0433426	0.0716181	0.165798	0.337984	-0.0812147	-0.0815456	1	2.19722	33.33	0	48.8	1	0	14.3223	15.2224	0.0668	0.238053	0.0207644	30	6.73815	37.0348
2016	19	深深宝A	酒、饮料和精制茶制造业	C15			0	4	0	0				1	0	0	20.8875	0.109292	0.0805229	0.0898366	0.178274	5.60933	6.96529	0.251423	0.32974	0.244201	5.27466	4.04703	0.0523872	0.0531019	0.119598	0.282564	-0.19171	0.111353	0	2.19722	33.33	0	50.5	1	0	14.4039	15.2954	0.0676	0.315018	0.0192131	31.25	6.64509	35.9153
2017	19	深深宝A	酒、饮料和精制茶制造业	C15			0	6	0	0				1	0	0	20.7913	0.100181	-0.0544729	-0.0608606				0.22126	-0.193984	0.280811	5.66892	4.0012	-0.0886732	0.072117	0.145094	0.293111	0.155017	-0.0917722	1	2.19722	33.33	0	51.76	1	0	14.4599	15.3548	0.0676	0.241095	0.0217787	29.41	6.53379	35.7487
2018	19	深深宝A	酒、饮料和精制茶制造业	C15			0	9	0	0				1	0	0	22.5903	0.329474	0.0851151	0.12106	0.823681	1.21406	1.89716	0.0990027	0.0298227	2.85404	2.88898	0.995997	0.0462368	0.0732185	0.434661	0.153524	33.0724	5.04357	0	2.19722	33.33	0	52.53	0	0	14.8298	15.6167	0.0257	0.0229156	0.00522549	31.58	6.99942	72.53
2019	19	深深宝A	酒、饮料和精制茶制造业	C15			0	7	0	0				1	0	0	22.6365	0.31758	0.0580664	0.0858196	0.893372	1.11935	1.51563	0.0998806	0.0347665	1.67019	3.4387	0.845898	0.0280519	0.0499903	0.45235	0.139488	0.0279959	0.0473207	0	2.19722	33.33	0	53.47	1	0	14.7175	15.8474	0.0088	0.0235708	0.00380198	25	7.08087	72.216
2020	19	深深宝A	酒、饮料和精制茶制造业	C15			0	2	0	2				1	0	0	22.7124	0.34396	0.0573358	0.0857385	0.844736	1.1838	1.80262	0.0975651	0.0339746	1.68761	2.68835	0.468349	0.0392	0.027131	0.467663	0.153596	0.0745519	0.0788652	0	2.19722	33.33	0	53.25	1	0	15.433	16.2743	0	0.0239878	0.00309616	25	7.12769	72.9079
2021	19	深深宝A	酒、饮料和精制茶制造业	C15			0	2	0	1				1	0	0	22.7605	0.387596	0.0582563	0.0919308	0.870357	1.14895	1.70786	0.126266	0.0430305	1.35384	2.08556	0.384385	0.0574208	0.036905	0.451211	0.277436	-0.146827	0.0492839	0	2.19722	33.33	0	53.58	1	0	15.1662	16.2731	0	0.0296596	0.00422157	31.58	7.15305	72.2543
2022	19	深深宝A	酒、饮料和精制茶制造业	C15			0	2	0	0				1	0	0	22.7303	0.350589	0.0553637	0.0877913	0.848141	1.17905	1.79112	0.137123	0.0503203	1.10022	1.67622	0.193204	0.0714776	0.0318262	0.483655	0.287762	-0.18017	-0.0297647	0	1.79176	50	0	54.78	0	0	15.1714	16.0727	0	0.0337504	0.00442262	27.78	7.11964	73.1882
2008	21	长城开发	计算机、通信和其他电子设备制造业	C39			0	9	0	0				1	0	0	22.1892	0.2002	0.0667968	0.0910537	0.98319	1.0171	1.051	0.0301358	0.0226911	2.94374	3.20651	2.82411	0.0781483	0.18351	0.0709172	0.188742	0.0652276	-0.157933	0	2.19722	33.33	1	50.5	0	1	14.6127	15.4234	0.1398	0.009989	0.0193135	5.56	8.90041	60.3587
2009	21	长城开发	计算机、通信和其他电子设备制造业	C39			0	7	0	0				1	0	0	22.4149	0.271815	0.0544951	0.0717069	0.423928	2.35889	2.86809	0.0365743	0.0198381	2.74698	2.36411	2.06852	0.0909478	0.183843	0.0793075	0.240783	-0.0388581	0.253148	0	2.19722	33.33	1	50.19	1	1	14.679	15.4281	0.1398	0.0146604	0.00786546	4.76	9.54359	82.2595
2010	21	长城开发	计算机、通信和其他电子设备制造业	C39			3	9	0	0				1	0	0	22.6204	0.328237	0.0589246	0.0845299	0.377387	2.6498	3.4585	0.0243651	0.0171553	3.43478	1.90004	1.59651	0.0171654	0.221167	0.0972359	0.200577	0.549501	0.228109	0	2.19722	33.33	0	50.58	1	1	14.6671	15.4938	0.1398	0.0115408	0.0035451	5.26	9.76933	82.1195
2011	21	长城开发	计算机、通信和其他电子设备制造业	C39			6	17	0	0				1	0	0	23.059	0.582013	0.0258941	0.0500383	0.80873	1.23651	1.56642	0.0273302	0.0118163	2.19139	1.26663	1.13066	0.0164534	0.144152	0.0785916	0.143165	-0.103081	0.550543	0	2.19722	33.33	0	52.2	1	1	16.8239	17.0783	0.1398	0.0160305	0.0079921	5	9.83564	64.0885
2012	21	长城开发	计算机、通信和其他电子设备制造业	C39			0	9	0	0				1	0	0	23.0438	0.59178	0.000823872	0.00199417	0.832037	1.20187	1.49505	0.0253631	0.00051539	1.59854	1.24513	1.12188	0.028272	0.137228	0.0725933	0.123528	-0.119743	-0.0150329	0	2.19722	33.33	0	53.09	1	1	16.3824	16.8131	0.146	0.0186443	0.00813927	9.09	9.75725	64.749
2013	21	长城开发	计算机、通信和其他电子设备制造业	C39			2	16	0	0				1	0	0	23.3426	0.638573	0.0132905	0.0348509	0.845183	1.18318	1.56582	0.02358	0.0105638	1.25812	1.25557	1.19498	0.0326994	0.133841	0.0385404	0.0892309	-0.0829284	0.348204	0	2.19722	33.33	0	53.45	1	1	16.0158	16.5679	0.131	0.0236764	0.0086738	9.09	9.60784	63.6959
2014	21	长城开发	计算机、通信和其他电子设备制造业	C39			2	16	0	0				1	0	0	23.394	0.649905	0.0113963	0.0320466	0.724345	1.38056	2.08808	0.031881	0.00976372	1.16721	1.23832	1.16393	-0.00685736	0.153276	0.0481939	0.0968815	0.0933961	0.052735	0	2.19722	33.33	0	53.19	1	1	16.3327	16.8395	0.131	0.0203263	0.00344766	14.29	9.7703	59.3744
2015	21	深科技	计算机、通信和其他电子设备制造业	C39			1	14	0	0				1	0	0	23.3861	0.636919	0.0125511	0.0352003	0.533729	1.87361	3.40847	0.0432953	0.0117603	1.06724	1.16549	1.07303	0.0342082	0.113205	0.0580045	0.147513	-0.0658197	-0.0078133	0	2.19722	33.33	0	53.78	1	1	16.2878	16.8467	0.131	0.0262156	0.00594958	13.04	9.92701	58.0513
2016	21	深科技	计算机、通信和其他电子设备制造业	C39			4	18	0	0				1	0	0	23.1843	0.547908	0.0171746	0.0426051	0.57762	1.73124	2.61905	0.0567194	0.0148476	1.15673	1.16735	1.00353	0.0304282	0.191347	0.087043	0.216667	-0.0190501	-0.182747	0	2.19722	33.33	0	53.68	1	1	16.2032	16.6631	0.1305	0.0330371	0.00362668	16	10.5129	56.2813
2017	21	深科技	计算机、通信和其他电子设备制造业	C39			11	26	0	0				1	0	0	23.5326	0.642835	0.0405339	0.102243	0.664631	1.50459	2.41456	0.0639778	0.0403874	1.00363	1.07806	0.919559	0.0433551	0.0979516	0.0992859	0.146887	-0.0570298	0.416656	0	2.19722	33.33	0	51.05	1	1	16.3031	16.7527	0.1683	0.0358673	0.00439864	23.81	10.1116	55.3699
2018	21	深科技	计算机、通信和其他电子设备制造业	C39			23	45	2	1				1	0	0	23.4957	0.576803	0.0346893	0.089045	0.904564	1.1055	1.24963	0.0470064	0.0352015	0.985449	1.11946	0.875781	0.0263034	0.0963752	0.137243	0.16049	0.130278	-0.0363055	0	2.19722	33.33	0	52.55	1	1	16.2017	16.6886	0.1642	0.0257474	0.00928878	25	9.99761	55.7086
2019	21	深科技	计算机、通信和其他电子设备制造业	C39			9	33	0	0				1	0	0	23.6385	0.615132	0.025652	0.0637055	0.630734	1.58546	2.52319	0.0953027	0.0334138	0.767707	1.07772	0.87451	-0.0541997	0.0993578	0.12265	0.147366	-0.176651	0.153563	0	2.19722	33.33	0	52.71	1	1	16.3373	16.8607	0.1642	0.0332007	0.0234545	23.81	10.2981	53.5836
2020	21	深科技	计算机、通信和其他电子设备制造业	C39			7	30	0	0				1	0	0	23.7976	0.629761	0.0475498	0.126136	0.520248	1.92216	3.49173	0.113299	0.0636783	0.746719	1.2359	1.02821	0.144328	0.135283	0.109424	0.154899	0.131839	0.172395	0	2.07944	37.5	0	53.73	1	1	16.3331	16.8305	0.0493	0.0316537	0.00709992	22.73	10.2055	49.0506
2021	21	深科技	计算机、通信和其他电子设备制造业	C39			20	55	5	5				1	0	0	24.0209	0.575808	0.0342647	0.0856156	0.671359	1.48952	2.15442	0.0964273	0.0505853	0.677365	1.15487	0.909609	0.0320754	0.102484	0.131077	0.15746	0.101623	0.25026	0	2.19722	33.33	0	52.35	1	1	16.3815	16.9978	0.0478	0.0380963	0.0320365	17.65	10.2005	47.8181
2022	21	深科技	计算机、通信和其他电子设备制造业	C39			21	72	3	3				1	0	0	24.0488	0.569897	0.0251099	0.0587793	0.854955	1.16965	1.39459	0.120157	0.042733	0.587599	1.24104	0.903657	0.0322043	0.0961469	0.162618	0.151625	-0.0224328	0.028246	0	2.19722	33.33	0	53.61	0	0	16.1918	16.7625	0.0439	0.0352975	0.0017419	16.67	9.78521	46.9573
2008	39	中集集团	金属制品业	C33	广东省	深圳市	0	8	0	0	72.21	7282	60	1	0	0	24.2659	0.567842	0.0449689	0.103779	1.06458	0.939337	1.10529	0.115229	0.0356075	1.26291	1.59126	0.92888	0.0974174	0.121354	0.226674	0.207009	-0.0293995	-0.144436	0	2.07944	37.5	0	52.33	1	1	16.151	16.6278	0.0311	0.0351063	0.0255836	0	10.759	53.9858
2009	39	中集集团	金属制品业	C33	广东省	深圳市	0	8	0	0	65.43	6616	50	1	0	0	24.3438	0.576357	0.0300547	0.0702648	0.747785	1.33728	2.20372	0.150118	0.0527807	0.569426	1.39881	0.938777	0.0259563	0.103393	0.180778	0.205979	-0.567364	0.0810386	0	2.07944	37.5	0	52.72	1	1	13.9167	14.6328	0.0311	0.0965092	0.0300733	5.56	10.7057	58.6862
2010	39	中集集团	金属制品业	C33	广东省	深圳市	0	7	0	0	68.56	7886	58	1	0	0	24.7147	0.645179	0.0623213	0.162751	0.63574	1.57297	3.18683	0.157828	0.0550696	1.13168	1.12746	0.679575	0.0273948	0.150189	0.247988	0.184858	1.5283	0.448956	0	1.94591	42.86	0	53.86	1	1	16.1126	16.8224	0.0311	0.0528193	0.0413125	9.52	11.0565	63.8552
2011	39	中集集团	金属制品业	C33	广东省	深圳市	0	5	0	0	68.91	7873	67	1	0	0	24.8878	0.664184	0.0617582	0.17927	0.934164	1.07048	1.58288	0.18558	0.0570594	1.08235	1.33204	0.826122	0.0350276	0.126019	0.240335	0.169129	0.238693	0.189007	0	2.07944	37.5	0	54.57	1	1	16.5812	17.1612	0.0187	0.058748	0.0421006	9.52	11.0749	57.8187
2012	39	中集集团	金属制品业	C33	广东省	深圳市	0	9	0	0	161.69	6617	64	1	0	0	24.8663	0.648892	0.0303159	0.0882869	0.940727	1.06301	1.38795	0.179129	0.0355289	0.853275	1.54194	0.816745	0.0356062	0.130778	0.2863	0.184288	-0.152686	-0.0212756	0	2.07944	37.5	0	55.05	1	1	16.6886	17.3881	0	0.0684783	0.0335665	9.52	10.9774	76.6765
2013	39	中集集团	金属制品业	C33	广东省	深圳市	0	12	0	0	155.54	7300	69	1	0	0	25.0083	0.662616	0.0388574	0.113036	0.912437	1.09597	1.61508	0.16643	0.0455209	0.853615	1.2939	0.792293	0.0378747	0.138645	0.219825	0.186046	0.065159	0.152615	0	1.94591	42.86	0	57.52	1	1	16.6341	17.4265	0.0187	0.0698331	0.038634	7.41	10.9628	79.2059
2014	39	中集集团	金属制品业	C33	广东省	深圳市	1	23	0	0	356.32	6992	86	1	0	0	25.1981	0.689185	0.0378337	0.117189	0.858198	1.16523	2.1444	0.161291	0.043298	0.873799	1.0609	0.666966	0.0733055	0.130792	0.191093	0.217042	0.21074	0.208939	0	2.07944	37.5	0	58.15	1	1	16.5046	17.455	0.0317	0.0664538	0.0293357	10	11.025	75.5452
2015	39	中集集团	金属制品业	C33	广东省	深圳市	4	38	0	0	341.04	7883	87	1	0	0	25.3939	0.667536	0.0233573	0.072382	0.903183	1.1072	1.76178	0.180701	0.038714	0.603331	0.966358	0.601914	-0.0338152	0.0999132	0.153767	0.20464	-0.162479	0.216311	0	1.94591	42.86	0	58.32	1	1	16.4721	17.4012	0.0368	0.0706642	0.0304754	9.09	10.9591	79.2518
2016	39	中集集团	金属制品业	C33	广东省	深圳市	4	39	0	0	372.63	8782	116	1	0	0	25.5485	0.685954	0.0063531	0.0196968	0.985229	1.01499	1.11274	0.188404	0.01438	0.441802	1.17511	0.791654	0.0187909	0.0924937	0.139707	0.176843	-0.129063	0.167207	0	2.07944	37.5	0	56.38	1	1	16.2485	17.1363	0.0303	0.0823413	0.0750143	7.69	10.8454	79.7011
2017	39	中集集团	金属制品业	C33	广东省	深圳市	9	75	0	0	330.9	8785	71	1	0	0	25.5954	0.668943	0.0247506	0.0766864	0.925091	1.08098	1.57639	0.183581	0.0413947	0.597917	1.17518	0.791597	0.0327353	0.125545	0.147455	0.175653	0.492809	0.0480652	0	2.07944	37.5	0	54.43	1	1	16.0511	16.9231	0.0224	0.0718487	0.0632424	4.35	10.8335	80.1665
2018	39	中集集团	金属制品业	C33	广东省	深圳市	15	86	2	2	389.23	8365	78	1	0	0	25.7914	0.670181	0.0281079	0.0850782	1.05893	0.944346	0.60266	0.148787	0.043514	0.645951	1.13043	0.753146	0.000885753	0.112635	0.172046	0.145948	0.225396	0.216529	0	2.07944	37.5	0	54.48	1	1	16.5492	17.0463	0.0316	0.0551778	0.0709709	4.35	10.8445	79.1434
2019	39	中集集团	金属制品业	C33	广东省	深圳市	17	83	4	4	395.02	9132	61	1	0	0	25.8714	0.680212	0.0151672	0.0467254	1.05152	0.951001	0.639555	0.145192	0.0292502	0.518535	1.30339	0.705401	0.0205599	0.106881	0.23998	0.219916	-0.0821655	0.0832278	0	2.07944	37.5	0	55.95	1	1	16.672	17.1035	0.0316	0.060645	0.044109	4.76	10.8141	79.876
2020	39	中集集团	金属制品业	C33	广东省	深圳市	14	81	2	2	357.35	9297	72	1	0	0	25.7083	0.631672	0.0377718	0.110417	0.999897	1.0001	1.00066	0.142782	0.0638466	0.591602	1.12839	0.868364	0.0876161	0.127458	0.10582	0.241511	0.097229	-0.150464	0	2.19722	33.33	0	55.29	1	1	16.7433	17.1865	0.0315	0.0520007	0.0461492	5.88	10.8415	80.6002
2021	39	中集集团	金属制品业	C33	广东省	深圳市	16	93	2	1	428.94	9083	58	1	0	0	25.7623	0.630773	0.0556394	0.15087	0.987141	1.01303	1.08267	0.180334	0.051075	1.08937	1.19794	0.906209	0.133322	0.165181	0.128543	0.226768	0.738504	0.0554744	0	2.19722	33.33	0	54.15	1	1	17.211	17.7447	0.0315	0.0354368	0.0309717	10	10.8541	78.4069
2022	39	中集集团	金属制品业	C33	广东省	深圳市	14	104	0	0	458.15	9886	69	1	0	0	25.7062	0.570554	0.0306516	0.0769189	1.07785	0.92777	0.6059	0.152787	0.0325085	0.942879	1.24953	0.951989	0.100188	0.152753	0.125645	0.268694	-0.135369	-0.0545776	0	2.07944	37.5	0	55.05	0	0	17.0671	17.6025	0.0315	0.0495424	0.0222942	9.09	10.8502	74.2637
2008	45	深纺织A	纺织业	C17			0	4	0	0				1	0	0	20.1537	0.262577	0.0709479	0.102482	0.742751	1.34635	2.84353	0.197391	0.121413	0.584352	1.02999	0.943556	0.0548104	0.0104758	0.0215081	0.148318	-0.255721	-0.168635	0	1.94591	42.86	0	47.56	1	1	14.2082	15.3276	0.0288	0.146499	0.056328	12.5	6.53959	61.15
2009	45	深纺织A	纺织业	C17			0	4	0	0				1	0	0	20.5033	0.385411	0.0555638	0.0835071	0.245132	4.07943	6.83818	0.178597	0.0778889	0.713373	0.964502	0.79258	0.0589856	0.0488697	0.0527117	0.274291	0.340296	0.418479	0	1.94591	42.86	0	48.63	1	1	14.3423	15.4578	0.0667	0.0922003	0.0280495	12.5	6.64639	62.0383
2010	45	深纺织A	纺织业	C17			0	3	0	0				1	0	0	21.2273	0.186933	0.0331241	0.0442681	0.392363	2.54866	4.06536	0.172534	0.0638275	0.518963	6.83993	6.41265	0.0343681	0.0290852	0.0368406	0.100568	0.306774	1.06267	0	2.19722	33.33	0	47.24	1	0	14.4083	15.458	0.0297	0.113565	0.0181313	17.65	6.79122	76.3181
2011	45	深纺织A	综合	S90			0	5	0	0				1	0	0	21.3156	0.242557	0.0282451	0.0360257	0.597387	1.67396	2.28749	0.170668	0.0686156	0.411643	3.46831	3.0814	0.0153471	0.0315056	0.0395834	0.278797	0.117736	0.0923055	0	2.19722	33.33	0	48.24	1	0	14.4568	15.6159	0.0297	0.105884	0.0114678	17.65	6.69456	63.0047
2012	45	深纺织A	批发业	F51			0	7	0	0				1	0	0	21.3549	0.307152	-0.0439097	-0.0606059	0.757995	1.31927	1.67614	0.0426494	-0.0958319	0.458195	1.81793	1.35332	-0.0824984	0.0536733	0.0761744	0.504697	0.185471	0.0400579	1	2.19722	33.33	0	49.18	1	0	14.5057	15.6486	0.0297	0.147614	0.0271549	17.65	7.11233	59.6
2013	45	深纺织A	批发业	F51			0	7	0	0				1	0	0	21.7712	0.194236	0.0199571	0.0262285	0.739945	1.35145	1.76347	0.0381581	0.0417493	0.478021	6.51866	5.67679	-0.0654775	0.0485392	0.0714684	0.307966	0.338397	0.516361	0	2.19722	33.33	0	49.61	1	0	14.5276	15.3753	0.0184	0.126512	0.0491873	17.39	7.29641	74.6389
2014	45	深纺织A	批发业	F51			0	8	0	0				1	0	0	21.761	0.221956	-0.0400354	-0.0505514	0.574956	1.73926	2.17484	0.0464172	-0.0938033	0.426802	3.8002	3.25719	-0.017253	0.0553084	0.0817134	0.292219	0.0705986	-0.0101608	1	2.07944	37.5	0	49.24	1	0	14.5207	15.4317	0.0184	0.0986794	0.0148234	23.53	7.28961	53.0869
2015	45	深纺织A	计算机、通信和其他电子设备制造业	C39			0	5	0	0				1	0	0	21.8116	0.267673	0.00293403	0.00388816	0.418366	2.39025	3.28664	0.068666	0.00692664	0.423587	3.29443	2.74739	0.0133308	0.06155	0.103986	0.266054	0.0130428	0.0519386	0	2.07944	37.5	1	50.11	1	0	14.2933	15.111	0.0184	0.0839983	0.0151996	22.22	7.15383	55.8862
2016	45	深纺织A	计算机、通信和其他电子设备制造业	C39			0	4	0	0				1	0	0	22.139	0.164936	-0.0246215	-0.0310865	0.556059	1.79837	2.06136	0.0584758	-0.0728347	0.338046	6.10537	5.52638	-0.0134151	0.0534573	0.0687864	0.175669	-0.0232701	0.387349	1	1.94591	42.86	1	51.57	1	0	14.3648	15.0141	0.0184	0.0892186	0.0163299	28.57	7.13569	52.4329
2017	45	深纺织A	计算机、通信和其他电子设备制造业	C39			0	6	0	0				1	0	0	22.1573	0.160336	0.0177171	0.0211576	0.775281	1.28986	1.41496	0.119239	0.0499217	0.354898	5.76045	5.20696	-0.00679705	0.0458805	0.0656892	0.156381	0.231468	0.0184874	0	2.19722	33.33	0	50.05	1	1	14.453	15.2194	0.1631	0.0775012	0.00308074	18.18	7.19669	49.3624
2018	45	深纺织A	计算机、通信和其他电子设备制造业	C39			0	9	0	0				1	0	0	22.2535	0.251066	-0.0141357	-0.0178454	1.15516	0.865684	0.8557	0.102256	-0.0489664	0.288682	2.93084	2.50044	-0.0996913	0.114404	0.095201	0.213863	-0.137704	0.100925	1	2.19722	33.33	0	49.59	1	1	14.732	15.5658	0.1645	0.069627	0.00321417	17.65	7.19818	49.7085
2008	49	德赛电池	电气机械及器材制造业	C38	广东省	深圳市	0	3	0	0	72.21	7282	60	1	0	0	22.2343	0.149354	-0.00404928	-0.00506602	1.06145	0.942106	0.984423	0.0855762	-0.00858438	0.471703	4.58564	3.77893	0.0845535	0.0806208	0.0864452	0.199327	0.69621	-0.0190084	1	2.07944	37.5	0	48.75	1	1	14.6592	15.4395	0.1068	0.0448853	0.00274546	10	7.19893	49.1595
2009	49	德赛电池	电气机械及器材制造业	C38	广东省	深圳市	0	3	0	0	65.43	6616	50	1	0	0	22.3266	0.215358	0.00915649	0.0112195	1.10774	0.902737	0.933684	0.139721	0.0206251	0.443948	3.96658	3.10369	0.000388553	0.110133	0.0967588	0.159005	-0.0228063	0.0966915	0	2.19722	33.33	0	49.32	1	1	15.0853	15.9914	0.0636	0.0498325	0.00105945	13.64	7.22184	49.3372
2010	49	德赛电池	电气机械及器材制造业	C38	广东省	深圳市	0	12	0	0	68.56	7886	58	1	0	0	22.4411	0.288691	0.0142504	0.0191055	0.90966	1.09931	1.21397	0.188389	0.0327476	0.435158	3.33546	2.34346	-0.000796215	0.0861357	0.133403	0.431704	0.087618	0.121347	0	2.19722	33.33	0	48.75	1	1	15.29	16.0002	0.019	0.0532268	0.0251563	15	7.39695	51.1358
2011	49	德赛电池	电气机械及器材制造业	C38	广东省	深圳市	3	6	0	0	68.91	7873	67	1	0	0	22.4491	0.282367	0.0199812	0.0279659	0.822126	1.21636	1.39352	0.16349	0.0393913	0.507249	3.39938	2.70502	0.0872755	0.113329	0.0994186	0.398819	0.237271	0.00799446	0	2.19722	33.33	0	48.75	0	0	15.241	16.0597	0.019	0.0452394	0.00188459	18.75	7.36201	50.5261
2012	49	德赛电池	电气机械及器材制造业	C38	广东省	深圳市	4	8	0	0	161.69	6617	64	1	0	0	21.3445	0.750595	0.104086	0.382973	0.333565	2.99792	9.01073	0.166411	0.0534328	1.94798	1.20846	1.0743	0.18382	0.579743	0.0997967	0.06045	0.422429	0.31141	0	2.07944	37.5	0	47.79	1	1	15.7494	15.8041	0	0.0687642	0.00282223	14.29	8.42727	84.4605
2013	49	德赛电池	电气机械及器材制造业	C38	广东省	深圳市	8	8	0	0	155.54	7300	69	1	0	0	21.9385	0.806481	0.105129	0.492641	0.273536	3.65583	14.7238	0.145265	0.0624729	1.6828	1.21585	1.01279	0.0163429	0.597313	0.156978	0.0352202	0.377834	0.811183	0	2.19722	33.33	0	49.88	1	0	15.9218	16.0602	0	0.0494797	0.00281275	17.65	8.56827	96.7517
2014	49	德赛电池	电气机械及器材制造业	C38	广东省	深圳市	5	6	0	0	356.32	6992	86	1	0	0	22.2656	0.803558	0.0777664	0.398358	0.470427	2.12573	6.7306	0.106943	0.0489673	1.58813	1.19666	1.00339	0.0318248	0.371917	0.152305	0.0347421	0.451357	0.38697	0	2.19722	33.33	0	48	1	1	15.0252	15.2561	0	0.0332538	0.0260478	11.11	8.70963	48.0876
2015	49	德赛电池	电气机械及器材制造业	C38	广东省	深圳市	6	9	1	0	341.04	7883	87	1	0	0	21.9478	0.647972	0.0762783	0.291166	0.245522	4.07295	9.72926	0.0891901	0.0365293	2.08814	1.38322	1.07721	0.188048	0.431015	0.196189	0.0522766	0.319987	-0.272271	0	2.19722	33.33	0	48.53	0	1	15.3575	15.645	0	0.0307473	0.00904247	0	8.74973	68.5575
2016	49	德赛电池	电气机械及器材制造业	C38	广东省	深圳市	10	14	3	1	372.63	8782	116	1	0	0	22.3614	0.708479	0.0818137	0.259228	0.419169	2.38567	5.75326	0.0970835	0.0400814	2.04119	1.24717	0.975102	0.0166277	0.502122	0.192668	0.0440996	0.0344108	0.512323	0	2.19722	33.33	0	47.5	1	1	15.3419	15.5403	0	0.0377802	0.00959064	6.25	9.07004	70.4151
2017	49	德赛电池	电气机械及器材制造业	C38	广东省	深圳市	10	11	4	2	330.9	8785	71	1	0	0	22.7539	0.761753	0.0569955	0.219447	0.546976	1.82824	4.47637	0.0880064	0.0291343	1.9563	1.11453	0.789003	-0.0548167	0.477285	0.247957	0.0866833	0.431154	0.48064	0	2.19722	33.33	0	48.86	1	1	15.5265	15.7295	0	0.040141	0.00549862	7.14	9.26729	68.3831
2018	49	德赛电池	电气机械及器材制造业	C38	广东省	深圳市	15	20	6	4	389.23	8365	78	1	0	0	22.9005	0.743297	0.0639392	0.257663	0.708951	1.41053	2.59926	0.0819827	0.0304718	2.09831	1.21148	0.807055	0.0138481	0.470596	0.289407	0.0778159	0.381489	0.157888	0	2.19722	33.33	0	49.86	1	1	15.7278	15.9208	0	0.0108444	0.0205803	7.14	9.2653	61.3982
2019	49	德赛电池	电气机械及器材制造业	C38	广东省	深圳市	23	38	6	5	395.02	9132	61	1	0	0	22.8946	0.673751	0.0761518	0.261354	0.613404	1.63025	2.95019	0.083611	0.03632	2.09669	1.34239	0.966055	0.181818	0.44753	0.22982	0.0980514	0.0691888	-0.00587959	0	2.19722	33.33	0	49.39	1	0	15.881	16.0675	0.0724	0.01172	0.0182034	11.11	9.18441	57.549
2020	49	德赛电池	电气机械及器材制造业	C38	广东省	深圳市	32	41	6	4	357.35	9297	72	1	0	0	22.9248	0.687771	0.0831331	0.260497	0.449312	2.22562	4.96276	0.0867106	0.0381629	2.17837	1.18961	0.907695	0.141843	0.513731	0.187993	0.102593	0.0517895	0.0306877	0	2.19722	33.33	0	49	1	0	15.8671	16.0506	0.0724	0.0115578	0.0161521	13.33	9.1935	77.0966
2021	49	德赛电池	电气机械及器材制造业	C38	广东省	深圳市	26	38	3	3	428.94	9083	58	1	0	0	23.1007	0.681789	0.0801308	0.253994	0.434962	2.29905	5.10694	0.0936501	0.0407761	1.96514	1.26976	0.872248	0.0445776	0.477892	0.239685	0.0791009	0.00376485	0.192233	0	2.19722	33.33	0	49.59	1	0	15.7321	15.855	0.0724	0.0138619	0.0111781	11.76	9.2653	66.7797
2022	49	德赛电池	电气机械及器材制造业	C38	广东省	深圳市	38	57	2	1	458.15	9886	69	1	0	0	23.2502	0.662442	0.0731897	0.222728	0.587416	1.70237	3.08148	0.0985244	0.03919	1.86756	1.39326	0.923434	0.0312384	0.366581	0.232902	0.155688	0.117009	0.161235	0	2.19722	33.33	0	49.73	0	0	15.1318	15.2774	0.0355	0.018135	0.0108734	13.33	9.31236	68.3559
2008	50	深天马A	计算机、通信和其他电子设备制造业	C39	广东省	深圳市	0	13	0	0	72.21	7282	60	1	0	0	22.3373	0.602524	-0.0146513	-0.0332603	1.02544	0.975189	0.882949	0.11886	-0.0516358	0.283744	1.12025	0.749744	0.0444926	0.0484495	0.0666501	0.745353	-0.201695	0.0739259	1	2.19722	33.33	0	45.95	1	1	14.4782	15.0034	0.017	0.110963	0.0105609	5.26	8.80418	66.17
2009	50	深天马A	计算机、通信和其他电子设备制造业	C39	广东省	深圳市	0	7	0	0	65.43	6616	50	1	0	0	22.5914	0.675933	-0.0538991	-0.151345	0.873827	1.14439	1.81956	0.0397107	-0.141478	0.380971	1.12887	0.962921	0.0673368	0.0387432	0.042879	0.527545	0.591603	0.289225	1	2.19722	33.33	0	46.17	1	1	14.4797	15.0346	0.017	0.0781839	0.00142478	5.56	8.70996	62.9207
2010	50	深天马A	计算机、通信和其他电子设备制造业	C39	广东省	深圳市	0	8	0	0	68.56	7886	58	1	0	0	22.7991	0.687553	0.0194642	0.0612745	0.706175	1.41608	3.4491	0.159357	0.0407055	0.478171	1.07066	0.84246	0.0445896	0.0935116	0.0623626	0.62661	0.576943	0.230918	0	2.07944	37.5	0	45.05	1	1	14.9427	15.6038	0.0039	0.0728549	0.00309453	10.53	8.91919	74.1197
2011	50	深天马A	计算机、通信和其他电子设备制造业	C39	广东省	深圳市	0	20	0	0	68.91	7873	67	1	0	0	22.8092	0.6375	0.0321318	0.0951773	0.925006	1.08107	1.22366	0.118679	0.0557827	0.576018	1.08557	0.883676	0.0661881	0.127757	0.0548581	0.568052	0.336041	0.0101173	0	1.94591	42.86	0	46.22	1	1	15.5235	16.1789	0.0039	0.0740948	0.00517262	11.11	9.01128	61.0238
2012	50	深天马A	计算机、通信和其他电子设备制造业	C39	广东省	深圳市	1	16	0	0	161.69	6617	64	1	0	0	22.7778	0.608351	0.017352	0.0460453	0.840025	1.19044	1.48627	0.143665	0.0317433	0.546635	0.863854	0.662008	0.104694	0.120921	0.0656152	0.565474	-0.0609805	-0.0309204	0	1.94591	42.86	0	46.2	1	1	15.3965	16.0304	0.0039	0.0844172	0.00623535	10	8.87961	68.0864
2013	50	深天马A	计算机、通信和其他电子设备制造业	C39	广东省	深圳市	0	15	0	0	155.54	7300	69	1	0	0	22.7998	0.588088	0.03619	0.0900491	0.713865	1.40083	1.97312	0.181448	0.0631809	0.5728	0.986294	0.806098	0.178229	0.118321	0.0644555	0.499792	0.0428825	0.0222438	0	2.19722	33.33	0	46.5	0	1	15.6417	16.4351	0.0039	0.0994313	0.00914168	7.69	8.91985	57.6127
2014	50	深天马A	计算机、通信和其他电子设备制造业	C39	广东省	深圳市	3	11	0	0	356.32	6992	86	1	0	0	23.4764	0.454445	0.0580441	0.115969	0.702099	1.4243	2.53286	0.186529	0.0736863	0.787719	1.077	0.761271	0.0883023	0.152758	0.0960734	0.498074	1.06275	0.967277	0	2.19722	33.33	0	46.52	0	1	15.7265	16.5289	0.002	0.107351	0.00538897	9.52	9.49552	67.9663
2015	50	深天马A	计算机、通信和其他电子设备制造业	C39	广东省	深圳市	13	32	0	0	341.04	7883	87	1	0	0	23.7973	0.387465	0.0297725	0.0509479	0.707014	1.4144	2.2431	0.163369	0.052761	0.564291	1.83169	1.60525	0.206165	0.094754	0.0641256	0.316504	0.129542	0.378282	0	2.07944	37.5	0	47.09	0	1	15.7643	16.5359	0.0106	0.120654	0.00123332	9.09	9.49281	68.9718
2016	50	深天马A	计算机、通信和其他电子设备制造业	C39	广东省	深圳市	22	29	2	0	372.63	8782	116	1	0	0	23.7996	0.365342	0.0262851	0.0421499				0.201832	0.053012	0.495832	1.73719	1.53695	0.0452323	0.0907134	0.0499128	0.289129	0.0196347	0.00234152	0	2.19722	33.33	0	47.04	1	1	15.7965	16.6412	0.0079	0.135742	0.00640357	10.71	9.50286	64.6811
2017	50	深天马A	计算机、通信和其他电子设备制造业	C39	广东省	深圳市	22	25	0	0	330.9	8785	71	1	0	0	24.1128	0.511848	0.0314506	0.0571801	0.692934	1.44314	1.90784	0.208493	0.057606	0.54596	1.10405	0.946889	0.0647911	0.112312	0.054056	0.223326	0.305096	0.367766	0	2.19722	33.33	0	45.92	1	1	15.8048	16.5375	0.0073	0.111534	0.0118485	19.23	9.7136	55.1748
2018	50	深天马A	计算机、通信和其他电子设备制造业	C39	广东省	深圳市	25	47	1	0	389.23	8365	78	1	0	0	24.8182	0.566855	0.0219397	0.0486112	1.07223	0.932635	0.772632	0.151907	0.0340307	0.644705	0.766249	0.601555	0.0593837	0.0994124	0.0520515	0.487196	1.06327	1.0247	0	2.19722	33.33	0	46.34	1	1	15.7577	16.6564	0.0031	0.0265301	0.0010077	17.24	10.6094	68.821
2019	50	深天马A	计算机、通信和其他电子设备制造业	C39	广东省	深圳市	29	61	5	2	395.02	9132	61	1	0	0	24.9046	0.591951	0.0132182	0.0314678	0.916742	1.09082	1.24925	0.168469	0.0273881	0.482627	0.70542	0.541838	0.0727362	0.0891174	0.0510077	0.431558	0.0474007	0.090178	0	2.19722	33.33	0	48	1	1	15.7843	16.7464	0.0031	0.0360401	0.00186256	18.18	10.5927	68.2959
2020	50	深天马A	计算机、通信和其他电子设备制造业	C39	广东省	深圳市	18	43	2	2	357.35	9297	72	1	0	0	25.0213	0.543647	0.0212148	0.048926	0.973806	1.0269	1.07921	0.194283	0.0504407	0.420588	0.850262	0.649901	0.0907705	0.0695647	0.0471575	0.363044	-0.0346485	0.123861	0	2.19722	33.33	0	49.28	1	1	15.804	16.6702	0.0021	0.0337382	0.000729221	20	10.5317	66.0556
2021	50	深天马A	计算机、通信和其他电子设备制造业	C39	广东省	深圳市	26	51	3	2	428.94	9083	58	1	0	0	25.1107	0.566435	0.0200332	0.0450741	1.03465	0.966506	0.917622	0.183381	0.0484604	0.413393	0.82327	0.647404	0.062823	0.0833775	0.0459324	0.302078	0.0888206	0.0934575	0	2.3979	36.36	0	49.22	1	1	15.7607	16.6889	0.0016	0.0317496	0.0017349	25	10.196	63.5212
2022	50	深天马A	计算机、通信和其他电子设备制造业	C39	广东省	深圳市	20	31	2	2	458.15	9886	69	1	0	0	25.1176	0.626341	0.00133557	0.00330989	1.12002	0.89284	0.703319	0.129014	0.00342777	0.389631	1.03829	0.810409	0.0483101	0.0752492	0.0599247	0.284324	-0.0119933	0.0069253	0	2.48491	33.33	0	49.26	0	0	15.8743	16.6854	0.0016	0.0348244	0.00251582	29.03	10.1574	63.3701
2008	55	方大A	金属制品业	C33	广东省	深圳市	0	7	0	0	72.21	7282	60	0	0	0	21.0566	0.550492	0.0141734	0.0300145	0.75179	1.33016	2.72813	0.177275	0.024496	0.578601	1.2657	1.01458	0.0165479	0.222108	0.104767	0.196161	0.225653	0.0597364	0	1.94591	42.86	1	49.47	1	1	13.8461	14.5299	0.0203	0.0820904	0.0300252	13.33	7.02287	23.06
2009	55	方大集团	金属制品业	C33	广东省	深圳市	0	7	0	0	65.43	6616	50	0	0	0	21.1172	0.518206	0.025665	0.0550586	0.40176	2.48905	5.8067	0.179496	0.0404576	0.634369	1.09547	0.827145	0.0314934	0.225014	0.134184	0.174837	0.163445	0.0625143	0	1.94591	42.86	1	51	1	1	14.0473	14.7074	0.0203	0.0751726	0.023543	16.67	7.68478	18.41
2010	55	方大集团	金属制品业	C33	广东省	深圳市	0	11	0	0	68.56	7886	58	0	0	0	21.412	0.450407	0.0277988	0.0533921	0.467363	2.13967	4.58344	0.17751	0.0415567	0.668936	1.45815	1.1336	-0.0156629	0.199217	0.140765	0.120811	0.272683	0.342826	0	1.94591	42.86	1	52	1	1	14.2943	14.9992	0.0184	0.0811917	0.0197047	16.67	7.73587	16.933
2011	55	方大集团	金属制品业	C33	广东省	深圳市	0	9	0	0	68.91	7873	67	0	0	0	21.4949	0.46746	0.028586	0.0528673	0.670293	1.49188	2.56233	0.193348	0.0440252	0.649311	1.36388	1.10276	-0.0263694	0.307089	0.117606	0.14643	0.160804	0.0864643	0	1.94591	42.86	1	50.73	0	1	14.5782	15.3936	0.0184	0.0783043	0.02469	20	7.98037	13.3478
2012	55	方大集团	金属制品业	C33	广东省	深圳市	0	10	0	0	161.69	6617	64	0	0	0	21.5682	0.502397	0.00286932	0.00557765	0.627343	1.59402	2.8752	0.180867	0.00460923	0.622517	1.24362	1.00615	0.0254584	0.332885	0.115611	0.146729	0.0364219	0.0760298	0	1.94591	42.86	1	50.54	0	1	14.6835	15.4368	0.0184	0.0877586	0.0246325	23.08	7.96555	18.85
2013	55	方大集团	金属制品业	C33	广东省	深圳市	0	8	0	0	155.54	7300	69	0	0	0	21.6786	0.5322	0.0330403	0.0685656	0.571051	1.75116	3.51046	0.184394	0.0465781	0.709354	1.33411	1.01252	0.0602197	0.345744	0.16485	0.17808	0.250175	0.116743	0	1.94591	42.86	1	51.54	0	1	14.7821	15.5427	0.1373	0.0728157	0.0255039	23.08	7.6406	19.87
2014	55	方大集团	金属制品业	C33	广东省	深圳市	0	9	0	0	356.32	6992	86	0	0	0	22.0215	0.644927	0.0296024	0.0736622	0.46021	2.17292	5.90729	0.179272	0.0478193	0.619048	1.18314	0.754224	-0.152317	0.301755	0.268227	0.133702	0.109122	0.408978	0	1.94591	42.86	1	51.47	0	1	15.0568	15.7838	0.1373	0.0787199	0.0133646	17.65	8.01268	22.2676
2015	55	方大集团	金属制品业	C33	广东省	深圳市	2	10	0	0	341.04	7883	87	0	0	0	22.2193	0.701165	0.0167876	0.0517847	0.398465	2.50963	8.15893	0.148578	0.0267462	0.627663	1.22501	0.734005	-0.0806683	0.314891	0.301646	0.103637	0.31581	0.218807	0	1.94591	42.86	1	49.46	0	1	15.1094	15.795	0.1712	0.0656373	0.0118939	7.69	7.75234	30.2457
2016	55	方大集团	金属制品业	C33	广东省	深圳市	3	12	0	0	372.63	8782	116	0	0	0	22.6383	0.660779	0.116608	0.360795	0.542586	1.84302	4.67155	0.382671	0.156045	0.747274	1.67322	1.07858	0.0686185	0.345206	0.293297	0.0746744	0.648273	0.520346	0	1.94591	42.86	1	50.46	0	1	15.1189	15.7578	0.1642	0.0408962	0.00845419	7.69	7.76174	29.2392
2017	55	方大集团	金属制品业	C33	广东省	深圳市	4	14	1	1	330.9	8785	71	0	0	0	22.7548	0.575245	0.159729	0.415447	0.726694	1.3761	2.21457	0.32205	0.39052	0.409017	1.42836	1.16909	0.0731544	0.251838	0.107484	0.0613892	-0.298867	0.123525	0	1.94591	42.86	1	49.87	0	0	15.3035	15.8706	0.1596	0.0518467	0.00748488	13.33	7.67322	29.9246
2018	55	方大集团	金属制品业	C33	广东省	深圳市	1	13	0	0	389.23	8365	78	0	0	0	23.0897	0.512594	0.245694	0.532637	1.10639	0.903842	0.889655	0.233128	0.736766	0.333476	1.3515	1.1486	0.0363175	0.180139	0.0611141	0.0427132	0.0343377	0.397805	0	1.94591	42.86	1	48.5	0	0	15.2097	15.6892	0.1652	0.0459224	0.0131337	8.33	7.69894	26.1081
2019	55	方大集团	金属制品业	C33	广东省	深圳市	8	24	3	0	395.02	9132	61	0	0	0	23.1542	0.53991	0.0314825	0.0665161	1.05973	0.943638	1.03723	0.278324	0.115366	0.272893	1.04286	0.880169	-0.000464806	0.172049	0.0645306	0.0419819	-0.0140817	0.0667155	0	1.94591	42.86	1	49.36	0	0	15.3004	15.9457	0.1699	0.0567059	0.0123085	9.09	7.78114	24.819
2020	55	方大集团	金属制品业	C33	广东省	深圳市	7	37	0	0	357.35	9297	72	0	0	0	23.197	0.540957	0.0328597	0.0715032	1.13008	0.884892	0.893015	0.191612	0.128143	0.256429	1.20978	1.01215	0.0462388	0.0519257	0.0706027	0.0407152	-0.00880085	0.0437022	0	1.94591	42.86	1	48.27	0	1	15.3005	15.9517	0.282	0.0475849	0.0136637	6.67	7.71646	24.4485
2021	55	方大集团	金属制品业	C33	广东省	深圳市	3	51	0	0	428.94	9083	58	0	0	0	23.2297	0.543997	0.0187995	0.0410919	1.12526	0.88868	0.954562	0.223858	0.0637482	0.294902	1.23664	1.05564	-0.00517279	0.0453828	0.0598043	0.0541062	0.194149	0.0332423	0	1.94591	42.86	1	49.42	0	1	15.3319	16.0373	0.2858	0.047627	0.0134646	8.33	7.99261	25.0604
2022	55	方大集团	金属制品业	C33	广东省	深圳市	12	50	2	2	458.15	9886	69	0	0	0	23.2684	0.543327	0.0228864	0.0501516	1.16934	0.855185	0.872696	0.241546	0.0743843	0.307678	1.24451	1.08226	0.0173565	0.0653025	0.0557491	0.0507496	0.0813024	0.0394612	0	1.94591	42.86	1	50.42	0	0	15.3369	16.0407	0.4767	0.0408472	0.0121912	8.33	7.97831	24.9076
2008	60	中金岭南	有色金属冶炼及压延加工业	C32	广东省	深圳市	0	3	0	0	72.21	7282	60	1	0	0	22.7927	0.498024	0.0511471	0.104778	0.730827	1.36831	2.00863	0.214637	0.0544826	0.938778	1.56084	0.716366	0.205782	0.021285	0.241751	0.323528	-0.0987482	-0.0017863	0	2.3979	36.36	0	50.41	1	1	14.9007	15.9742	0.1457	0.0712872	0.00931294	4.55	9.10554	55.3974
2009	60	中金岭南	有色金属冶炼及压延加工业	C32	广东省	深圳市	0	3	0	0	65.43	6616	50	1	0	0	23.1783	0.594227	0.0531449	0.119504	0.328468	3.04444	6.04392	0.212639	0.0688561	0.771826	1.04784	0.485039	0.0430672	0.0276708	0.25971	0.331486	0.0147016	0.470589	0	2.3979	36.36	0	51.18	0	1	15.5877	16.7052	0.1395	0.0831864	0.00346455	4.55	9.23102	74.1596
2010	60	中金岭南	有色金属冶炼及压延加工业	C32	广东省	深圳市	0	3	0	0	68.56	7886	58	1	0	0	23.4023	0.6138	0.0724686	0.183514	0.326578	3.06206	6.34495	0.207285	0.0987442	0.733903	0.966528	0.44564	0.133323	0.02561	0.224312	0.289982	0.27407	0.25104	0	2.3979	36.36	0	52.18	0	1	15.6121	16.7642	0.1373	0.0702863	0.00222871	4.55	9.21841	57.8033
2011	60	中金岭南	有色金属冶炼及压延加工业	C32	广东省	深圳市	0	3	0	0	68.91	7873	67	1	0	0	23.3653	0.525585	0.0764399	0.177977	0.576712	1.73397	2.54851	0.166848	0.0586882	1.30247	1.00903	0.532953	0.0763546	0.044761	0.170674	0.286983	0.936871	-0.0362695	0	2.3979	36.36	0	51.38	0	1	15.5649	16.5217	0.1089	0.0373927	0.00407934	4.76	9.31163	49.1178
2012	60	中金岭南	有色金属冶炼及压延加工业	C32	广东省	深圳市	0	3	0	0	161.69	6617	64	1	0	0	23.3675	0.495988	0.0379855	0.0776435	0.54887	1.82193	2.6321	0.116938	0.029022	1.30885	0.8977	0.488692	0.105663	0.0271177	0.144965	0.279693	-0.0125837	0.00219198	0	2.3979	36.36	0	52.23	0	1	15.6527	16.6364	0.1089	0.0375125	0.00765605	4.55	9.29017	53.608
2013	60	中金岭南	有色金属冶炼及压延加工业	C32	广东省	深圳市	0	0	0	0	155.54	7300	69	1	0	0	23.3939	0.561427	0.0295245	0.0627033	0.68607	1.45758	2.04431	0.0693157	0.0199388	1.48076	0.825486	0.489978	0.0672007	0.0292327	0.12954	0.278473	0.14773	0.0267519	0	2.3979	36.36	0	52.16	1	1	15.7078	16.4995	0.1229	0.0283135	0.00823818	4	9.26113	54.9485
2014	60	中金岭南	有色金属冶炼及压延加工业	C32	广东省	深圳市	0	4	0	0	356.32	6992	86	1	0	0	23.3776	0.540798	0.0384247	0.0856158	0.521656	1.91697	2.99901	0.0608906	0.022411	1.71455	0.790924	0.410855	0.060455	0.0217363	0.12972	0.317025	0.163673	-0.0161858	0	2.3979	36.36	0	52.3	1	1	15.5577	16.3646	0.0914	0.0229075	0.00688741	3.7	9.2322	54.0354
2015	60	中金岭南	有色金属冶炼及压延加工业	C32	广东省	深圳市	0	2	0	0	341.04	7883	87	1	0	0	23.4885	0.503239	0.0173244	0.0361662	0.424065	2.35813	3.93451	0.0600611	0.0153927	1.1255	0.923408	0.57675	0.0210929	0.0225263	0.122111	0.311643	-0.310741	0.117268	0	2.30259	40	0	53.09	1	1	15.5461	16.3694	0.0687	0.0302002	0.00704056	4.35	8.96801	52.8851
2016	60	中金岭南	有色金属冶炼及压延加工业	C32	广东省	深圳市	0	0	0	0	372.63	8782	116	1	0	0	23.5547	0.515829	0.0208152	0.0424577	0.50781	1.96924	3.00279	0.111319	0.0227046	0.916787	0.964341	0.620554	0.0828783	0.0311373	0.121456	0.29962	-0.110923	0.0683927	0	2.30259	40	0	51.92	1	1	15.6156	16.7396	0.0626	0.0350035	0.00652856	4	9.22227	49.4214
2017	60	中金岭南	有色金属冶炼及压延加工业	C32	广东省	深圳市	2	4	0	0	330.9	8785	71	1	0	0	23.6608	0.448532	0.0610276	0.117451	0.556559	1.79676	2.55462	0.142083	0.0576568	1.05846	1.2812	0.894671	0.130864	0.0259315	0.117798	0.287279	0.259476	0.111953	0	2.19722	44.44	1	52.33	1	1	16.3776	17.3787	0.0531	0.0391135	0.00576909	4.76	9.17833	46.4696
2018	60	中金岭南	有色金属冶炼及压延加工业	C32	广东省	深圳市	0	7	0	0	389.23	8365	78	1	0	0	23.694	0.450591	0.0474045	0.086124	0.850916	1.1752	1.31903	0.134964	0.0455623	1.04043	1.11723	0.775169	0.101084	0.0281719	0.112044	0.306365	0.0525567	0.0337853	0	2.19722	33.33	1	49.52	1	1	15.9798	16.9695	0.0481	0.0236058	0.00714412	8	9.19573	42.0725
2019	60	中金岭南	有色金属冶炼及压延加工业	C32	广东省	深圳市	1	12	0	0	395.02	9132	61	1	0	0	23.7349	0.440773	0.0437587	0.0789273	0.836067	1.19608	1.35075	0.0909583	0.0382179	1.14498	1.06296	0.791226	0.109314	0.0267261	0.0838078	0.356061	0.142116	0.0417439	0	2.19722	33.33	0	48.59	1	1	16.0535	17.024	0.0301	0.0233967	0.00673624	13.64	9.17066	43.7304
2020	60	中金岭南	有色金属冶炼及压延加工业	C32	广东省	深圳市	1	10	0	0	357.35	9297	72	1	0	0	23.9157	0.47259	0.0492442	0.0908759	0.848047	1.17918	1.33986	0.0687454	0.0363872	1.35334	1.87774	1.42963	0.0658068	0.0252735	0.0839327	0.305715	0.325677	0.198209	0	2.19722	33.33	0	50.92	1	0	15.9872	16.8903	0.0301	0.0168027	0.00607274	8	9.1937	43.0321
2021	60	中金岭南	有色金属冶炼及压延加工业	C32	广东省	深圳市	1	9	0	0	428.94	9083	58	1	0	0	24.0412	0.501386	0.0470088	0.0917945	0.86913	1.15058	1.30209	0.0595972	0.0274721	1.71115	1.20387	0.882574	0.0640309	0.0212805	0.0871892	0.279931	0.470556	0.133718	0	2.19722	33.33	0	52.29	1	1	16.1896	16.5585	0.0016	0.0119863	0.00894715	5.88	9.17616	41.8918
2022	60	中金岭南	有色金属冶炼及压延加工业	C32	广东省	深圳市	0	5	0	0	458.15	9886	69	1	0	0	24.2092	0.531575	0.0410033	0.0850242	0.999118	1.00088	1.00189	0.0511217	0.0223232	1.8368	1.01443	0.660593	0.0331002	0.0220793	0.106845	0.345355	0.245004	0.182873	0	2.19722	33.33	0	53.24	0	0	16.112	16.8836	0.0016	0.00940097	0.00776979	5.88	9.1843	44.1824
2008	63	中兴通讯	计算机、通信和其他电子设备制造业	C39			10	10	0	0				0	0	0	24.6525	0.701499	0.042469	0.136217	0.741165	1.34923	2.40646	0.334156	0.0431652	0.983872	1.43081	1.1298	0.0717162	0.196055	0.176504	0.0806645	0.273635	0.298491	0	2.63906	35.71	0	46.15	1	1	15.3935	16.932	0.1538	0.0474047	0.0148989	11.76	11.0244	88.9222
2009	63	中兴通讯	计算机、通信和其他电子设备制造业	C39			19	19	0	0				0	0	0	24.9478	0.737368	0.0452261	0.16272	0.570473	1.75293	3.46009	0.326006	0.0447245	1.01121	1.35281	1.1259	0.0545675	0.224154	0.136443	0.0689841	0.360756	0.343578	0	2.63906	35.71	0	47.11	0	1	16.0601	17.3617	0.3245	0.138529	0.0155077	10.53	11.1612	81.843
2010	63	中兴通讯	计算机、通信和其他电子设备制造业	C39			18	23	0	0				0	0	0	25.1559	0.703371	0.0455948	0.162033	0.665482	1.50267	3.13524	0.326325	0.0494775	0.921526	1.36649	1.11409	0.0111929	0.208716	0.14383	0.0775202	0.165769	0.231336	0	2.63906	35.71	0	48.38	0	1	15.5947	17.2694	0.2804	0.135237	0.0165151	11.9	11.3531	76.2112
2011	63	中兴通讯	计算机、通信和其他电子设备制造业	C39			38	54	0	0				0	0	0	25.3807	0.750505	0.0236712	0.087534	0.80295	1.24541	2.18543	0.302559	0.0260055	0.910239	1.33918	1.10158	-0.0171989	0.226572	0.142248	0.06647	0.227579	0.252111	0	2.63906	35.71	0	49	0	1	15.6245	17.1849	0.3096	0.0281922	0.0201076	14.29	11.4052	72.9925
2012	63	中兴通讯	计算机、通信和其他电子设备制造业	C39			43	51	0	0				0	0	0	25.4003	0.789302	-0.0244779	-0.106469	0.923734	1.08256	1.48156	0.238993	-0.0309266	0.791482	1.13695	0.979484	0.014426	0.205388	0.106494	0.0660481	-0.0235941	0.0197232	1	2.63906	35.71	0	49.5	0	1	14.7706	16.4242	0.3291	0.131925	0.018794	13.16	11.2696	73.1099
2013	63	中兴通讯	计算机、通信和其他电子设备制造业	C39			37	64	0	0				0	0	0	25.3292	0.763931	0.0138165	0.0619758	0.852204	1.17343	1.90169	0.293855	0.0190558	0.725054	1.26362	1.05797	0.0257253	0.213763	0.124245	0.0744356	-0.106693	-0.0685627	0	2.63906	35.71	0	50.4	0	1	16.0617	16.9487	0.2514	0.127418	0.0172779	12.5	11.1432	66.0717
2014	63	中兴通讯	计算机、通信和其他电子设备制造业	C39			45	75	0	0				0	0	0	25.3887	0.752458	0.0264451	0.109288	0.784573	1.27458	2.36121	0.315586	0.0334809	0.789857	1.26145	0.960878	0.0236563	0.236814	0.18446	0.0691837	0.082909	0.0612983	0	2.63906	35.71	0	50.44	0	1	16.6474	17.8915	0.2289	0.135508	0.0203332	11.11	11.2333	57.5138
2015	63	中兴通讯	计算机、通信和其他电子设备制造业	C39			73	151	1	1				0	0	0	25.5182	0.641433	0.0329382	0.107416	0.813459	1.22932	1.78389	0.310281	0.0373331	0.882279	1.51591	1.20202	0.0612493	0.208871	0.163215	0.0636275	0.229714	0.138208	0	2.56495	38.46	0	51.27	1	1	17.0031	18.2001	0.243	0.145568	0.0245691	9.09	11.3459	60.2574
2016	63	中兴通讯	计算机、通信和其他电子设备制造业	C39			77	135	6	6				0	0	0	25.6766	0.711347	-0.0107252	-0.0334277	0.870019	1.1494	1.6325	0.307533	-0.0139072	0.771198	1.24205	0.946971	0.0371376	0.18355	0.189285	0.0530655	0.0104485	0.171613	1	2.63906	35.71	1	50.46	1	1	16.7522	17.5191	0.1436	0.150642	0.113219	10.26	11.308	62.1961
2017	63	中兴通讯	计算机、通信和其他电子设备制造业	C39			56	126	3	3				0	0	0	25.6928	0.684777	0.0377191	0.124879	0.621455	1.60913	3.3593	0.310705	0.0494999	0.762003	1.20243	0.910972	0.0501519	0.169109	0.182229	0.060394	0.0748973	0.0163887	0	2.63906	35.71	0	50.07	1	1	16.5772	17.6566	0.0952	0.147217	0.0252145	10	11.2222	60.5164
2018	63	中兴通讯	计算机、通信和其他电子设备制造业	C39			68	138	2	2				0	0	0	25.5858	0.745184	-0.0508526	-0.177413	0.762585	1.31133	2.49189	0.329137	-0.0812663	0.625753	1.06465	0.777857	-0.0712434	0.166928	0.193361	0.0687902	-0.214144	-0.101495	1	2.19722	33.33	0	50.67	1	1	15.5595	16.2669	0.0137	0.042701	0.0154995	16.67	11.1308	61.1434
2019	63	中兴通讯	计算机、通信和其他电子设备制造业	C39			55	120	5	3				0	0	0	25.6735	0.731206	0.0427027	0.162918	0.606297	1.64936	3.94191	0.371716	0.0636642	0.670749	1.21519	0.887145	0.0527368	0.142257	0.196091	0.0664543	0.0610834	0.0916221	0	2.19722	33.33	0	48.65	1	1	16.8285	17.655	0.0156	0.0526009	0.00724685	30	11.1572	60.3085
2020	63	中兴通讯	计算机、通信和其他电子设备制造业	C39			38	106	1	1				0	0	0	25.7381	0.693813	0.0323584	0.112319	0.646898	1.54584	3.36586	0.316129	0.0465418	0.695256	1.47943	1.01353	0.0679301	0.105494	0.223649	0.0790915	0.118079	0.0668033	0	2.19722	33.33	0	50.05	1	1	17.197	17.9817	0.0163	0.0492357	0.00897767	26.32	11.2079	57.1179
2021	63	中兴通讯	计算机、通信和其他电子设备制造业	C39			45	150	4	4				0	0	0	25.8518	0.684246	0.0440571	0.141553	0.661175	1.51246	2.97408	0.352438	0.0614372	0.717109	1.68376	1.20555	0.093169	0.103749	0.215193	0.0677695	0.128841	0.120347	0	2.19722	33.33	0	51.17	1	1	17.2472	18.076	0.0133	0.0475422	0.00921272	27.78	11.1925	55.3427
2022	63	中兴通讯	计算机、通信和其他电子设备制造业	C39			35	124	1	1				0	0	0	25.9215	0.670947	0.0445595	0.138111	0.773843	1.29225	2.05692	0.371901	0.0633699	0.703165	1.81714	1.22096	0.0418765	0.0980991	0.249981	0.0713626	0.0736348	0.0722322	0	2.19722	33.33	0	50.76	0	0	17.34	18.1776	0.0205	0.0433716	0.00789407	33.33	11.2227	53.5039
2008	66	长城电脑	计算机、通信和其他电子设备制造业	C39			0	5	0	0				1	0	0	21.6598	0.539303	0.0040466	0.00807313	0.883339	1.13207	1.54955	0.0526668	0.00299328	1.35189	0.766974	0.628242	0.0673352	0.0976602	0.0738849	0.138759	-0.0698683	-0.225268	0	2.19722	33.33	0	49.19	1	1	14.5221	15.0798	0.027	0.0262516	0.0086419	6.25	8.31361	49.5482
2009	66	长城电脑	计算机、通信和其他电子设备制造业	C39			1	8	0	0				1	0	0	24.0355	0.700102	0.0431597	0.137638	0.977662	1.02285	1.0762	0.0650039	0.02855	1.51172	1.20093	0.878267	0.0285643	0.444218	0.220574	0.122796	4.73982	9.75848	0	2.19722	33.33	0	50.19	1	1	14.5925	15.213	0.027	0.0251011	0.0149679	6.25	8.39412	58.3504
2010	66	长城电脑	计算机、通信和其他电子设备制造业	C39			1	9	0	0				1	0	0	24.2175	0.674447	0.0276512	0.0873572	0.971068	1.02979	1.17415	0.0563059	0.0100025	2.76442	1.26644	0.852799	-0.0429204	0.408941	0.27243	0.103963	2.68032	0.199644	0	2.19722	33.33	0	48.65	1	0	14.7026	15.4333	0.0072	0.0226071	0.0304956	5.88	8.50532	59.7896
2011	66	长城电脑	计算机、通信和其他电子设备制造业	C39			9	18	0	0				1	0	0	24.2137	0.68834	0.0144368	0.044968	1.05062	0.951821	0.643506	0.0655219	0.00620429	2.3269	1.2407	0.922395	0.0194225	0.418895	0.209623	0.0987547	-0.0836061	-0.0037804	0	2.19722	33.33	0	49.65	1	0	14.8222	15.7207	0.0072	0.031856	0.0371271	5.88	10.4221	59.2938
2012	66	长城电脑	计算机、通信和其他电子设备制造业	C39			6	17	0	0				1	0	0	24.3915	0.738523	0.00265203	0.00932685	1.06893	0.935517	0.431483	0.081525	0.00119686	2.21582	1.19245	0.817687	0.116448	0.334259	0.243517	0.101545	0.0429416	0.194612	0	2.19722	33.33	0	50.7	1	0	14.7533	15.693	0.0024	0.0417539	0.0449997	5	10.6542	55.68
2013	66	长城电脑	计算机、通信和其他电子设备制造业	C39			20	43	0	0				1	0	0	24.3926	0.77851	-0.0194587	-0.0805835	1.10327	0.906399	0.577393	0.0846391	-0.00979814	1.98596	1.10452	0.791238	0.0164455	0.333726	0.215413	0.0942956	-0.023736	0.00106948	1	2.19722	33.33	0	50.35	1	0	14.6989	15.6475	0.0024	0.0410598	0.0515953	5.88	10.6105	58.2211
2014	66	长城电脑	计算机、通信和其他电子设备制造业	C39			16	46	0	0				1	0	0	24.4258	0.791154	-0.00851869	-0.0396102	1.02231	0.978179	0.895516	0.0983112	-0.00440123	1.93552	1.08259	0.764448	0.0642049	0.303982	0.227584	0.0881988	-0.00839035	0.0338095	1	2.19722	33.33	0	50.65	1	0	14.959	15.8544	0.0024	0.0420353	0.0477301	5	10.5843	57.4833
2015	66	长城电脑	计算机、通信和其他电子设备制造业	C39			18	60	0	0				1	0	0	24.3985	0.779422	-0.00486977	-0.0226889				0.091451	-0.00267097	1.82322	1.14112	0.814271	0.0427669	0.286649	0.220143	0.0926721	-0.0553009	-0.0270187	1	2.19722	33.33	0	50.06	1	0	15.0034	15.645	0.0024	0.0388852	0.0150501	0	10.5639	56.7521
2016	66	长城电脑	计算机、通信和其他电子设备制造业	C39			17	79	1	1				1	0	0	24.4334	0.767378	0.00534464	0.0235753	0.854453	1.17034	1.73227	0.0979823	0.00310485	1.72138	1.28673	1.27416	0.0507719	0.0160862	0.00927234	0.0137794	-0.052206	0.0356044	0	2.19722	33.33	0	49.76	1	0	14.9207	15.4496	0.0024	0.0423374	0.000945888	8	10.4992	57.831
2017	66	中国长城	计算机、通信和其他电子设备制造业	C39			18	78	0	0				1	0	0	23.4447	0.502777	0.0248325	0.0815865	0.563737	1.77388	2.83946	0.216691	0.0732194	0.339152	1.47596	1.17236	-0.0264881	0.142858	0.107219	0.122338	-0.862475	-0.627967	0	2.19722	33.33	0	49.22	1	1	14.8526	15.4686	0.0011	0.116359	0.00489863	8.7	9.53452	45.0871
2018	66	中国长城	计算机、通信和其他电子设备制造业	C39			34	136	12	10				1	0	0	23.496	0.584406	0.0677075	0.14869	0.721902	1.38523	2.09271	0.219272	0.105536	0.641555	1.31949	1.04279	0.00280336	0.185425	0.123994	0.119958	0.0528719	0.0526682	0	2.19722	33.33	0	50.14	1	1	15.2427	16.274	0.0152	0.0605736	0.00399846	9.09	9.53575	48.995
2019	66	中国长城	计算机、通信和其他电子设备制造业	C39			37	172	5	5				1	0	0	23.7992	0.600809	0.061894	0.152389	0.408358	2.44883	5.26689	0.246654	0.107514	0.57568	1.45938	1.08047	0.00503693	0.139008	0.168063	0.128356	0.0833511	0.354231	0	2.19722	33.33	0	51.44	1	1	15.5719	16.473	0.0132	0.0541713	0.00419163	8	9.51569	56.3664
2020	66	中国长城	计算机、通信和其他电子设备制造业	C39			23	165	2	2				1	0	0	24.0386	0.660481	0.0396165	0.108301	0.37312	2.6801	5.94907	0.226188	0.0674636	0.587228	1.58418	1.10591	0.00607496	0.134766	0.203594	0.105328	0.3322	0.27039	0	2.19722	33.33	0	52.45	1	0	15.6291	16.5285	0.0054	0.0503933	0.00402771	10.34	9.64277	52.779
2021	66	中国长城	计算机、通信和其他电子设备制造业	C39			21	177	2	2				1	0	0	24.211	0.670954	0.0226586	0.0678743	0.514723	1.94279	3.86806	0.209014	0.0383627	0.590642	1.30572	0.839352	-0.00883101	0.145075	0.220015	0.121355	0.231505	0.188174	0	2.19722	33.33	0	53.52	0	0	15.5357	16.4048	0.0095	0.0605764	0.00586868	14.81	9.73139	47.2678
2022	66	中国长城	计算机、通信和其他电子设备制造业	C39			15	132	1	1				1	0	0	24.2458	0.561631	0.00679688	0.0176698	0.657901	1.51999	2.21597	0.252115	0.0161311	0.421354	1.67269	1.10364	-0.0118577	0.140507	0.205234	0.125769	-0.211524	0.0354862	0	2.19722	33.33	0	54.9	0	0	15.5771	16.4671	0.0086	0.0672022	0.00863109	19.05	9.67439	51.5071
2008	70	特发信息	计算机、通信和其他电子设备制造业	C39			0	2	0	0				1	0	0	20.8429	0.386032	0.0334814	0.0524916	0.881484	1.13445	1.43062	0.132879	0.0500249	0.669294	2.47384	1.94932	0.117572	0.21871	0.150035	0.129778	0.313194	0.15772	0	2.3979	36.36	0	49.58	1	0	14.0636	14.9401	0.0111	0.0608503	0.0171072	10.53	6.90073	61.56
2009	70	特发信息	计算机、通信和其他电子设备制造业	C39			0	4	0	0				1	0	0	20.9285	0.401516	0.0344414	0.0568438	0.429515	2.32821	3.33418	0.145507	0.046553	0.739831	2.11956	1.53125	0.0198733	0.208586	0.182345	0.12608	0.239172	0.0893319	0	2.3979	36.36	0	48.7	1	0	14.4995	15.3277	0.0086	0.0579097	0.016943	10	7.03527	58.39
2010	70	特发信息	计算机、通信和其他电子设备制造业	C39			2	5	0	0				1	0	0	21.191	0.454388	0.0443346	0.0779718	0.46762	2.13849	3.19465	0.1591	0.0588536	0.753304	2.04248	1.50192	0.0420158	0.182177	0.174584	0.12772	0.221102	0.300179	0	2.3979	36.36	0	49.8	1	0	14.6139	15.3013	0.0111	0.0988604	0.0330508	15	7.2233	59.14
2011	70	特发信息	计算机、通信和其他电子设备制造业	C39			1	17	0	0				1	0	0	21.3223	0.495641	0.0245387	0.0468623	0.695206	1.43842	1.91427	0.16702	0.0336208	0.729866	1.69172	1.1954	-0.0265586	0.195222	0.181798	0.281682	0.172174	0.140313	0	2.3979	36.36	0	50.76	1	0	14.5079	15.3247	0.0012	0.077541	0.0205815	14.29	7.37651	57.2063
2012	70	特发信息	电气机械及器材制造业	C38			0	17	0	0				1	0	0	21.4122	0.509238	0.028659	0.0576343	0.755585	1.32348	1.6932	0.174542	0.0339262	0.844745	1.5235	1.04856	0.0409053	0.222802	0.202731	0.16821	0.291311	0.0941213	0	2.30259	40	0	51.78	1	0	14.5045	15.324	0.104	0.0763997	0.0203267	17.39	7.48212	57.8081
2013	70	特发信息	电气机械及器材制造业	C38			3	22	0	0				1	0	0	21.5357	0.482769	0.0303415	0.0601044	0.617412	1.61967	2.36691	0.189212	0.0409694	0.740588	1.51163	1.066	0.0063912	0.256193	0.18328	0.188218	-0.0236864	0.131445	0	2.19722	33.33	0	51.11	1	0	14.5944	15.5565	0.0664	0.0774253	0.0184706	22.22	7.57302	63.829
2014	70	特发信息	电气机械及器材制造业	C38			13	28	0	0				1	0	0	21.6819	0.51634	0.0291307	0.0583523				0.18752	0.0370107	0.787088	1.46526	0.995483	0.0548656	0.280491	0.211557	0.183611	0.217122	0.157389	0	2.19722	33.33	0	51.89	1	0	14.6471	15.6879	0.0636	0.0798596	0.0188362	22.22	7.6406	57.628
2015	70	特发信息	电气机械及器材制造业	C38			8	43	0	0				1	0	0	22.1007	0.64449	-0.0867123	-0.213387	0.357148	2.79996	7.13758	0.161105	-0.116324	0.74544	1.09349	0.710522	0.0451214	0.24956	0.229723	0.134115	0.280434	0.520095	1	2.19722	33.33	0	52.91	0	1	14.6957	15.5352	0.0347	0.0752191	0.0133531	21.74	8.12563	61.8581
2016	70	特发信息	电气机械及器材制造业	C38			1	35	0	0				1	0	0	22.2849	0.6724	0.0314583	0.0924499	0.464179	2.15434	5.07742	0.153163	0.0297744	1.05655	1.08489	0.731167	0.063039	0.268985	0.224278	0.122793	0.882775	0.202249	0	2.19722	33.33	0	53.06	0	1	14.78	15.724	0.0317	0.06865	0.0118828	16.67	8.39886	65.2178
2017	70	特发信息	电气机械及器材制造业	C38			4	44	0	0				1	0	0	22.4902	0.688177	0.0454478	0.142512	0.626897	1.59516	3.20862	0.156126	0.0440917	1.03076	1.1205	0.793411	0.0432141	0.331308	0.214498	0.0982713	0.186595	0.227975	0	2.07944	37.5	0	52.65	0	1	14.805	15.7698	0.0228	0.0636615	0.0133266	20	8.50025	48.7524
2018	70	特发信息	电气机械及器材制造业	C38			3	61	0	0				1	0	0	22.7	0.694881	0.0461357	0.149733	0.770251	1.29828	2.02095	0.160923	0.0528484	0.872982	1.18062	0.831246	-0.0112386	0.321962	0.217721	0.0965282	0.0425587	0.233427	0	2.19722	33.33	0	51.64	0	1	14.7447	15.7268	0.0316	0.0185366	0.0108974	22.73	8.33783	49.1881
2019	70	特发信息	电气机械及器材制造业	C38			9	72	0	0				1	0	0	22.6819	0.5931	0.0513406	0.144398	0.549947	1.81836	3.06526	0.197676	0.0848636	0.604978	1.25936	0.862216	-0.035965	0.276602	0.218876	0.0821956	-0.241438	-0.0179481	0	2.19722	33.33	0	50.82	0	1	14.8942	15.8353	0.0299	0.0297432	0.0163387	23.53	8.19285	42.2886
2020	70	特发信息	电气机械及器材制造业	C38			14	106	0	0				1	0	0	23.0344	0.705036	0.00678995	0.019902	0.694954	1.43894	2.52805	0.186751	0.0123475	0.549906	1.30356	0.930921	0.00642022	0.162959	0.219875	0.0558568	0.0910438	0.422558	0	2.07944	37.5	0	51.82	1	1	14.8642	15.8726	0.0298	0.0298556	0.0157574	23.53	7.9645	44.6135
2021	70	特发信息	电气机械及器材制造业	C38			24	101	8	8				1	0	0	22.8424	0.697191	-0.0654211	-0.219158	0.742016	1.34768	2.17802	0.114139	-0.131171	0.498748	1.59361	1.32348	-0.0694069	0.248136	0.113219	0.0615799	-0.0278648	-0.174684	1	2.19722	33.33	0	50.29	1	1	14.5129	15.4031	0.0053	0.0293909	0.0201689	17.86	7.92769	41.9181
2022	70	特发信息	电气机械及器材制造业	C38			26	150	6	6				1	0	0	22.7867	0.699494	0.00665603	0.0220625	0.69653	1.43569	2.47034	0.159212	0.0128598	0.517583	1.35558	1.02715	0.0159763	0.299701	0.152235	0.145216	-0.0869617	-0.0541589	0	2.19722	33.33	0	49.57	0	0	14.9621	15.7206	0	0.0389488	0.0181377	14.29	8.02584	41.706
2008	100	TCL集团	计算机、通信和其他电子设备制造业	C39	广东省	惠州市	1	24	0	0	40.41	7282	60	1	0	0	23.8671	0.732179	0.0200911	0.0742725	0.976891	1.02366	1.09091	0.157214	0.0114678	1.75196	1.09528	0.822027	0.0217448	0.138585	0.196355	0.117723	-0.0166098	0.1226	0	2.30259	40	0	45.47	1	1	16.5342	17.054	4.5858	0.0470434	0.0383091	3.33	10.6004	27.0746
2009	100	TCL集团	计算机、通信和其他电子设备制造业	C39	广东省	惠州市	1	56	0	0	42.26	6616	50		0	0	24.1322	0.721231	0.0263366	0.0961132	0.842678	1.18669	1.78757	0.152094	0.015886	1.65786	1.26688	0.925157	0.0244	0.183355	0.219487	0.101508	0.152899	0.303621	0	2.3979	36.36	0	46.3	1	1	15.4309	16.4507	6.1495	0.0446446	0.0314329	3.7	10.7355	34.9008
2010	100	TCL集团		C39	广东省	惠州市	4	56	0	0	36.69	7886	58		0	0	24.7025	0.661685	0.0112863	0.0356251	1.04597	0.956049	0.803469	0.140817	0.00911386	1.23837	1.45906	1.20711	0.0148762	0.103129	0.143774	0.0538634	0.170396	0.768779	0	2.3979	36.36	0	47.89	1	1	15.8	16.4576	5.9571	0.0416965	0.0291425	3.7	10.8527	48.6503
2011	100	TCL集团	计算机、通信和其他电子设备制造业	C39	广东省	惠州市	5	25	0	0	44.07	7873	67	1	0	0	25.0275	0.739467	0.0262141	0.0894194	1.04899	0.9533	0.808802	0.158552	0.0275063	0.953022	1.26551	1.0432	0.022513	0.0892161	0.114459	0.142665	0.17205	0.384013	0	2.07944	37.5	0	48	1	1	16.2877	16.8063	5.5308	0.0460836	0.0297667	0	10.9365	22.4254
2012	100	TCL集团	计算机、通信和其他电子设备制造业	C39	广东省	惠州市	8	35	0	0	85.25	6617	64		0	0	25.1021	0.74628	0.0165546	0.0644149	1.01997	0.980421	0.917463	0.163292	0.018326	0.90334	1.13113	0.866881	0.0491004	0.0984894	0.14993	0.267547	0.143154	0.0774239	0	2.07944	37.5	0	48.81	1	1	16.26	16.7223	5.9299	0.0552747	0.0441669	0	11.1409	33.2153
2013	100	TCL集团	计算机、通信和其他电子设备制造业	C39	广东省	惠州市	20	93	0	0	95.95	7300	69		0	0	25.081	0.744391	0.0365554	0.143549	1.00097	0.999027	0.996006	0.175393	0.0338086	1.08125	1.29013	0.962188	0.0663623	0.131494	0.156031	0.260771	0.228598	-0.0208685	0	2.19722	33.33	0	49.33	1	1	16.312	16.7896	6.2091	0.058562	0.0405004	0	11.2092	22.5965
2014	100	TCL集团	计算机、通信和其他电子设备制造业	C39	广东省	惠州市	78	219	0	0	224.67	6992	86		0	0	25.2545	0.710795	0.0495179	0.180814	0.92256	1.08394	1.33725	0.175669	0.0418963	1.18192	1.15641	0.959998	0.0582733	0.143295	0.101458	0.218043	0.184058	0.1895	0	2.19722	33.33	0	48.95	1	1	16.3593	16.7387	6.9145	0.060269	0.0404584	14.29	11.2427	26.3834
2015	100	TCL集团	计算机、通信和其他电子设备制造业	C39	广东省	惠州市	82	194	0	0	219.75	7883	87		0	0	25.4396	0.663286	0.031569	0.100171	0.913055	1.09522	1.38436	0.165392	0.0308857	1.02212	0.995864	0.828584	0.0661634	0.11908	0.080789	0.233029	0.0351465	0.203258	0	2.48491	33.33	0	50.09	1	1	16.4848	16.9178	5.2854	0.0649553	0.0381437	18.18	10.3026	37.9345
2016	100	TCL集团	计算机、通信和其他电子设备制造业	C39	广东省	惠州市	51	163	0	0	219.06	8782	116		0	0	25.7146	0.689087	0.016513	0.0512746	1.02802	0.972744	0.881049	0.169088	0.0200758	0.822533	1.12823	0.937649	0.0545615	0.0941977	0.0871641	0.256364	0.0181108	0.316603	0	2.48491	33.33	0	51.89	1	1	16.7656	17.1586	5.2917	0.0797601	0.026715	15.79	11.2843	40.5985
2017	100	TCL集团	计算机、通信和其他电子设备制造业	C39	广东省	惠州市	76	213	19	19	184.76	8785	71		0	0	25.8003	0.662227	0.0230602	0.0709723	1.006	0.994039	0.973504	0.20536	0.031769	0.72587	1.10863	0.929435	0.0574545	0.0920011	0.080766	0.203364	0.0479355	0.0894215	0	2.48491	33.33	0	52.14	1	1	16.8298	17.0899	4.7822	0.0847487	0.0240408	18.18	11.226	43.335
2018	100	TCL集团	计算机、通信和其他电子设备制造业	C39	广东省	惠州市	32	110	9	9	203.58	8365	78		0	0	25.9847	0.684216	0.0230285	0.0706901	1.14185	0.875775	0.545354	0.183085	0.0358609	0.642161	1.01868	0.766405	0.0544011	0.0705752	0.103173	0.186669	0.0159774	0.202565	0	2.48491	33.33	1	51.58	1	1	16.5037	16.9378	4.7887	0.0379288	0.0296704	21.05	11.4048	36.3074
2019	100	TCL科技	计算机、通信和其他电子设备制造业	C39	广东省	惠州市	12	39	0	0	214.8	9132	61		0	0	25.8283	0.612465	0.0204566	0.0586388	1.01975	0.980635	0.946605	0.114715	0.0488133	0.419079	1.11839	0.986524	0.0697025	0.0505952	0.0344443	0.275769	-0.338982	-0.144835	0	2.19722	44.44	1	52.39	1	1	16.7586	17.0431	6.0129	0.0252904	0.0166826	22.22	10.4739	29.844
2020	100	TCL科技	计算机、通信和其他电子设备制造业	C39	广东省	惠州市	6	27	0	0	237.22	9297	72		0	0	26.2759	0.650817	0.0239629	0.0658074	0.968552	1.03247	1.10306	0.136089	0.0660588	0.362752	0.924975	0.800567	0.064745	0.0486902	0.0342562	0.359934	0.0232761	0.564551	0	2.30259	40	1	54.5	1	1	16.8187	17.1307	5.815	0.0309137	0.0108319	16.67	10.7887	28.4481
2021	100	TCL科技	计算机、通信和其他电子设备制造业	C39	广东省	惠州市	0	0	0	0	213.41	9083	58		0	0	26.4557	0.612464	0.0527987	0.142669	1.11416	0.897539	0.723548	0.198617	0.0914695	0.577228	1.07928	0.904938	0.106495	0.0590762	0.0456166	0.367888	1.13284	0.197066	0	2.3979	36.36	1	53.18	1	1	17.4014	17.8732	5.8169	0.0268638	0.0144417	17.65	11.0846	22.8992
2022	100	TCL科技	计算机、通信和其他电子设备制造业	C39	广东省	惠州市	4	37	0	0	211.03	9886	69		0	0	26.6094	0.632944	0.00534763	0.0142031	1.17987	0.84755	0.480612	0.0878238	0.0107357	0.498117	1.09084	0.88521	0.0511849	0.0390328	0.0500036	0.367997	0.0184188	0.166043	0	2.19722	44.44	1	53.05	0	0	16.9933	17.2674	4.7831	0.0212582	0.0112036	15.79	11.1538	24.436
2008	153	丰原药业	医药制造业	C27	安徽省	芜湖市	0	2	0	0	23.05	7678	63	1	0	0	20.8765	0.438817	0.0134839	0.0235076	0.885032	1.1299	1.33564	0.267284	0.0173923	0.775279	1.10651	0.829944	0.0427457	0.19012	0.120566	0.387064	0.241595	0.0706736	0	2.19722	33.33	0	44.56	1	1	12.7099	13.8395	0	0.0805535	0.047431	11.11	8.46274	48.19
2009	153	丰原药业	医药制造业	C27	安徽省	芜湖市	0	2	0	0	26.36	6926	27	1	0	0	20.9101	0.436987	0.0199974	0.0355754	0.53329	1.87515	2.89241	0.274359	0.0248062	0.806144	1.26697	0.974939	0.0268817	0.194561	0.110062	0.378839	0.0937135	0.0342479	0	1.94591	28.57	0	44.95	1	1	13.0498	13.8822	0	0.0800729	0.0513203	10.53	8.44656	54.6199
2010	153	丰原药业	医药制造业	C27	安徽省	芜湖市	0	8	0	0	23.66	7435	42	1	0	0	20.9669	0.40916	0.0326254	0.0565117	0.437115	2.28773	3.45271	0.265633	0.0376815	0.86582	1.14096	0.821392	0.0431385	0.160019	0.119981	0.374205	0.123979	0.0583647	0	2.19722	33.33	0	45.56	1	0	14.0061	14.8334	0	0.0789569	0.0169211	11.11	8.49862	48.6566
2011	153	丰原药业	医药制造业	C27	安徽省	芜湖市	0	6	0	0	28.84	7965	56	0	0	0	20.9996	0.419497	0.00765137	0.0130662	0.646707	1.5463	2.05905	0.20001	0.00654411	1.1692	1.02317	0.697212	0.0417708	0.183065	0.135913	0.365048	0.411761	0.0332322	0	2.19722	33.33	0	46.95	1	0	13.6506	14.6113	0	0.0671304	0.0177252	10.53	8.51037	40.8354
2012	153	丰原药业	医药制造业	C27	安徽省	芜湖市	0	3	0	0	50.84	5240	38	0	0	0	21.0952	0.465688	0.0130687	0.023492	0.642098	1.55739	2.17397	0.229785	0.0109133	1.1975	1.01607	0.686438	0.0314725	0.179752	0.139003	0.360072	0.0931605	0.10033	0	2.19722	33.33	0	46.74	1	0	13.7536	14.6892	0	0.0726991	0.0197537	10.53	8.60649	40.8489
2013	153	丰原药业	医药制造业	C27	安徽省	芜湖市	0	1	0	0	51.77	4720	45	0	0	0	21.4069	0.467801	0.0158464	0.0297253	0.658714	1.51811	2.31523	0.260568	0.0177714	0.891676	1.40667	1.08264	-0.0354925	0.158718	0.107148	0.319127	-0.0771318	0.365764	0	2.19722	33.33	0	47.57	1	0	14.0171	14.8212	0	0.0808405	0.0118405	9.52	8.51559	42.9118
2014	153	丰原药业	医药制造业	C27	安徽省	芜湖市	0	1	0	0	136.79	4988	44	0	0	0	21.5286	0.487414	0.0194933	0.037358	0.465076	2.15019	3.3611	0.265003	0.0242013	0.805463	1.00993	0.739468	0.00469736	0.182406	0.113458	0.273039	0.110496	0.129484	0	2.19722	33.33	0	48.59	1	0	14.1741	14.9932	0	0.0858714	0.0126794	11.76	8.45596	57.5411
2015	153	丰原药业	医药制造业	C27	安徽省	芜湖市	0	0	0	0	133.81	5050	33	0	0	0	21.5585	0.486291	0.0138539	0.0269974				0.268675	0.0202457	0.684287	0.965557	0.68925	0.0197367	0.169459	0.117205	0.260136	-0.0851416	0.030278	0	2.19722	33.33	0	46.39	0	0	14.0522	14.9344	0	0.0926612	0.0114187	21.74	8.42222	33.9512
2016	153	丰原药业	医药制造业	C27	安徽省	芜湖市	0	3	0	0	102.77	6037	66	0	0	0	21.6357	0.537108	0.0190636	0.0391193	0.464657	2.15212	3.49028	0.266128	0.0224771	0.848136	0.943412	0.724094	0.0314057	0.222166	0.110176	0.338858	0.308429	0.0802911	0	2.19722	33.33	0	48.04	0	1	14.1778	14.9941	0	0.0792372	0.0220184	20.83	8.43229	33.8845
2017	153	丰原药业	医药制造业	C27	安徽省	芜湖市	0	2	0	0	134.74	5984	72	0	0	0	21.7413	0.559038	0.0248562	0.0550711	0.68599	1.45775	2.05504	0.305994	0.0253474	0.980624	1.00424	0.734193	0.0189308	0.227153	0.145346	0.289089	0.267702	0.111365	0	2.19722	33.33	0	48	0	1	14.3473	15.2625	0.3221	0.0691586	0.00912153	22.22	8.42749	32.0801
2018	153	丰原药业	医药制造业	C27	安徽省	芜湖市	0	5	0	0	149.53	6600	87	0	0	0	21.8245	0.570549	0.0210216	0.0483293	0.899609	1.11159	1.2641	0.389499	0.0201459	1.04347	0.968408	0.687311	0.0776571	0.212477	0.153255	0.252264	0.168841	0.0868163	0	2.19722	33.33	0	47.65	0	1	14.3703	15.2826	0	0.0462516	0.0162515	23.53	8.46758	33.9893
2019	153	丰原药业	医药制造业	C27	安徽省	芜湖市	0	4	0	0	123.54	6671	57	0	0	0	21.9929	0.627174	0.0245475	0.0615596	0.828711	1.20669	1.55469	0.38155	0.0248943	0.986071	0.85477	0.615518	0.0186013	0.189895	0.136759	0.201525	0.0745568	0.183383	0	2.07944	37.5	0	48.23	1	0	14.4077	15.4703	0	0.0452443	0.0112189	26.92	8.44849	32.67
2020	153	丰原药业	医药制造业	C27	安徽省	芜湖市	0	6	0	0	141.7	6734	45	0	0	0	22.0142	0.601789	0.0283766	0.0735806	0.736911	1.35702	1.89702	0.346629	0.030741	0.923086	0.841714	0.586457	0.0805106	0.186488	0.144973	0.185682	0.025669	0.0215172	0	2.19722	33.33	0	50.37	1	0	14.1843	15.3992	0	0.0410632	0.0127169	26.32	8.4242	32.67
2021	153	丰原药业	医药制造业	C27	安徽省	芜湖市	1	7	0	0	145.47	6857	70	0	0	0	22.0626	0.591833	0.0293777	0.0728416	0.63638	1.57139	2.40062	0.301077	0.031262	0.939725	0.882502	0.585935	0.0623326	0.171234	0.149235	0.184683	0.054344	0.0495358	0	2.19722	33.33	0	51.78	1	0	14.5186	15.5545	0	0.0422423	0.00930101	22.22	8.42024	36.4583
2022	153	丰原药业	医药制造业	C27	安徽省	芜湖市	0	5	0	0	128.33	6815	69	0	0	0	22.2205	0.607369	0.0364346	0.091135	0.633821	1.57773	2.5664	0.282284	0.0376973	0.966505	0.886024	0.587833	0.0984486	0.154912	0.156436	0.218538	0.143461	0.171083	0	2.19722	33.33	0	52.65	0	0	14.5186	15.578	1.5627	0.0416576	0.0107548	20	8.44548	30.3894
2008	157	中联重科	专用设备制造业	C35			0	7	0	0				1	0	0	23.8601	0.771943	0.100987	0.354041	0.768246	1.30167	3.23757	0.273616	0.117629	0.858524	1.07852	0.680446	0.0135741	0.160256	0.224532	0.0948746	0.509856	1.69929	0	1.94591	57.14	1	48.12	1	1	14.5332	16.2491	0.0513	0.0470828	0.0111096	3.85	9.83526	85.4112
2009	157	中联重科	专用设备制造业	C35			0	5	0	0				1	0	0	24.2471	0.776151	0.0849524	0.376644	0.657711	1.52042	5.73218	0.257194	0.116501	0.729196	1.05361	0.730902	0.0393135	0.149599	0.184927	0.0926944	0.5324	0.472574	0	1.94591	57.14	1	50.69	1	1	15.3446	16.6473	0.0428	0.0401685	0.0103542	3.45	9.82612	81.6831
2010	157	中联重科	专用设备制造业	C35			0	9	0	0				1	0	0	24.8663	0.563865	0.0946851	0.261674	0.615786	1.62394	2.9836	0.303444	0.142516	0.664384	1.70765	1.37363	0.00865427	0.110282	0.137759	0.0580656	0.550545	0.85747	0	1.94591	57.14	1	49	1	1	15.3098	16.9804	0.033	0.0415793	0.00837898	6.9	10.0148	62.7578
2011	157	中联重科	专用设备制造业	C35			0	10	0	0				1	0	0	24.9941	0.502181	0.121467	0.259022	0.788206	1.2687	1.66295	0.323958	0.176444	0.688417	1.83914	1.47685	0.0292426	0.162864	0.134886	0.0572991	0.438917	0.136304	0	1.94591	57.14	1	50	1	1	15.3416	17.0828	0.0323	0.0379055	0.0114521	6.9	10.2693	63.56
2012	157	中联重科	专用设备制造业	C35			0	6	0	0					0	0	25.2116	0.53707	0.093786	0.196006	0.785832	1.27254	1.72308	0.32297	0.156621	0.598808	1.92802	1.59055	0.0332712	0.212424	0.131864	0.0513559	0.0377481	0.242977	0	1.94591	57.14	1	51	1	1	15.6561	17.3617	0.0317	0.0402668	0.0126363	6.67	10.3643	66.3
2013	157	中联重科	专用设备制造业	C35			0	15	0	0					0	0	25.2179	0.530345	0.0442759	0.0949509	1.00049	0.999509	0.998713	0.291675	0.102535	0.431813	2.10549	1.84061	0.00822865	0.310556	0.0976935	0.0600516	-0.198235	0.00632426	0	1.94591	57.14	1	52.38	1	1	15.6561	17.3315	0.2498	0.0506839	0.00640264	6.9	10.2046	58.3525
2014	157	中联重科	专用设备制造业	C35			2	16	0	0					0	0	25.264	0.56006	0.00685097	0.0150751	0.897659	1.11401	1.31895	0.278888	0.024288	0.282072	2.93249	2.52176	-0.0820211	0.324659	0.11067	0.064707	-0.329268	0.0471402	0	1.94591	57.14	1	53.21	1	1	15.3945	17.0231	0.2428	0.074651	0.00988137	10.34	9.91907	55.3274
2015	157	中联重科	专用设备制造业	C35			11	29	0	0					0	0	25.2636	0.566712	0.000972444	0.00222724	0.996576	1.00344	1.0097	0.270192	0.00439242	0.221391	2.47112	2.00453	-0.0355782	0.317366	0.150261	0.0832243	-0.1972	-0.000372617	0	1.79176	50	1	52.69	1	1	15.0393	16.5557	0.1802	0.0819574	0.0150455	22.22	9.85959	53.2835
2016	157	中联重科	专用设备制造业	C35			8	33	0	0					0	0	25.2135	0.576009	-0.00989597	-0.0230806	1.02828	0.972495	0.92063	0.238623	-0.0451895	0.218988	2.56215	2.08741	0.0243273	0.33785	0.143257	0.0835859	-0.035215	-0.0488887	1	1.94591	57.14	1	52.79	1	1	15.7756	17.2875	0.1963	0.0866019	0.0132718	21.43	9.62602	55.6667
2017	157	中联重科	专用设备制造业	C35			10	48	0	0					0	0	25.1439	0.540256	0.014487	0.032832	1.03364	0.967453	0.911375	0.2135	0.0536239	0.270159	2.53541	2.17228	0.0342889	0.260151	0.106866	0.0706089	0.162336	-0.0672188	0	1.94591	57.14	1	53.46	1	1	15.7101	17.0755	0.5897	0.0760012	0.0159489	21.43	9.50755	52.4974
2018	157	中联重科	专用设备制造业	C35			17	64	6	6					0	0	25.2608	0.585172	0.0221582	0.0508244	1.10439	0.905477	0.717036	0.270885	0.0681835	0.324979	1.77572	1.53472	0.0541868	0.245506	0.102193	0.0581952	0.233046	0.123965	0	1.94591	57.14	1	52.44	1	1	15.6873	16.8408	0.429	0.0508517	0.00841305	17.65	9.62384	53.5375
2019	157	中联重科	专用设备制造业	C35			18	77	7	7					0	0	25.2458	0.570609	0.0460868	0.109196	0.897492	1.11422	1.33065	0.300013	0.0987156	0.466864	1.82695	1.48657	0.0675517	0.275926	0.127857	0.0630249	0.50915	-0.0148585	0	1.94591	57.14	1	53.39	1	1	15.6873	17.0085	0.4161	0.0373978	0.0116931	18.18	9.85304	65.4302
2020	157	中联重科	专用设备制造业	C35			26	116	6	6					0	0	25.4792	0.588158	0.070607	0.168273	0.821904	1.21669	1.64102	0.285927	0.112968	0.625017	1.73053	1.41844	0.0638293	0.281363	0.126015	0.0525411	0.503414	0.262924	0	1.94591	57.14	1	53.3	1	1	15.6873	17.0328	0.5026	0.0300295	0.00879462	13.04	10.0659	83.6116
2021	157	中联重科	专用设备制造业	C35			31	115	4	3					0	0	25.5274	0.522225	0.0535981	0.120282	0.974482	1.02619	1.06731	0.236115	0.0951283	0.563429	1.79686	1.52504	0.0215109	0.352625	0.110651	0.0555044	0.0310508	0.0493935	0	1.94591	57.14	1	54.3	1	1	15.7176	17.138	0.4195	0.0249288	0.0101934	13.04	10.1672	57.4045
2022	157	中联重科	专用设备制造业	C35			29	150	6	6					0	0	25.5399	0.53886	0.0194212	0.041374	1.06882	0.935609	0.828576	0.218307	0.0572797	0.339058	1.52064	1.22714	0.0196242	0.225938	0.114952	0.0843238	-0.379843	0.012579	0	1.94591	57.14	1	55.3	0	0	15.7176	17.138	0.4195	0.0378109	0.00554369	13.04	10.1379	55.8247
2008	158	常山股份	纺织业	C17			0	3	0	0				1	0	0	22.1945	0.484158	0.0293499	0.0603714	1.01151	0.988617	0.937642	0.0662334	0.0388661	0.755154	1.18208	0.759692	0.018466	0.0273265	0.163806	0.299859	0.0260653	0.209085	0	2.19722	33.33	0	49.13	0	0	11.6733	12.783		0.0319391	0.00294799	6.25	9.80251	60.659
2009	158	常山股份	纺织业	C17			0	2	0	0				1	0	0	22.1753	0.455476	0.0173811	0.0327917	0.494091	2.02392	2.88039	0.0503502	0.024215	0.717781	1.08515	0.749431	0.00579496	0.0314595	0.141454	0.281193	0.0305465	-0.0190813	0	2.19722	33.33	0	50.13	0	0	11.7807	12.8884		0.0320446	0.00391392	6.25	9.7606	52.0284
2010	158	常山股份	纺织业	C17			0	3	0	0				1	0	0	22.2798	0.49943	0.0121782	0.0233568	0.662026	1.51051	2.01987	0.0845972	0.0148309	0.821137	1.02196	0.695579	0.00906601	0.0258044	0.160424	0.312063	0.195387	0.110175	0	2.19722	33.33	0	51.13	0	0	12.0101	13.1099		0.0370757	0.00598019	6.25	9.7954	50.5752
2011	158	常山股份	纺织业	C17			0	2	0	0				1	0	0	22.3893	0.543603	0.0114	0.0238855	0.921071	1.08569	1.18776	0.0543298	0.0121554	0.937849	0.976625	0.622744	-0.0339689	0.0153206	0.189732	0.283067	0.271313	0.115741	0	2.19722	33.33	0	52.13	0	0	12.2308	13.3326		0.0277385	0.0108865	6.25	9.72562	49.124
2012	158	常山股份	纺织业	C17			0	0	0	0				1	0	0	22.4667	0.575353	0.00212578	0.00483234	0.998378	1.00162	1.00382	0.0509934	0.00232957	0.912522	1.18968	0.742819	-0.0211956	0.0109434	0.202133	0.291629	0.0675108	0.0804657	0	2.19722	33.33	0	51.45	0	0	12.2968	13.5936	0.0001	0.034855	0.0103242	9.09	9.47593	49.7756
2013	158	常山股份	纺织业	C17			0	3	0	0				1	0	0	22.4765	0.576942	0.00305352	0.00720426	0.915384	1.09244	1.2185	0.0346833	0.00299495	1.01955	1.16186	0.594287	-0.00954192	0.0191524	0.260756	0.260003	0.166228	0.0098607	0	2.19722	33.33	0	50.94	0	0	12.9975	14.2534	0.0001	0.0481907	0.00461564	5.56	9.07886	49.53
2014	158	常山股份	纺织业	C17			0	0	0	0				1	0	0	22.4376	0.554528	0.00428447	0.00987097	0.556805	1.79596	2.78678	0.0119528	0.00369396	1.15986	0.92969	0.445108	0.0215005	0.00742968	0.256299	0.209357	0.121406	-0.03812	0	2.19722	33.33	0	51.5	0	1	13.0958	14.3635	0.0003	0.0325909	0.0135977	10	8.67009	55.6093
2015	158	常山股份	纺织业	C17			0	3	0	0				1	0	0	23.1159	0.503495	0.0301572	0.0629159	0.486325	2.05624	4.76262	0.0684114	0.0279402	1.07935	1.16122	0.774671	-0.0446998	0.116079	0.18154	0.118979	0.355242	0.970384	0	2.3979	36.36	0	51.48	1	1	14.3279	15.2803	2.3185	0.0331309	0.0162438	4	8.66251	67.4753
2016	158	常山股份	纺织业	C17			0	1	0	0				1	0	0	23.273	0.551411	0.0292255	0.0620936	0.676861	1.47741	2.76698	0.0759954	0.0316188	0.924307	1.31963	0.982375	0.0340964	0.146143	0.151107	0.106188	0.232802	0.170202	0	2.3979	36.36	0	51.06	1	1	14.4576	15.3677	2.3174	0.0267088	0.0169067	5.56	8.68457	61.779
2017	158	常山北明	纺织业	C17			0	1	0	0				1	0	0	23.2719	0.52987	0.0277445	0.060399	0.74546	1.34145	2.18272	0.0725557	0.0315464	0.879482	1.30382	0.975863	0.0299305	0.181643	0.148766	0.1258	0.0255273	-0.0011697	0	2.3979	36.36	0	51.29	1	1	14.4926	15.5988	2.3142	0.0300602	0.0158272	4.76	8.52794	61.6775
2018	158	常山北明	纺织业	C17			0	1	0	0				1	0	0	23.3725	0.569219	0.013585	0.0302248	0.850217	1.17617	1.41619	0.0923723	0.0189451	0.717074	1.319	0.975693	0.0613537	0.178156	0.155858	0.157533	-0.14202	0.105834	0	2.3979	36.36	0	50.37	1	0	14.6855	15.9399	2.5869	0.0303225	0.0125717	11.11	8.53543	62.4306
2019	158	常山北明	软件和信息技术服务业	I65			0	2	0	0				1	0	0	23.3734	0.581776	0.00672876	0.015851	0.74316	1.34561	1.84148	0.0854064	0.0100786	0.667625	1.1774	0.865721	0.0212356	0.179707	0.154421	0.172303	-0.0216949	0.000966634	0	2.3979	36.36	0	51.17	1	1	14.777	15.9553	2.0962	0.0309536	0.0165381	8.7	8.53385	52.573
2020	158	常山北明	软件和信息技术服务业	I65			0	1	0	0				1	0	0	23.4243	0.594665	0.00737368	0.017914	0.796192	1.25598	1.64161	0.0991539	0.0108369	0.680425	1.43106	1.04444	0.0676033	0.120479	0.162266	0.167726	0.0462785	0.0522011	0	2.3979	36.36	0	52.18	1	1	14.8199	15.8174	1.7995	0.0290834	0.00965075	9.09	8.51859	48.7966
2021	158	常山北明	软件和信息技术服务业	I65			1	5	0	0				1	0	0	23.5325	0.628158	0.00823842	0.0212504	0.774785	1.29068	1.79243	0.105907	0.0119217	0.691044	1.20248	0.854762	0.0276362	0.159124	0.181365	0.149354	0.100954	0.114293	0	2.3979	36.36	0	53.03	1	0	15.1758	16.3619	1.5313	0.0306091	0.021573	12.9	8.5307	43.6122
2022	158	常山北明	软件和信息技术服务业	I65			0	6	0	0				1	0	0	23.5301	0.641041	-0.0140262	-0.0383849	0.846254	1.18168	1.51169	0.0947177	-0.0240612	0.582936	1.22257	0.880922	0.0116236	0.184494	0.177499	0.1168	-0.111944	-0.00248278	1	2.3979	36.36	0	53.95	0	0	14.8211	15.8667	1.1952	0.0338405	0.0177161	13.64	8.42793	42.9978
2008	301	东方市场	纺织业	C17			17	23	0	0				1	0	0	22.0618	0.353383	0.0479578	0.0703416	0.756313	1.3222	1.67974	0.194033	0.205322	0.233573	1.69212	0.492229	-0.0797705	0.0110744	0.308473	0.113484	-0.729265	0.212482	0	2.19722	33.33	0	50.24	1	0	13.9477	14.6979	0	0.0805926	0.000968841	17.65	6.33328	42.2231
2009	301	东方市场	纺织业	C17			2	5	0	0				1	0	0	22.0777	0.359717	0.0235831	0.0366525	0.390515	2.56072	3.43755	0.305037	0.121972	0.193348	1.26131	0.724658	0.0514714	0.0183438	0.151711	0.0956305	-0.0854661	0.0159856	0	2.07944	25	0	50.63	1	0	14.0713	14.7883	0	0.0936946	0.000589584	26.32	6.40026	49.9983
2010	301	东方市场	综合	S90			2	10	0	0				1	0	0	22.043	0.319968	0.0187982	0.0284902	0.505031	1.98008	2.44122	0.338932	0.0781063	0.240675	1.85097	1.27098	-0.00481214	0.104659	0.146203	0.0894224	0.233287	-0.0340476	0	1.94591	57.14	0	51.44	0	0	14.213	14.71	0	0.0819003	0.00110384	31.25	6.42811	44.6115
2011	301	东方市场	综合	S90			3	8	0	0				1	0	0	21.971	0.265155	0.0298383	0.0422368	0.792322	1.26211	1.35669	0.293423	0.100494	0.296916	1.75812	1.01949	0.0849705	0.0222073	0.152237	0.0797174	0.17021	-0.0694605	0	2.19722	44.44	0	50.21	1	0	14.4196	14.7533	0	0.0609683	0.00190007	29.17	6.43775	40.4118
2012	301	东方市场	电力、热力生产和供应业	D44			2	3	0	0				1	0	0	21.9994	0.247966	0.0451761	0.0607564	0.770034	1.29864	1.39711	0.330018	0.182324	0.24778	1.62751	0.909353	0.136162	0.0102319	0.141071	0.0735977	-0.183939	0.0287759	0	2.19722	44.44	0	49.61	1	0	15.0917	15.3268	0	0.0883339	0.00086198	33.33	6.43775	40.7486
2013	301	东方市场	电力、热力生产和供应业	D44			3	3	0	0				1	0	0	22.0226	0.191626	0.0912094	0.116856	0.792741	1.26145	1.32342	0.409073	0.321919	0.283331	2.39287	1.84573	0.0440524	0.0103065	0.0831596	0.0693595	0.17328	0.0234247	0	2.07944	37.5	0	50	1	0	15.0006	15.3895	0	0.0989972	0.0865559	31.58	6.39693	37.8653
2014	301	东方市场	电力、热力生产和供应业	D44			2	7	0	0				1	0	0	22.1063	0.215455	0.0587283	0.0737828	0.562789	1.77687	1.99021	0.46973	0.28612	0.205258	3.30202	1.97294	-0.0313402	0.0104586	0.136816	0.0593536	-0.235171	0.0873237	0	1.94591	42.86	1	48.46	1	0	14.9717	15.355	0	0.102365	0.0568274	33.33	6.41837	37.6301
2015	301	东方市场	电力、热力生产和供应业	D44			10	24	0	0				1	0	0	22.2066	0.264025	0.0397566	0.0523773	0.489895	2.04125	2.4148	0.492423	0.240484	0.165319	2.5913	1.51641	0.0503356	0.00912126	0.116576	0.0591537	-0.116615	0.105513	0	1.94591	42.86	1	47.2	0	0	15.1013	15.4656	0	0.109866	0.0231229	33.33	6.44095	39.4412
2016	301	东方市场	电力、热力生产和供应业	D44			17	37	0	0				1	0	0	22.3262	0.302185	0.0314022	0.0438729	0.619518	1.61416	1.88012	0.43795	0.185602	0.169191	1.43383	0.91336	0.172226	0.00809362	0.11064	0.127284	0.143005	0.127097	0	1.94591	42.86	1	48.2	1	0	15.0982	15.5577	0	0.125508	0.001256	33.33	6.48464	38.719
2017	301	东方市场	电力、热力生产和供应业	D44			8	31	0	0				1	0	0	22.2083	0.186972	0.0486006	0.064626	0.605306	1.65206	1.80201	0.313365	0.205042	0.237027	5.33911	3.93912	0.108376	0.00984128	0.135277	0.0869842	0.402105	-0.111203	0	1.79176	50	1	47.15	0	0	15.163	15.487	0	0.0862795	0.000820408	40	6.35089	38.0072
2018	301	东方盛虹	化学纤维制造业	C28			7	49	0	0				0	0	0	23.8083	0.407513	0.0644183	0.102327	0.888884	1.12501	2.95706	0.138039	0.0459108	1.40312	1.03994	0.630255	0.0634654	0.00865206	0.140932	0.384662	15.5826	3.95303	0	1.94591	42.86	1	45.88	0	0	15.6176	16.0305	0	0.00756254	0.001461	35.29	9.48174	82.1483
2019	301	东方盛虹	化学纤维制造业	C28			7	84	0	0				0	0	0	24.2798	0.563384	0.056655	0.114106	0.954139	1.04806	2.37584	0.121321	0.0647772	0.874613	0.78689	0.571795	0.148824	0.0072613	0.0815732	0.381094	0.349646	0.602353	0	1.94591	42.86	1	47.16	0	0	15.6345	16.0642	0	0.0102985	0.00307037	31.58	9.67602	82.7561
2020	301	东方盛虹	化学纤维制造业	C28			3	81	0	0				0	0	0	24.8653	0.64172	0.00638391	0.0165259	0.917179	1.0903	3.28921	0.0595428	0.0137303	0.464951	1.10762	0.958839	0.0327542	0.00338602	0.0433576	0.218857	-0.0848114	0.795935	0	1.94591	42.86	1	48.75	1	0	15.5854	16.1015	0	0.0113929	0.000599963	25	9.83076	87.0544
2021	301	东方盛虹	化学纤维制造业	C28			2	52	0	0				0	0	0	25.6061	0.777216	0.0521837	0.195791	0.851829	1.17394	5.87597	0.16722	0.0983378	0.530658	0.628794	0.475827	0.0404061	0.00402339	0.0461051	0.236258	1.27081	1.09749	0	1.94591	42.86	1	50.33	1	0	15.6528	16.0811	0	0.0124175	0.000703211	26.67	10.1047	86.2642
2022	301	东方盛虹	化学纤维制造业	C28			3	54	0	0				0	0	0	25.8383	0.785616	0.00363599	0.0166713	0.806377	1.24012	3.50665	0.0766606	0.00850325	0.4276	0.617277	0.295033	0.00835232	0.00417134	0.105296	0.239947	0.233945	0.261428	0	1.94591	42.86	1	49.63	0	0	15.6608	16.0778	0	0.0102187	0.00492231	25	10.2198	81.0219
2008	338	潍柴动力	汽车制造业	C36	山东省	潍坊市	0	5	0	0	43.16	6146	41	1	0	0	24.0998	0.613005	0.0933179	0.232643	0.959638	1.04206	1.3224	0.202209	0.0728035	1.28178	1.1929	0.84298	0.0640602	0.100257	0.1999	0.206161	0.132149	0.305275	0	2.83321	35.29	1	51.38	1	1	15.0098	16.2133	1.8342	0.0490226	0.0133753	9.37	10.3743	79.1188
2009	338	潍柴动力	汽车制造业	C36	山东省	潍坊市	0	4	0	0	40.51	5808	38	1	0	0	24.3128	0.567584	0.120561	0.29254	0.738452	1.35418	3.42977	0.243706	0.111119	1.08497	1.4216	1.09303	0.0673501	0.0916889	0.160324	0.193712	0.0723682	0.237477	0	2.89037	33.33	1	52.38	1	1	15.3025	16.5981	1.8342	0.0489785	0.0136373	9.37	10.3733	87.1689
2010	338	潍柴动力	汽车制造业	C36	山东省	潍坊市	0	5	0	0	45.12	6290	37	1	0	0	24.6776	0.551952	0.18102	0.40988	0.663113	1.50804	3.73354	0.246138	0.126409	1.43202	1.48621	1.13945	0.166846	0.0877592	0.168585	0.150323	0.781259	0.440158	0	2.89037	33.33	1	53.38	1	1	15.4642	16.6623	1.8342	0.0408388	0.00424088	9.37	10.5499	74.1524
2011	338	潍柴动力	汽车制造业	C36	山东省	潍坊市	1	6	0	0	40.88	6583	59	1	0	0	24.843	0.530377	0.111165	0.241808	0.862871	1.15892	1.81581	0.22014	0.105299	1.05571	1.45202	1.09988	0.0967215	0.0769769	0.168294	0.156847	-0.0515222	0.179922	0	2.89037	33.33	1	53.67	1	1	15.42	16.6583	1.8342	0.0503551	0.00391012	12.12	10.6317	70.8463
2012	338	潍柴动力	汽车制造业	C36	山东省	潍坊市	0	0	0	0	91.22	5969	42	1	0	0	24.9178	0.526552	0.0505888	0.107269	0.89277	1.12011	1.61159	0.194961	0.0671492	0.753379	1.63687	1.32296	0.0415584	0.0628544	0.113237	0.1738	-0.197501	0.0775993	0	2.89037	33.33	1	54.56	1	1	15.4157	16.5926	1.8342	0.067116	0.00669637	10.26	11.0173	70.1282
2013	338	潍柴动力	汽车制造业	C36	山东省	潍坊市	0	2	0	0	91.15	4737	45	1	0	0	25.0866	0.562831	0.0527144	0.116167	0.977865	1.02264	1.10661	0.206201	0.0654695	0.805176	1.64003	1.34741	0.0734625	0.0565516	0.109183	0.167459	0.210656	0.183977	0	2.89037	33.33	1	54.5	1	1	15.3999	16.8185	1.719	0.0661326	0.00487096	11.76	10.6209	64.7415
2014	338	潍柴动力	汽车制造业	C36	山东省	潍坊市	2	8	0	0	184.61	4155	36	1	0	0	25.5142	0.660711	0.0581551	0.15388	0.943788	1.05956	1.3355	0.214591	0.0726356	0.800641	1.3394	1.07693	0.0927794	0.080225	0.104763	0.184528	0.365715	0.533482	0	2.89037	33.33	1	54.97	1	1	15.4062	16.7938	1.594	0.0804306	0.00723885	11.11	11.0793	60.7389
2015	338	潍柴动力	汽车制造业	C36	山东省	潍坊市	0	15	0	0	183.77	4334	29	1	0	0	25.4671	0.636761	0.0183834	0.0523771	1.01432	0.985881	0.925711	0.230057	0.0293364	0.626643	1.44854	1.15153	0.0589684	0.0781436	0.103084	0.206016	-0.0743026	-0.0459952	0	2.56495	38.46	1	54.18	1	1	15.408	16.7231	1.5465	0.0973118	0.00562159	11.76	10.656	57.2849
2016	338	潍柴动力	汽车制造业	C36	山东省	潍坊市	1	15	0	0	197.19	4641	37	1	0	0	25.8231	0.728267	0.0257922	0.0833545	1.01584	0.984405	0.893733	0.226258	0.0385932	0.668308	1.29545	1.02263	0.0503104	0.0691271	0.0981193	0.157336	0.264021	0.427578	0	2.56495	38.46	1	52.88	1	1	15.4975	16.8491	1.546	0.0821141	0.00500637	7.69	10.5769	57.7433
2017	338	潍柴动力	汽车制造业	C36	山东省	潍坊市	6	16	0	0	247.03	4772	32	1	0	0	25.9684	0.702829	0.0519096	0.1819	0.971414	1.02943	1.18351	0.218393	0.0605555	0.857223	1.27865	1.02569	0.0857334	0.0715707	0.104677	0.142732	0.626569	0.156396	0	2.63906	35.71	1	53.83	1	1	15.6185	16.8468	1.6061	0.0633478	0.00452245	6.67	10.6311	61.6085
2018	338	潍柴动力	汽车制造业	C36	山东省	潍坊市	4	20	0	0	221.08	7001	62	1	0	0	26.0476	0.696705	0.0588772	0.196026	1.00179	0.998213	0.989068	0.223348	0.0730004	0.806533	1.21992	0.986619	0.108447	0.0640861	0.100714	0.143485	0.0507124	0.0824634	0	2.70805	33.33	1	52.94	1	1	15.7532	17.1015	1.6618	0.0393047	0.00529602	6.45	10.6479	62.8762
2019	338	潍柴动力	汽车制造业	C36	山东省	潍坊市	3	28	1	0	214.35	7252	46	1	0	0	26.1906	0.705383	0.0538647	0.180363	0.887311	1.127	1.80567	0.217983	0.0682894	0.78877	1.19181	0.958354	0.10064	0.0603182	0.104368	0.111128	0.0948478	0.153721	0	2.70805	33.33	1	53.37	1	1	15.7304	17.0556	1.6757	0.0395742	0.002878	10	10.6879	65.9155
2020	338	潍柴动力	汽车制造业	C36	山东省	潍坊市	11	42	5	2	232.13	6069	41	1	0	0	26.3245	0.702924	0.0444257	0.150123	0.918609	1.0886	1.55751	0.193115	0.0570904	0.778165	1.23282	0.980407	0.0846838	0.0569598	0.115332	0.117166	0.132657	0.143218	0	2.70805	33.33	1	53.79	1	1	15.8722	17.19	1.5836	0.0390394	0.00520723	13.16	10.7224	66.4456
2021	338	潍柴动力	汽车制造业	C36	山东省	潍坊市	15	45	7	2	219.67	6604	57	1	0	0	26.3474	0.628357	0.0422125	0.126087	0.900059	1.11104	1.51627	0.194554	0.0568019	0.743153	1.39223	1.11848	0.0529069	0.0656602	0.114008	0.119801	0.0306678	0.0232475	0	2.70805	33.33	1	52.13	1	1	16.0487	17.3556	1.3779	0.0395779	0.00386663	18.42	10.6679	54.4307
2022	338	潍柴动力	汽车制造业	C36	山东省	潍坊市	46	38	11	4	221.04	6742	63	1	0	0	26.4057	0.64548	0.0199144	0.0548861	1.03102	0.969911	0.853288	0.177822	0.0324433	0.613823	1.40705	1.12834	-0.00800058	0.072935	0.113646	0.129039	-0.139477	0.0599964	0	2.70805	33.33	1	52.3	0	0	15.6526	16.5154	1.2377	0.0462002	0.0042934	13.95	10.746	54.6437
2008	400	许继电气	电气机械及器材制造业	C38	河南省	许昌市	2	9	0	0	26.45	6281	53	1	0	0	22.2793	0.50229	0.0218947	0.043876	0.722265	1.38453	2.10686	0.303537	0.039531	0.553862	1.6335	1.12766	0.0581964	0.301916	0.24929	0.160414	0.0597845	0.0186096	0	2.19722	33.33	0	50.78	0	1	13.1224	14.3751	0.0642	0.0957776	0.0209314	4.35	7.88194	81.4842
2009	400	许继电气	电气机械及器材制造业	C38	河南省	许昌市	9	13	0	0	24.41	7182	37	0	0	0	22.2504	0.449573	0.0493343	0.0942056	0.519999	1.92308	3.40256	0.32399	0.0758381	0.650521	1.80139	1.29663	0.0428423	0.378181	0.221056	0.181717	0.168459	-0.0284937	0	2.19722	33.33	0	51.29	0	1	13.5278	14.6993	0.0637	0.103337	0.0254515	4.17	7.92226	67.7684
2010	400	许继电气	电气机械及器材制造业	C38	河南省	许昌市	4	8	0	0	25.62	6925	32	1	0	0	22.4733	0.520769	0.0477263	0.0934201	0.456116	2.19242	4.56468	0.287535	0.0641207	0.744319	1.82929	1.41498	0.0297669	0.380856	0.183364	0.141655	0.26843	0.249681	0	2.19722	33.33	0	52.22	0	1	13.8643	14.9823	0.0503	0.100807	0.0325367	4.35	8.70847	63.0906
2011	400	许继电气	电气机械及器材制造业	C38	河南省	许昌市	10	10	0	0	27.47	6825	44	1	0	0	22.6794	0.580492	0.0474306	0.106274	0.698561	1.43151	2.46733	0.327181	0.0697298	0.680205	1.81486	1.37631	0.0668262	0.376583	0.200338	0.118785	0.131442	0.228813	0	2.19722	33.33	0	48.26	0	1	14.0387	15.0494	0.055	0.126974	0.0276182	0	8.70284	72.543
2012	400	许继电气	电气机械及器材制造业	C38	河南省	许昌市	7	10	0	0	51.9	7451	32	1	0	0	22.6585	0.539772	0.0813786	0.185096	0.616826	1.6212	2.92545	0.267618	0.0861392	0.944734	1.87785	1.39387	0.0718601	0.485594	0.212959	0.150539	0.515668	-0.0206518	0	2.19722	33.33	0	49.25	0	0	14.3921	15.2482	0.055	0.0984101	0.01402	5	8.60868	66.4314
2013	400	许继电气	电气机械及器材制造业	C38	河南省	许昌市	8	11	0	0	69.16	6676	38	1	0	0	22.8384	0.539619	0.101229	0.219914	0.472826	2.11494	4.00542	0.268125	0.107647	0.940378	1.87688	1.40235	0.0979266	0.444726	0.216455	0.12098	0.0820985	0.197146	0	2.07944	37.5	0	49.83	0	0	14.3808	15.3284	0.05	0.0806583	0.0139964	5.56	8.55043	78.7382
2014	400	许继电气	电气机械及器材制造业	C38	河南省	许昌市	7	13	0	0	135.58	6388	52	1	0	0	23.1021	0.422345	0.135121	0.256541	0.562522	1.77771	3.28337	0.343777	0.154233	0.876083	2.45626	1.9755	-0.0193018	0.580197	0.17202	0.0953599	0.168362	0.301688	0	2.19722	33.33	0	49.67	0	1	14.4524	15.4178	0.0174	0.0939754	0.0152073	12.5	8.69785	54.5803
2015	400	许继电气	电气机械及器材制造业	C38	河南省	许昌市	3	23	0	0	145.67	6773	52	1	0	0	23.248	0.449712	0.0692334	0.122978	0.573069	1.74499	2.85111	0.27962	0.109696	0.631138	2.21946	1.85104	0.0403054	0.604001	0.144969	0.0794263	-0.121171	0.157071	0	2.19722	33.33	0	50	0	1	14.4986	15.4476	0.0244	0.0768254	0.012077	15	8.68592	58.2443
2016	400	许继电气	电气机械及器材制造业	C38	河南省	许昌市	10	41	0	0	104.31	7423	53	1	0	0	23.3836	0.472021	0.0702165	0.130422	0.645235	1.54982	2.42382	0.232697	0.0978958	0.717257	2.0417	1.72298	0.0871988	0.545214	0.134582	0.0722318	0.307734	0.145227	0	2.19722	33.33	0	51.58	0	0	14.4558	15.4578	0.0185	0.0641211	0.00945635	15.38	8.68101	64.2651
2017	400	许继电气	电气机械及器材制造业	C38	河南省	许昌市	9	42	0	0	152.24	6257	64	1	0	0	23.4517	0.469273	0.046052	0.0869891	0.747384	1.338	1.63695	0.206222	0.0659963	0.697796	1.83447	1.59018	-0.0022825	0.595969	0.114269	0.0782584	0.0753316	0.0704773	0	2.19722	33.33	0	51.22	0	1	14.2953	15.2303	0.0172	0.0671274	0.00751986	13.04	8.64153	56.2859
2018	400	许继电气	电气机械及器材制造业	C38	河南省	许昌市	11	35	1	1	138.82	6766	79	1	0	0	23.4027	0.426969	0.0183171	0.0332217	0.959776	1.04191	1.07315	0.174145	0.033312	0.549867	1.97578	1.69773	0.0317791	0.578156	0.118218	0.0840533	-0.204648	-0.0478036	0	2.19722	33.33	0	51.68	0	1	14.4211	15.4653	0.0076	0.0497438	0.00950652	16	8.59822	55.0512
2019	400	许继电气	电气机械及器材制造业	C38	河南省	许昌市	12	41	2	2	147.94	9357	82	1	0	0	23.4373	0.42498	0.0333345	0.0580698	0.873629	1.14465	1.25157	0.180408	0.0486861	0.684683	2.15195	1.82086	0.00503863	0.53608	0.129369	0.0864789	0.236051	0.0351737	0	2.19722	33.33	0	49.9	0	1	14.464	15.895	0.0076	0.042753	0.00913383	16.67	8.591	56.9649
2020	400	许继电气	电气机械及器材制造业	C38	河南省	许昌市	28	60	7	7	128.7	5993	59	1	0	0	23.545	0.452629	0.0503283	0.0897996	0.757475	1.32018	1.58496	0.201805	0.0717198	0.701736	2.06801	1.70446	0.0466179	0.472978	0.146682	0.0950626	0.101921	0.113754	0	2.19722	33.33	0	51.45	1	1	14.4914	15.6352	0.0076	0.0428443	0.00598393	13.64	8.62101	60.0534
2021	400	许继电气	电气机械及器材制造业	C38	河南省	许昌市	16	55	2	1	136.65	9534	97	1	0	0	23.595	0.425149	0.0497256	0.0885656	0.522299	1.91461	2.59116	0.205849	0.0714829	0.695629	2.16902	1.75874	0.0738249	0.344763	0.15477	0.0860563	0.0714397	0.051297	0	2.19722	33.33	0	51.79	1	1	14.4562	15.5116	0.0023	0.0391963	0.00626085	13.79	8.60484	57.1786
2022	400	许继电气	电气机械及器材制造业	C38	河南省	许昌市	11	45	1	1	132.19	5292	34	1	0	0	23.6654	0.424663	0.0529408	0.0920546	0.672545	1.48689	1.84632	0.190379	0.0649886	0.814617	1.99128	1.63593	0.0913426	0.339726	0.14794	0.0856935	0.244085	0.0728959	0	2.19722	33.33	1	52.22	0	0	15.2421	15.9464	0.0023	0.0345404	0.00630988	8.7	8.63976	58.1236
2008	401	冀东水泥	非金属矿物制品业	C30	河北省	唐山市	0	8	0	0	35.23	7064	60	1	0	0	23.2678	0.504574	0.0480413	0.112626	0.827983	1.20775	1.90271	0.286157	0.114222	0.420597	1.29878	1.06612	0.0493993	0.0100389	0.0637214	0.342036	0.183483	0.417072	0	2.19722	33.33	0	48.59	0	1	14.3319	15.3537	0.0113	0.115165	0.0119886	5.88	8.99368	93.9775
2009	401	冀东水泥	非金属矿物制品业	C30	河北省	唐山市	0	7	0	0	43.16	6761	43	1	0	0	23.7968	0.643191	0.0619685	0.151809	0.579611	1.72529	3.03457	0.317074	0.153427	0.403895	0.970584	0.836395	0.0911378	0.0172063	0.0410704	0.422267	0.518523	0.697228	0	2.19722	33.33	0	47.17	1	1	14.3156	15.3877	0.0088	0.122195	0.0211643	5.56	9.46032	93.5008
2010	401	冀东水泥	非金属矿物制品业	C30	河北省	唐山市	0	7	0	0	43.79	6014	30	1	0	0	24.1328	0.692911	0.0604785	0.184492	0.609784	1.63993	3.08474	0.31685	0.141765	0.426612	0.862248	0.7027	0.0561596	0.0190021	0.0477772	0.445896	0.594772	0.399448	0	2.19722	33.33	0	48.17	1	1	14.489	15.6935	0.0088	0.0959846	0.00400186	5.56	9.66739	91.4201
2011	401	冀东水泥	非金属矿物制品业	C30	河北省	唐山市	0	7	0	0	50.15	6136	39	1	0	0	24.3628	0.654412	0.0462959	0.140913	0.843665	1.1853	1.70715	0.307101	0.100561	0.460376	0.645423	0.474429	0.0371482	0.016171	0.0643441	0.484964	0.42155	0.258588	0	2.19722	33.33	0	49.18	1	1	14.7087	15.876	0.0088	0.107143	0.00229529	9.09	9.76365	89.3761
2012	401	冀东水泥	非金属矿物制品业	C30	河北省	唐山市	0	5	0	0	90.99	6971	51	1	0	0	24.4491	0.677956	0.00346779	0.0104041	0.898184	1.11336	1.39127	0.236565	0.0094422	0.367265	0.735718	0.577425	0.0230358	0.0226371	0.0519236	0.580536	-0.0708809	0.0900538	0	2.19722	33.33	0	50.63	1	1	14.7324	15.8529	0.0051	0.130712	0.0120526	10.53	9.80179	80.7788
2013	401	冀东水泥	非金属矿物制品业	C30	河北省	唐山市	0	3	0	0	90.05	7085	57	1	0	0	24.4867	0.677456	0.00469806	0.0145767	1.05443	0.948378	0.822098	0.254801	0.0126489	0.37142	0.687723	0.545418	0.0281982	0.0270034	0.0471504	0.607138	0.0750954	0.0383141	0	2.19722	33.33	0	51.5	1	1	14.5643	15.5547	0.0051	0.125784	0.00949211	11.11	9.80168	75.3385
2014	401	冀东水泥	非金属矿物制品业	C30	河北省	唐山市	0	3	0	0	213.79	6201	82	1	0	0	24.5087	0.694987	-0.00636799	-0.0203008	0.921437	1.08526	1.31071	0.209618	-0.0177137	0.359495	0.526451	0.420365	0.0511522	0.0382392	0.0476086	0.578374	-0.00292788	0.022278	1	2.19722	33.33	0	52.21	1	1	14.5633	15.4594	0.0051	0.138014	0.00893841	10.53	9.8554	85.9355
2015	401	冀东水泥	非金属矿物制品业	C30	河北省	唐山市	1	2	0	0	208.35	6106	79	1	0	0	24.4437	0.725468	-0.0503974	-0.173624	0.924859	1.08125	1.29603	0.153239	-0.193581	0.260343	0.425869	0.3515	0.0222205	0.0378389	0.0370597	0.596001	-0.290875	-0.062946	1	2.07944	37.5	0	53.18	1	1	14.2217	15.1136	0.0051	0.207066	0.0155419	5.88	9.70972	72.5197
2016	401	冀东水泥	非金属矿物制品业	C30	河北省	唐山市	0	2	0	0	212.94	7913	111	1	0	0	24.4485	0.730765	-0.000571605	-0.00210244	0.895001	1.11732	1.43586	0.241735	-0.00191756	0.29809	0.515765	0.440921	0.0648816	0.0333986	0.0373407	0.562319	0.11045	0.00481604	1	2.19722	33.33	0	51.96	1	1	14.8051	15.5394	0.002	0.135721	0.0442596	8.33	9.58438	76.0494
2017	401	冀东水泥	非金属矿物制品业	C30	河北省	唐山市	0	6	0	0	234.26	6507	81	1	0	0	24.4377	0.725263	0.00317845	0.0116867				0.298273	0.0085766	0.370595	0.506404	0.443551	0.0658549	0.0282719	0.0339468	0.572025	0.239523	-0.0107458	0	2.19722	33.33	0	51.88	1	1	15.0202	16.2064	0.0021	0.15671	0.0226756	12.5	9.56269	44.6768
2018	401	冀东水泥	非金属矿物制品业	C30	河北省	唐山市	1	10	0	0	212.22	6937	75	1	0	0	24.8503	0.615594	0.0496881	0.14583	1.1303	0.884719	0.700039	0.306358	0.0829737	0.598841	0.801637	0.738327	0.105343	0.0360076	0.0325962	0.451912	1.0176	0.510768	0	2.19722	33.33	0	50.48	1	1	15.0516	16.0695	0.002	0.115155	0.0130705	9.52	9.91051	50.1159
2019	401	冀东水泥	非金属矿物制品业	C30	河北省	唐山市	0	21	0	0	233.51	6101	65	1	0	0	24.8298	0.525172	0.0799275	0.186245	1.10791	0.902603	0.794833	0.370692	0.142134	0.562339	0.776785	0.648607	0.135331	0.0333579	0.0472943	0.537034	0.118594	-0.0203217	0	2.07944	37.5	0	50.82	1	1	15.2692	16.2662	0.002	0.12045	0.0116127	11.76	10.0922	52.0227
2020	401	冀东水泥	非金属矿物制品业	C30	河北省	唐山市	3	30	0	0	241.45	6879	57	1	0	0	24.7999	0.454608	0.086625	0.169992	1.28514	0.778126	0.593089	0.350147	0.146103	0.592904	1.16019	0.963513	0.148068	0.0334577	0.0459221	0.53161	0.0281855	-0.0294104	0	1.94591	42.86	0	49.76	1	1	15.3544	16.2748	0	0.107966	0.00819834	9.52	10.0623	48.96
2021	401	冀东水泥	非金属矿物制品业	C30	河北省	唐山市	2	28	0	0	235.79	6391	62	1	0	0	24.8231	0.440104	0.070119	0.12686	1.04052	0.961054	0.94119	0.26891	0.115083	0.609293	1.18197	0.946427	0.102957	0.0230007	0.0528429	0.536246	0.0241811	0.023464	0	2.19722	33.33	0	50.29	1	0	15.3381	16.3213	0.0001	0.109749	0.00850098	14.29	10.0386	72.3326
2022	401	冀东水泥	非金属矿物制品业	C30	河北省	唐山市	6	39	0	0	273.33	5623	65	1	0	0	24.8507	0.474307	0.0229977	0.0423875	1.11194	0.899332	0.671017	0.204829	0.0407275	0.564672	1.18878	0.873544	0.0365891	0.0265942	0.0690974	0.523363	-0.0493683	0.0279873	0	2.19722	33.33	0	51.29	0	0	15.3271	16.4025	0.0001	0.117235	0.00615821	17.65	10.0161	72.3148
2008	404	华意压缩	通用设备制造业	C34	江西省	景德镇市	0	1	0	0	29.73	7215	67	1	0	0	21.455	0.673729	0.0325997	0.112988	0.896056	1.116	1.5936	0.123365	0.0237577	1.37217	1.02816	0.767622	0.0353214	0.173415	0.156799	0.271901	0.156598	-0.137332	0	2.19722	33.33	0	44.76	0	1	12.9979	13.8855	0	0.0539203	0.0142133	17.65	8.49105	52.242
2009	404	华意压缩	通用设备制造业	C34	江西省	景德镇市	1	2	0	0	26.92	7062	55	1	0	0	21.7149	0.688138	0.0717792	0.225624	0.668733	1.49537	3.26655	0.178992	0.0526296	1.36386	1.08578	0.712788	0.0374845	0.183197	0.239332	0.195054	0.057226	0.296679	0	2.19722	33.33	0	46.44	0	1	13.2394	14.0002	0.0051	0.0754359	0.00772999	12.5	8.66423	60.4194
2010	404	华意压缩	通用设备制造业	C34	江西省	景德镇市	0	4	0	0	25.08	6252	94	1	0	0	22.002	0.752424	0.0245305	0.0891579	0.713212	1.40211	3.31759	0.114648	0.0167034	1.46859	0.928451	0.635331	0.0367072	0.163175	0.210377	0.218308	0.41812	0.332646	0	2.19722	33.33	0	45.75	0	1	13.2449	13.8952	0.0051	0.0609412	0.0128595	12.5	8.72794	45.1485
2011	404	华意压缩	通用设备制造业	C34	江西省	景德镇市	0	9	0	0	25.97	6342	74	1	0	0	22.1623	0.776426	0.0184416	0.0786038	0.92258	1.08392	1.53558	0.095178	0.0134136	1.37485	0.955315	0.735635	0.0374417	0.175782	0.166647	0.184837	0.162645	0.173834	0	2.19722	33.33	0	46.16	0	1	13.3541	14.0457	0.0051	0.0535602	0.00410842	15.79	8.75511	48.6773
2012	404	华意压缩	通用设备制造业	C34	江西省	景德镇市	0	1	0	0	51.87	5532	75	1	0	0	22.277	0.763796	0.0387193	0.168161	0.896952	1.11489	1.69404	0.139887	0.0309182	1.25231	0.980091	0.672817	0.0591013	0.182038	0.231752	0.176268	0.0434951	0.121546	0	2.19722	33.33	0	45.67	0	1	13.8709	14.5964	0.0051	0.0649932	0.00186936	19.05	8.69668	40.5165
2013	404	华意压缩	通用设备制造业	C34	江西省	景德镇市	1	7	0	0	60.21	5091	89	1	0	0	22.5741	0.609224	0.045731	0.140759	0.920011	1.08694	1.38362	0.156626	0.0378066	1.2096	1.25646	0.938365	0.00150007	0.144994	0.191602	0.145463	0.197908	0.346004	0	2.19722	33.33	0	47.53	0	1	14.2823	15.0673	0.003	0.0802825	0.0065065	23.53	8.71964	53.2853
2014	404	华意压缩	通用设备制造业	C34	江西省	景德镇市	1	13	0	0	112.96	5422	66	1	0	0	22.611	0.591573	0.0446522	0.111696	0.80374	1.24418	1.6763	0.166238	0.0413497	1.07987	1.27749	1.03318	0.122724	0.181829	0.140616	0.177803	0.043652	0.0375654	0	2.19722	33.33	0	48.05	0	1	15.3985	16.0976	0.1906	0.0815826	0.00258198	21.05	8.80672	39.2372
2015	404	华意压缩	通用设备制造业	C34	江西省	景德镇市	0	15	0	0	143.85	6106	72	1	0	0	22.665	0.574696	0.0488567	0.117136	0.776628	1.28762	1.765	0.152193	0.0483676	1.01011	1.33128	1.13939	0.104088	0.195798	0.107345	0.191124	-0.0209554	0.0554113	0	2.19722	33.33	0	48.42	1	1	15.3122	15.9763	0.2926	0.0804891	0.00206928	15.79	8.80762	41.247
2016	404	华意压缩	通用设备制造业	C34	江西省	景德镇市	0	23	0	0	141.99	6319	73	1	0	0	22.8154	0.598875	0.0525132	0.127364	0.776003	1.28866	1.72186	0.137183	0.0568213	0.924181	1.32221	1.13973	0.0241237	0.149977	0.106773	0.167594	0.0158882	0.162397	0	2.19722	33.33	0	50.5	1	1	15.4835	16.0142	0.3714	0.0700917	0.00359854	22.22	8.77137	49.6688
2017	404	华意压缩	通用设备制造业	C34	江西省	景德镇市	1	20	1	0	137.59	6250	89	1	0	0	23.0237	0.602868	0.0234613	0.0588117	0.960247	1.0414	1.10477	0.118066	0.0261394	0.897544	1.29524	1.06115	-0.0162581	0.112914	0.138187	0.138801	0.164969	0.231497	0	2.07944	37.5	0	50.14	1	1	15.5427	15.7288	0.3061	0.0652383	0.00454708	13.64	8.77044	34.3645
2018	404	长虹华意	通用设备制造业	C34	江西省	景德镇市	13	29	11	2	146.21	6738	92	1	0	0	23.0352	0.582463	0.0163197	0.0400588	1.17798	0.848913	0.637439	0.120202	0.0183805	0.887879	1.36063	1.15326	0.0170742	0.142235	0.117162	0.155907	0.0981873	0.0115992	0	2.19722	33.33	0	50.53	1	1	14.9796	15.2924	0.2605	0.0358113	0.00360144	23.53	8.95377	35.5157
2019	404	长虹华意	通用设备制造业	C34	江西省	景德镇市	9	34	7	2	125.39	7485	100	1	0	0	23.0504	0.584174	0.00983307	0.0235989	1.17272	0.852719	0.64511	0.106596	0.0104299	0.942782	1.42937	1.20689	0.0763481	0.146619	0.120979	0.150552	0.076132	0.0153068	0	2.19722	33.33	0	49.94	1	1	14.884	15.3783	0.2175	0.0366955	0.00245672	18.75	8.96214	37.7572
2020	404	长虹华意	通用设备制造业	C34	江西省	景德镇市	9	31	6	2	137.95	6401	84	1	0	0	23.1155	0.596269	0.017152	0.0418768	1.08811	0.919028	0.799043	0.114461	0.0173824	0.986745	1.35613	1.14381	0.0511948	0.0906051	0.119302	0.134751	0.0900781	0.0673197	0	2.07944	37.5	0	50.18	1	1	14.6829	15.3753	0.0439	0.0287648	0.00179833	17.65	8.96034	36.0032
2021	404	长虹华意	通用设备制造业	C34	江西省	景德镇市	6	45	3	0	145.84	6354	50	1	0	0	23.1856	0.606311	0.0255562	0.0641255	1.13049	0.88457	0.706702	0.0865208	0.0219478	1.16441	1.33046	1.10387	0.136239	0.0955073	0.131033	0.124044	0.262707	0.072599	0	2.19722	33.33	0	48.95	1	1	14.875	15.5707	0.0439	0.0270242	0.00150527	15	8.9334	37.6863
2022	404	长虹华意	通用设备制造业	C34	江西省	景德镇市	3	64	2	0	151.03	6439	85	1	0	0	23.2548	0.611478	0.034353	0.0878558	1.09429	0.913836	0.777913	0.107371	0.0318805	1.07756	1.23293	1.0263	0.0705238	0.149349	0.118954	0.12164	-0.00784732	0.0716746	0	2.19722	33.33	0	50.31	0	0	15.7787	16.3981	0.1518	0.0247868	0.00213957	18.75	8.92039	35.8213
2008	407	胜利股份	橡胶和塑料制品业	C29			0	33	0	0				0	0	0	21.464	0.550517	0.135819	0.354576	0.685333	1.45914	2.10006	0.105619	0.166539	0.815539	1.03384	0.699462	0.0284899	0.0533102	0.168936	0.399342	0.444543	-0.0940878	0	2.3979	36.36	0	48.26	0	1	13.0385	13.8303	0.0602	0.0355741	0.0933035	36.84	7.4061	11.71
2009	407	胜利股份	橡胶和塑料制品业	C29			0	28	0	0				0	0	0	21.6025	0.52568	0.106238	0.229575	0.429836	2.32647	3.81546	0.105533	0.163965	0.647933	1.07276	0.756673	-0.0353616	0.10291	0.150053	0.32884	-0.188613	0.148619	0	2.3979	54.55	0	49.32	1	1	15.7266	15.9855	0.0136	0.059947	0.0134828	15.79	7.4668	20.5006
2010	407	胜利股份	橡胶和塑料制品业	C29			0	29	0	0				0	0	0	21.8594	0.5325	0.12146	0.258165	0.547268	1.82726	2.78146	0.0713001	0.155846	0.779355	0.835385	0.518778	0.000888313	0.0797184	0.162198	0.249269	0.474382	0.292915	0	2.3979	54.55	0	49.65	1	1	15.5333	15.759	0.0122	0.0499122	0.00318664	15	7.41035	22.5386
2011	407	胜利股份	橡胶和塑料制品业	C29			0	31	0	0				0	0	0	21.8656	0.552447	0.00199276	0.0043558	0.745433	1.3415	1.76818	0.0896269	0.00272032	0.732547	0.824444	0.569909	0.0385027	0.084428	0.139166	0.240675	0.0632823	0.00616627	0	2.3979	54.55	0	50.09	1	1	15.1478	15.5802	0.0112	0.0323995	0.0082271	17.39	7.34666	16.9479
2012	407	胜利股份	化学原料及化学制品制造业	C26			0	4	0	0				0	0	0	21.8786	0.585817	-0.0441761	-0.102554	0.523343	1.91079	3.21379	0.0879475	-0.0637306	0.69317	0.904426	0.674265	0.0143774	0.100791	0.133603	0.252364	-0.0445983	0.0131612	1	2.3979	36.36	0	50.72	0	0	14.1224	15.0087	0.0104	0.0555133	0.00358174	16	7.3473	16.1438
2013	407	胜利股份	化学原料及化学制品制造业	C26			0	4	0	0				0	0	0	21.9735	0.615876	0.0152611	0.0383019	0.614605	1.62706	2.6434	0.0936671	0.0227816	0.669886	0.864199	0.599527	0.00490185	0.0898834	0.140944	0.230197	0.0211081	0.0994766	0	2.3979	36.36	0	52.57	0	0	14.4406	15.2532	0.0099	0.0531971	0.00307769	19.05	7.37023	14.2492
2014	407	胜利股份	化学原料及化学制品制造业	C26			0	2	0	0				0	0	0	22.1349	0.506253	0.0139557	0.0314779	0.642952	1.55533	2.34995	0.083239	0.0184482	0.756482	1.10151	0.810683	0.0143129	0.0773221	0.120626	0.104284	0.286407	0.175232	0	2.3979	36.36	0	52.7	0	0	14.5225	15.3364	5.5249	0.0398202	0.0314764	17.39	7.29029	24.7983
2015	407	胜利股份	化学原料及化学制品制造业	C26			1	3	0	0				0	0	0	22.1468	0.494332	0.0100471	0.0201045	0.528582	1.89185	3.06396	0.099147	0.0165245	0.608011	0.94427	0.737869	0.0157754	0.0715758	0.0856212	0.160286	-0.126349	0.0119048	0	2.3979	36.36	1	52.9	1	0	15.3439	15.7568	5.5246	0.0500224	0.0230443	20	7.33629	23.3593
2016	407	胜利股份	燃气生产和供应业	D45			0	6	0	0				0	0	0	22.1825	0.41451	-0.0769301	-0.140823	0.504326	1.98284	3.21764	0.129726	-0.122723	0.626858	1.12267	0.865728	0.0118844	0.0653605	0.0835953	0.203027	0.055949	0.0363504	1	2.3979	36.36	0	51.57	1	0	15.0569	15.7501	4.859	0.0548217	0.0222395	28.57	7.38337	36.3458
2017	407	胜利股份	燃气生产和供应业	D45			0	3	0	0				0	0	0	22.3417	0.465132	0.0262532	0.0470346	0.596647	1.67603	2.50804	0.148147	0.0320545	0.819019	0.864609	0.659939	0.0400703	0.0619036	0.0817975	0.209508	0.444625	0.172582	0	2.19722	44.44	1	52.11	1	0	15.0038	15.4976	0.0071	0.0368583	0.0423917	31.58	7.30047	37.4536
2018	407	胜利股份	燃气生产和供应业	D45			0	4	0	0				0	0	0	22.5838	0.574102	0.0317099	0.066924	0.930903	1.07423	1.19927	0.15806	0.0389003	0.815158	0.726324	0.579699	0.0441794	0.0498246	0.0695883	0.22808	0.221487	0.273913	0	2.30259	40	0	52.71	1	1	14.9926	15.5085	0.0093	0.0283112	0.0285546	33.33	7.6014	30.6152
2019	407	胜利股份	燃气生产和供应业	D45			1	5	0	0				0	0	0	22.5965	0.552642	0.0315319	0.0722057	0.967305	1.0338	1.07593	0.15066	0.0381345	0.826862	0.688845	0.551516	0.0907619	0.0642101	0.0635318	0.243986	0.143822	0.0128033	0	2.30259	40	0	53.22	1	1	15.575	16.0512	0.0093	0.0277713	0.027609	27.78	7.65964	29.3113
2020	407	胜利股份	燃气生产和供应业	D45			1	5	0	0				0	0	0	22.6332	0.570321	0.0325199	0.074186	0.889972	1.12363	1.28916	0.169302	0.0469146	0.693173	0.723314	0.596099	0.0666096	0.0566634	0.0603258	0.265286	-0.140591	0.0373581	0	2.30259	40	0	52.6	1	1	15.6593	16.1893	0.0093	0.0296143	0.0411513	25	7.63579	32.7
2021	407	胜利股份	燃气生产和供应业	D45			0	11	0	0				0	0	0	22.6746	0.570659	0.0157972	0.03678	0.888692	1.12525	1.29318	0.146329	0.0239521	0.659533	0.632087	0.52254	0.0413913	0.0523215	0.0532215	0.269456	-0.0106038	0.0422738	0	2.19722	33.33	0	52.17	1	1	15.4574	15.7962	0.0088	0.0400626	0.0217855	24.14	7.6454	35.5006
2022	407	胜利股份	燃气生产和供应业	D45			0	6	0	0				0	0	0	22.6915	0.567544	0.025658	0.0595435	0.960886	1.04071	1.09459	0.146118	0.0392056	0.654448	0.632444	0.522097	0.0375955	0.0602237	0.0528568	0.272834	0.0214674	0.0170565	0	2.19722	33.33	0	52.07	0	0	14.5081	14.9712	0.0088	0.0267854	0.00374486	21.43	7.63289	34.5325
2008	413	宝石A	计算机、通信和其他电子设备制造业	C39	河北省	石家庄市	0	2	0	0	72.9	7064	60	1	0	0	19.8228	0.347825	0.01165	0.0186525	0.527558	1.89553	6.02608	0.14554	0.0238658	0.488146	1.82304	1.48695	0.00843567	0.252214	0.112353	0.310752	-0.100447	-0.0646053	0	1.94591	42.86	0	50.21	0	0	12.3089	12.7624	0.0041	0.0922394	0.0518799	7.14	6.49224	53.26
2009	413	宝石A	计算机、通信和其他电子设备制造业	C39	河北省	石家庄市	0	2	0	0	71.59	6761	43	1	0	0	19.7131	0.362231	-0.0850913	-0.13185	0.117836	8.48637	15.2376	-0.0082432	-0.528447	0.161022	1.74875	1.20601	-0.0345535	0.184836	0.188434	0.305173	-0.697712	-0.103901	1	1.94591	42.86	0	47.57	0	0	11.7069	12.0603	0.0041	0.292028	0.0556063	7.14	6.45834	49.01
2010	413	宝石A	计算机、通信和其他电子设备制造业	C39	河北省	石家庄市	0	3	0	0	79.74	6014	30	1	0	0	19.7421	0.363774	0.011002	0.017272	0.07979	12.533	22.5781	0.0443856	0.051886	0.212042	1.79781	0.740508	0.0276614	0.0132879	0.384265	0.262295	0.263007	0.0294243	0	1.94591	42.86	0	48.57	0	0	12.2192	12.5126	0.0032	0.205314	0.0674294	7.14	6.33683	42.6603
2011	413	宝石A	计算机、通信和其他电子设备制造业	C39	河北省	石家庄市	0	6	0	0	75.59	6136	39	0	0	0	19.7401	0.305501	0.0324054	0.0487055	0.104731	9.5483	15.9939	0.351284	0.116213	0.278845	2.26601	1.02259	-0.00491376	0.0328607	0.379517	0.141393	0.332753	-0.00203448	0	1.94591	42.86	0	49.33	0	0	12.3662	12.7439	0.0032	0.202653	0.0650874	6.67	6.37673	46.3298
2012	413	宝石A	计算机、通信和其他电子设备制造业	C39	河北省	石家庄市	0	5	0	0	158.01	6971	51	0	0	0	21.4468	0.755861	0.197903	0.631655	0.377264	2.65066	9.11572	0.512446	0.309433	0.639567	2.33631	2.10283	-0.226508	0.278349	0.0818336	0.0244349	6.45925	4.51094	0	1.94591	42.86	0	49.13	0	0	13.0763	13.3202	0.0032	0.0964825	0.00905269	13.33	7.5475	47.7768
2013	413	东旭光电	计算机、通信和其他电子设备制造业	C39	河北省	石家庄市	0	5	0	0	166.75	7085	57	0	0	0	22.9241	0.349694	0.0738271	0.128433	0.745576	1.34125	2.60253	0.56025	0.439472	0.16799	8.14782	7.78588	-0.20339	0.104427	0.0330588	0.0156215	0.196378	3.38131	0	1.94591	42.86	0	49.83	0	0	13.6219	14.1574	0.0011	0.107585	0.00324374	8.33	7.83637	79.519
2014	413	东旭光电	计算机、通信和其他电子设备制造业	C39	河北省	石家庄市	0	2	0	0	325.62	6201	82	0	0	0	23.2464	0.480613	0.0845692	0.147234				0.449705	0.424171	0.199375	3.39328	3.17846	-0.00353359	0.0512353	0.0411331	0.157101	1.30003	0.380294	0	1.94591	42.86	0	48.75	1	1	13.7899	14.5855	0.0405	0.0982641	0.00347301	15	7.98718	42.5018
2015	413	东旭光电	计算机、通信和其他电子设备制造业	C39	河北省	石家庄市	0	5	0	0	374.32	6106	79	0	0	0	24.0836	0.49437	0.0674888	0.132386	0.725466	1.37842	2.39137	0.3978	0.299454	0.225373	2.59455	2.26926	0.061813	0.036201	0.0756279	0.239601	1.16955	1.30977	0	1.94591	42.86	0	45.53	1	1	14.2454	14.9627	0.019	0.0907033	0.00191668	15.79	8.52714	54.8625
2016	413	东旭光电	计算机、通信和其他电子设备制造业	C39	河北省	石家庄市	0	9	0	0	351.84	7913	111	0	0	0	24.5697	0.507345	0.0346585	0.0696519	0.701493	1.42553	2.41116	0.301351	0.189895	0.182514	3.809	3.51388	0.0296852	0.0352946	0.0574243	0.191182	0.484089	0.625992	0	1.94591	42.86	0	47.27	0	1	14.3728	14.9833	0.0046	0.0607035	0.00397364	13.64	8.40313	49.0829
2017	413	东旭光电	计算机、通信和其他电子设备制造业	C39	河北省	石家庄市	1	18	0	0	341.98	6507	81	0	0	0	24.9381	0.526364	0.0338639	0.0703426	0.817715	1.22292	1.67668	0.208371	0.111838	0.302793	2.25016	2.01364	0.0187014	0.116906	0.0722559	0.163874	1.51204	0.445412	0	1.79176	50	0	47	0	1	15.1701	15.8745	0.0039	0.0370365	0.0154379	17.65	8.97853	42.7617
2018	413	东旭光电	计算机、通信和其他电子设备制造业	C39	河北省	石家庄市	5	52	2	2	364.58	6937	75	0	0	0	25.0079	0.539472	0.0323519	0.0692978	1.10699	0.903347	0.771501	0.177502	0.0804215	0.402279	1.67079	1.54171	0.00534958	0.197762	0.0483739	0.13275	0.627314	0.0722895	0	1.94591	42.86	1	46.76	0	1	15.1172	15.7213	0.0039	0.0231634	0.0155146	23.81	9.06021	36.8761
2019	413	东旭光电	计算机、通信和其他电子设备制造业	C39	河北省	石家庄市	1	34	1	1	406.63	6101	65	0	0	0	24.9392	0.534897	-0.0222055	-0.0479873	1.20018	0.833206	0.610925	0.157578	-0.0888894	0.24981	1.35816	1.23274	-0.044461	0.171413	0.0551739	0.140427	-0.378671	-0.0663534	1	1.94591	42.86	0	47.43	0	1	14.4078	15.2404	0.0025	0.03885	0.0487466	28.57	8.51439	32.3098
2020	413	东旭光电	计算机、通信和其他电子设备制造业	C39	河北省	石家庄市	6	24	3	1	391.01	6879	57	0	0	0	24.895	0.558631	-0.0523811	-0.115504	1.24624	0.802414	0.512673	0.0773105	-0.492654	0.106324	1.10587	1.03258	0.0314874	0.136188	0.0350475	0.146276	-0.597875	-0.0432586	1	1.94591	42.86	0	47.31	0	0	14.855	15.3686	0	0.113256	0.0220441	19.23	8.42442	27.2768
2021	413	东旭光电	计算机、通信和其他电子设备制造业	C39	河北省	石家庄市	5	20	4	0	388.67	6391	62	0	0	0	24.8582	0.586016	-0.0449596	-0.105063	1.23503	0.809699	0.498417	0.099054	-0.508175	0.0884727	0.998943	0.943211	0.0210505	0.130454	0.0296043	0.118115	-0.201001	-0.0361509	1	1.94591	42.86	0	46.84	0	0	14.6708	15.2422	0	0.1892	0.0308831	5.26	8.22094	26.9835
2022	413	东旭光电	计算机、通信和其他电子设备制造业	C39	河北省	石家庄市	5	35	1	0	418.29	5623	65	0	0	0	24.7939	0.596684	-0.029653	-0.0725329	1.28624	0.777458	0.421878	0.139625	-0.304654	0.0973333	0.923602	0.871077	0.00434244	0.11648	0.0297725	0.142798	0.0462816	-0.0622609	1	1.94591	42.86	1	49.87	0	0	14.3041	14.9665	0	0.136677	0.0330143	6.67	8.15536	24.7867
2008	423	东阿阿胶	医药制造业	C27	山东省	聊城市	0	2	0	0	36.48	6146	41	1	0	0	21.3615	0.234181	0.169219	0.218359	0.304754	3.28133	4.87698	0.496178	0.175651	0.963381	2.67174	2.23249	0.156791	0.0587429	0.100846	0.16956	0.220503	0.178157	0	2.19722	33.33	0	47.28	1	1	13.0379	13.8424	0.0488	0.0824113	0.0179779	22.22	7.89618	80.6523
2009	423	东阿阿胶	医药制造业	C27	山东省	聊城市	1	4	0	0	38.84	5808	38	1	0	0	21.8601	0.210992	0.162503	0.208271	0.207179	4.82675	6.95478	0.489057	0.195787	0.829998	3.98933	3.65861	0.260756	0.0395241	0.0650371	0.111587	0.233192	0.646293	0	2.19722	33.33	0	48.37	1	1	13.5135	14.2997	0.0487	0.0835525	0.00518233	21.05	8.37055	69.8519
2010	423	东阿阿胶	医药制造业	C27	山东省	聊城市	2	5	0	0	48.54	6290	37	1	0	0	22.0036	0.2169	0.176967	0.225194	0.105228	9.50316	11.8623	0.54993	0.241141	0.733876	3.48038	3.21081	0.176714	0.0359153	0.0538562	0.111068	0.185021	0.154326	0	2.19722	33.33	0	48.4	1	1	13.848	14.6832	0.0486	0.0841225	0.00685977	20	8.59785	81.8005
2011	423	东阿阿胶	医药制造业	C27	山东省	聊城市	3	8	0	0	47.2	6583	59	1	0	0	22.1646	0.177752	0.222457	0.276603	0.146583	6.82208	8.08327	0.661659	0.315443	0.705221	4.78816	4.33407	0.16793	0.0132172	0.0736118	0.111467	0.11976	0.17473	0	2.19722	33.33	0	47.42	1	1	13.8738	14.755	0.0484	0.0837239	0.00456197	15.79	8.64206	74.6627
2012	423	东阿阿胶	医药制造业	C27	山东省	聊城市	3	7	0	0	91.53	5969	42	1	0	0	22.3958	0.190484	0.220595	0.270619	0.194116	5.15157	6.13031	0.736494	0.344743	0.639881	4.47007	4.04033	0.161115	0.0194672	0.0752639	0.0980983	0.107736	0.260108	0	2.19722	33.33	0	48.33	1	1	14.1591	15.1769	0.0484	0.109262	0.0367597	19.05	8.73665	68.2221
2013	423	东阿阿胶	医药制造业	C27	山东省	聊城市	14	18	0	0	95.24	4737	45	1	0	0	22.5116	0.149746	0.215776	0.259639	0.223449	4.47529	5.08884	0.634849	0.303691	0.710512	5.1137	4.42352	0.147012	0.0300899	0.0921462	0.107246	0.314204	0.122815	0	2.19722	33.33	0	49.41	1	1	14.3574	15.4486	0.0484	0.0893084	0.0114072	18.18	8.64224	58.3637
2014	423	东阿阿胶	医药制造业	C27	山东省	聊城市	15	21	0	0	197.11	4155	36	1	0	0	22.7328	0.192	0.204213	0.246992	0.28908	3.45925	4.04503	0.655433	0.342298	0.596595	3.99947	2.92027	0.0880848	0.015623	0.196289	0.177763	-0.00181608	0.247536	0	2.19722	33.33	0	49.88	1	1	14.8835	15.9343	0.0543	0.0926693	0.00589031	16.67	8.52635	43.6937
2015	423	东阿阿胶	医药制造业	C27	山东省	聊城市	6	14	0	0	206.39	4334	29	1	0	0	22.8761	0.177256	0.203848	0.249845	0.240981	4.14971	4.8292	0.646079	0.300535	0.678285	4.42129	3.23541	0.113557	0.0357373	0.200427	0.15834	0.359354	0.154035	0	2.19722	33.33	0	50.05	0	1	14.9788	15.8925	0.0317	0.0776531	0.00448883	15.79	8.54032	43.1571
2016	423	东阿阿胶	医药制造业	C27	山东省	聊城市	5	13	0	0	186.43	4641	37	1	0	0	23.0208	0.157136	0.199923	0.23985	0.270448	3.69757	4.20124	0.669546	0.293668	0.680778	5.08731	3.06511	0.0627739	0.0388249	0.302944	0.142511	0.159179	0.155715	0	2.19722	33.33	0	51.24	1	1	15.0331	15.9276	0.0317	0.0780161	0.00650026	9.52	8.38731	50.6605
2017	423	东阿阿胶	医药制造业	C27	山东省	聊城市	6	11	0	0	207.88	4772	32	1	0	0	23.239	0.202369	0.183108	0.223906	0.295262	3.38682	3.9931	0.650456	0.277252	0.660438	3.94857	2.47121	0.141999	0.0407826	0.291445	0.138142	0.167039	0.243876	0	2.19722	33.33	0	52.56	1	1	15.082	15.9765	0.0317	0.0784112	0.0047805	11.11	8.47991	50.3769
2018	423	东阿阿胶	医药制造业	C27	山东省	聊城市	6	10	0	0	213.74	7001	62	1	0	0	23.353	0.183198	0.159004	0.196845	0.488309	2.04788	2.28322	0.659902	0.284344	0.559195	4.36678	3.00141	0.0727507	0.0650527	0.242747	0.125022	-0.0046151	0.120712	0	2.19722	33.33	0	50.65	0	1	15.7216	16.9569	0.0317	0.0494002	0.00382656	7.69	8.48384	54.588
2019	423	东阿阿胶	医药制造业	C27	山东省	聊城市	16	37	0	0	238.07	7252	46	1	0	0	23.1789	0.139923	-0.0348998	-0.0417182	0.47066	2.12467	2.30795	0.476514	-0.150538	0.231834	5.20566	2.96839	-0.0961065	0.108379	0.302194	0.185031	-0.596825	-0.15979	1	2.19722	33.33	0	50.5	0	1	15.4851	16.82	0.0317	0.0994337	0.00357352	14.29	8.50755	57.8624
2020	423	东阿阿胶	医药制造业	C27	山东省	聊城市	17	42	0	0	214.23	6069	41	1	0	0	23.1166	0.107124	0.00362497	0.00413826	0.413419	2.41885	2.58946	0.550018	0.0120163	0.301671	7.46194	5.08351	0.0731354	0.0428336	0.226266	0.203176	0.152373	-0.0603801	0	2.19722	33.33	0	50.26	0	1	15.2996	16.2636	0.0062	0.115364	0.00269896	18.52	8.41383	60.4667
2021	423	东阿阿胶	医药制造业	C27	山东省	聊城市	15	37	1	1	206.29	6604	57	1	0	0	23.1767	0.140407	0.0388797	0.0443966	0.346938	2.88236	3.18983	0.623035	0.114034	0.340949	6.01572	4.86732	0.240875	0.0280158	0.141542	0.17735	0.128921	0.0619183	0	2.07944	37.5	0	51.46	0	1	15.5749	16.6088	0.0001	0.0969494	0.00283074	19.23	8.33807	54.0751
2022	423	东阿阿胶	医药制造业	C27	山东省	聊城市	9	29	0	0	233.07	6742	63	1	0	0	23.2595	0.18055	0.0642409	0.0765966	0.437083	2.28789	2.57166	0.68301	0.19279	0.333216	4.65731	4.06771	0.169805	0.0303911	0.0980567	0.155393	0.0500996	0.0862872	0	2.07944	37.5	0	51.21	0	0	15.6961	16.6058	0.0001	0.0957866	0.00333129	16.67	8.2169	61.0682
2008	425	徐工科技	专用设备制造业	C35	江苏省	徐州市	0	5	0	0	41.89	6742	69	1	0	0	22.0148	0.637826	0.0305781	0.0812745	0.42215	2.36883	6.43263	0.0786873	0.0303642	1.00705	1.06758	0.572408	0.0426979	0.115222	0.314595	0.258696	0.0269076	0.203416	0	2.19722	33.33	0	46.87	1	0	13.7902	14.9008	0.0104	0.0547989	0.079624	8.7	8.46295	77.7824
2009	425	徐工机械	专用设备制造业	C35	江苏省	徐州市	0	14	0	0	41.68	5283	37	1	0	0	23.4361	0.707521	0.183029	0.598071	0.587737	1.70144	6.91075	0.193571	0.082722	2.21257	1.05954	0.728419	0.210994	0.12125	0.232163	0.154799	5.17108	3.14272	0	2.07944	37.5	1	47.27	1	0	14.1912	14.6334	0.0077	0.0572142	0.0158514	13.64	9.39864	84.4316
2010	425	徐工机械	专用设备制造业	C35	江苏省	徐州市	0	15	0	0	40.47	5180	44	1	0	0	23.9342	0.513903	0.146384	0.354518	0.607082	1.64723	4.8935	0.216949	0.115746	1.2647	1.63826	1.1819	0.0191822	0.157134	0.231014	0.0967203	0.218117	0.645489	0	2.19722	33.33	1	48.19	1	1	15.527	16.743	0.0025	0.0424932	0.00910026	14.29	9.36726	90.6774
2011	425	徐工机械	专用设备制造业	C35	江苏省	徐州市	0	15	0	0	49.3	5891	53	1	0	0	24.2704	0.563431	0.113538	0.248329	0.830083	1.2047	1.93551	0.206825	0.102472	1.108	1.7086	1.2968	-0.0584716	0.281494	0.193622	0.0740078	0.307654	0.399675	0	2.19722	44.44	1	49.9	1	1	15.6281	16.9458	0.0025	0.0398816	0.0174717	14.29	9.71746	70.7515
2012	425	徐工机械	专用设备制造业	C35	江苏省	徐州市	0	12	0	0	85.69	5184	46	1	0	0	24.5379	0.613681	0.0615887	0.150914	0.879145	1.13747	1.35728	0.217505	0.076738	0.802584	1.70199	1.39284	-0.0765758	0.391095	0.144058	0.129326	-0.0254351	0.306665	0	2.19722	44.44	1	50.9	1	1	15.7605	16.9947	0.0025	0.0552719	0.0201114	14.29	9.62945	69.3054
2013	425	徐工机械	专用设备制造业	C35	江苏省	徐州市	1	17	1	0	105.88	5092	61	1	0	0	24.6171	0.598504	0.0327772	0.083147	1.08871	0.918514	0.79634	0.218038	0.0573444	0.571585	1.95861	1.61437	-0.00780216	0.423499	0.137364	0.12483	-0.159891	0.0824051	0	2.19722	44.44	1	51	1	1	15.6469	16.8926	0.0025	0.0525519	0.0147854	12.5	9.02702	65.921
2014	425	徐工机械	专用设备制造业	C35	江苏省	徐州市	0	14	0	0	208.57	5189	62	1	0	0	24.612	0.581602	0.008309	0.0202695	0.794738	1.25828	1.6193	0.22624	0.0174598	0.475894	1.84887	1.45853	0.0151005	0.410119	0.157917	0.167667	-0.136636	-0.0050147	0	2.19722	44.44	1	51.14	1	1	15.3877	16.6532	0.0023	0.0804425	0.0100076	18.18	8.93142	62.7544
2015	425	徐工机械	专用设备制造业	C35	江苏省	徐州市	1	11	0	0	216.34	5221	64	1	0	0	24.4777	0.517557	-0.00136921	-0.00305443	0.818282	1.22207	1.46127	0.205006	-0.00376289	0.363873	1.70244	1.4039	0.00252276	0.422151	0.134591	0.141137	-0.285264	-0.125743	1	2.19722	44.44	1	51.87	0	1	15.3364	16.6299	0.0021	0.0883381	0.0348214	17.39	9.58596	55.9642
2016	425	徐工机械	专用设备制造业	C35	江苏省	徐州市	4	25	0	0	208.82	6028	83	1	0	0	24.5069	0.534267	0.00499719	0.0105433	0.932209	1.07272	1.15646	0.194424	0.0128227	0.389715	1.56135	1.22116	0.0510571	0.350503	0.151073	0.171612	0.0140115	0.029716	0	2.07944	37.5	1	52.77	0	1	15.2979	16.5605	0.0022	0.0889515	0.0109457	9.09	9.50755	59.3138
2017	425	徐工机械	专用设备制造业	C35	江苏省	徐州市	15	90	1	1	245.93	5146	62	1	0	0	24.6307	0.516661	0.0219476	0.0461977	0.855992	1.16823	1.34877	0.188869	0.0353149	0.621483	1.73068	1.2824	0.0633596	0.291058	0.188288	0.144508	0.724629	0.131727	0	2.07944	50	0	52.04	1	0	15.5163	16.6491	0.0022	0.0743645	0.0117364	8.33	9.51929	57.9017
2018	425	徐工机械	专用设备制造业	C35	江苏省	徐州市	32	147	0	0	224.06	7236	103	1	0	0	24.8382	0.504644	0.0370321	0.0755806	1.07925	0.926571	0.833959	0.166889	0.046288	0.800037	1.69051	1.31296	0.0540199	0.294777	0.166473	0.117207	0.524488	0.230658	0	2.07944	50	0	51.52	1	0	15.7017	16.9012	0.0019	0.0176252	0.00927596	9.52	9.56927	64.0774
2019	425	徐工机械	专用设备制造业	C35	江苏省	徐州市	44	176	1	1	246.91	5763	60	1	0	0	25.0709	0.564685	0.052625	0.113942	0.903887	1.10633	1.27355	0.174532	0.0616023	0.854271	1.63734	1.35303	0.0664444	0.337514	0.135745	0.0982794	0.332493	0.261907	0	2.19722	44.44	0	52.68	1	1	15.753	16.9212	0.0055	0.0149185	0.00759031	9.09	9.57838	66.8634
2020	425	徐工机械	专用设备制造业	C35	江苏省	徐州市	36	156	1	1	220.83	5684	64	1	0	0	25.2428	0.627759	0.0443043	0.110465	0.92867	1.07681	1.23108	0.170709	0.0506391	0.874903	1.37957	1.12263	0.0303843	0.280836	0.142278	0.0868446	0.249969	0.187673	0	2.19722	44.44	0	53.68	1	1	15.9116	17.0417	0.0055	0.013852	0.00841019	9.09	9.62846	62.5717
2021	425	徐工机械	专用设备制造业	C35	江苏省	徐州市	31	132	1	1	218.69	5353	58	1	0	0	25.424	0.662188	0.0559612	0.158319	0.918687	1.08851	1.26244	0.162422	0.0669677	0.835645	1.34913	1.08255	0.0733683	0.284361	0.15294	0.0782467	0.140053	0.198611	0	2.19722	44.44	0	54.24	1	1	16.3403	17.5284	0.0019	0.0144782	0.00959891	16	9.6475	56.6804
2022	425	徐工机械	专用设备制造业	C35	江苏省	徐州市	18	114	0	0	243.07	5873	65	1	0	0	25.8885	0.687841	0.0301259	0.0935415	0.987867	1.01228	1.09612	0.202116	0.045777	0.658101	1.33734	0.973794	0.00904074	0.231067	0.20047	0.108269	0.112532	0.591266	0	2.19722	33.33	0	52.29	0	0	16.6056	17.356	0.0002	0.0243516	0.0109231	15.79	10.2204	59.8485
2008	488	晨鸣纸业	造纸及纸制品业	C22	山东省	寿光市	3	6	0	0	43.16	6146	41	1	0	0	23.9928	0.466842	0.0521435	0.102392	1.15786	0.863664	0.75589	0.19143	0.0811059	0.642906	1.18704	0.772432	0.0735429	0.0666328	0.129196	0.540445	0.0240592	0.194828	0	2.70805	33.33	0	43.31	1	1	14.9148	15.8605	0.6981	0.0361371	0.005167	15.62	9.75051	55.8528
2009	488	晨鸣纸业	造纸及纸制品业	C22	山东省	寿光市	2	5	0	0	40.51	5808	38	1	0	0	24.0631	0.477652	0.0349978	0.0663387	0.999736	1.00026	1.19774	0.189942	0.064087	0.546099	1.49203	1.17687	0.0580948	0.0541944	0.0789201	0.47955	-0.0415313	0.0727614	0	2.70805	33.33	0	45.23	1	1	15.6368	16.548	0.6657	0.0487988	0.00287847	16.13	9.69837	51.3604
2010	488	晨鸣纸业	造纸及纸制品业	C22	山东省	寿光市	8	16	0	0	45.12	6290	37	1	0	0	24.2808	0.564953	0.041133	0.0867851	1.043	0.958769	0.953988	0.204621	0.0756641	0.543627	0.914895	0.674249	0.0242417	0.0605118	0.0868679	0.367258	0.155764	0.243293	0	2.70805	33.33	1	46.68	1	1	16.0794	17.0316	0.6056	0.0506384	0.00335359	19.35	9.78013	44.7257
2011	488	晨鸣纸业	造纸及纸制品业	C22	山东省	寿光市	6	17	0	0	40.88	6583	59	1	0	0	24.5438	0.671543	0.0145891	0.0389267	1.10727	0.903126	0.643883	0.158689	0.0331724	0.439795	0.865314	0.584854	-0.00958701	0.0632563	0.122428	0.498367	0.0316435	0.300871	0	2.70805	33.33	1	47.87	1	1	16.0984	16.961	0.5883	0.0571627	0.00713445	19.35	9.79043	41.2762
2012	488	晨鸣纸业	造纸及纸制品业	C22	山东省	寿光市	2	12	0	0	91.22	5969	42	1	0	0	24.5887	0.699418	0.00100017	0.00318317	1.12903	0.885716	0.599406	0.155245	0.00236246	0.423361	0.952946	0.732196	0.0410026	0.0754934	0.092457	0.413854	0.113492	0.045903	0	2.70805	33.33	1	48.81	1	1	15.9587	16.8027	0.5435	0.0561818	0.0269176	19.35	9.66618	42.3825
2013	488	晨鸣纸业	造纸及纸制品业	C22	山东省	寿光市	4	25	0	0	91.15	4737	45	1	0	0	24.5845	0.691966	0.014496	0.0476372	1.11924	0.893466	0.634273	0.183286	0.0338593	0.428125	0.875434	0.682526	0.0236232	0.0652887	0.078402	0.445724	0.0317387	-0.00426478	0	2.48491	33.33	1	50	0	1	16.241	17.0069	0.5578	0.058792	0.0280271	23.33	9.46916	44.5573
2014	488	晨鸣纸业	造纸及纸制品业	C22	山东省	寿光市	6	23	0	0	184.61	4155	36	1	0	0	24.7632	0.747491	0.00868875	0.0312773	1.06171	0.941878	0.832699	0.197814	0.0237314	0.366129	0.838926	0.645987	0.0173419	0.0614095	0.0953986	0.435478	-0.0631331	0.195702	0	2.48491	33.33	1	51.28	0	1	16.2399	16.9344	0.5742	0.0607561	0.0312637	24	9.45977	37.8319
2015	488	晨鸣纸业	造纸及纸制品业	C22	山东省	寿光市	0	22	0	0	183.77	4334	29	1	0	0	25.0795	0.778623	0.0145111	0.0618807	1.0267	0.973996	1.0008	0.26881	0.0484301	0.29963	0.723028	0.615883	-0.124694	0.0506824	0.0668395	0.310021	0.0571136	0.372033	0	2.48491	33.33	1	52.42	0	1	16.1268	16.7862	0.5742	0.0685721	0.0188499	25	9.38371	49.3828
2016	488	晨鸣纸业	造纸及纸制品业	C22	山东省	寿光市	0	27	0	0	197.19	4641	37	1	0	0	25.1335	0.725773	0.0252436	0.101578	1.04672	0.955363	0.889044	0.300421	0.089627	0.281652	0.765743	0.661637	0.0261656	0.0482961	0.0590952	0.350142	0.117581	0.0554587	0	2.30259	40	1	50.55	1	1	16.1482	16.7735	0.5266	0.0638748	0.0196173	27.27	9.47163	44.9405
2017	488	晨鸣纸业	造纸及纸制品业	C22	山东省	寿光市	0	20	0	0	247.03	4772	32	1	0	0	25.3832	0.713381	0.040008	0.14228	1.0103	0.98981	1.06625	0.330589	0.127542	0.313686	0.863212	0.758008	0.000225004	0.0347064	0.0570206	0.267242	0.306002	0.283644	0	2.30259	40	0	48.78	1	1	16.1566	16.9952	0.5464	0.0647849	0.00510044	34.78	9.51628	47.9375
2018	488	晨鸣纸业	造纸及纸制品业	C22	山东省	寿光市	0	21	0	0	221.08	7001	62	1	0	0	25.3803	0.754349	0.0243168	0.0913598	1.09524	0.913039	0.629833	0.312719	0.0888198	0.273777	0.781043	0.670785	0.133876	0.0323256	0.0642952	0.265043	-0.0202459	-0.00290046	0	2.3979	36.36	0	48.15	1	1	16.0324	16.8862	0.4191	0.0335174	0.0202537	30.77	9.62846	46.5942
2019	488	晨鸣纸业	造纸及纸制品业	C22	山东省	寿光市	0	31	0	0	214.35	7252	46	1	0	0	25.3078	0.731114	0.0172503	0.0671614	1.1243	0.889442	0.561298	0.283646	0.0576829	0.299053	0.853007	0.762409	0.124876	0.025777	0.0487391	0.351575	0.0526282	-0.0698814	0	2.07944	37.5	0	48.19	1	1	16.3819	17.0445	0.4789	0.0373321	0.0226284	28.12	9.52347	46.3203
2020	488	晨鸣纸业	造纸及纸制品业	C22	山东省	寿光市	1	36	0	0	232.13	6069	41	1	0	0	25.2404	0.718262	0.0201147	0.073119	1.09711	0.911487	0.742574	0.2307	0.0620179	0.324337	0.702936	0.602335	0.122957	0.0216754	0.0560772	0.411155	0.0112216	-0.0651646	0	2.19722	33.33	0	47.57	1	1	16.3916	17.2192	1.9276	0.0333616	0.0263962	26.09	9.45344	47.2599
2021	488	晨鸣纸业	造纸及纸制品业	C22	山东省	寿光市	0	27	0	0	219.67	6604	57	1	0	0	25.1402	0.727832	0.0239619	0.0864451	1.04862	0.953638	0.958257	0.236147	0.0632858	0.378631	0.650451	0.545916	0.103594	0.0320675	0.063768	0.430382	0.074286	-0.0953749	0	2.19722	33.33	0	48.75	1	1	16.4025	17.1969	1.8703	0.0285393	0.0271949	29.17	9.41703	43.6915
2022	488	晨鸣纸业	造纸及纸制品业	C22	山东省	寿光市	0	29	0	0	221.04	6742	63	1	0	0	25.1577	0.718529	0.00379751	0.0137164	1.12169	0.891511	0.625378	0.144688	0.00991623	0.382959	0.630448	0.499001	0.0409227	0.0381046	0.0809233	0.400917	-0.0307526	0.0176187	0	2.3979	36.36	1	50.33	0	0	16.2098	17.0947	1.762	0.0234514	0.0203728	29.17	9.29238	43.0574
2008	513	丽珠集团	医药制造业	C27	广东省	珠海市	0	4	0	0	35.23	7282	60	0	0	0	21.7962	0.372558	0.0248426	0.038117	0.588227	1.70002	2.89933	0.45774	0.0354153	0.701466	1.66414	1.3064	0.118057	0.117445	0.118364	0.315582	0.177639	-0.00743797	0	2.19722	33.33	1	43.84	1	0	14.2913	15.2729	0.0002	0.0960669	0.00790074	10.53	8.35255	74.4169
2009	513	丽珠集团	医药制造业	C27	广东省	珠海市	0	1	0	0	41.85	6616	50	0	0	0	21.8625	0.287711	0.1699	0.253102	0.316122	3.16333	5.26077	0.525401	0.197929	0.858388	2.36946	1.93287	0.158392	0.11927	0.108605	0.262746	0.260952	0.0685966	0	2.19722	33.33	1	42.71	1	0	14.5851	15.4039	0.0001	0.0911944	0.00670194	5.88	8.45169	77.9702
2010	513	丽珠集团	医药制造业	C27	广东省	珠海市	0	8	0	0	40.56	7886	58	0	0	0	22.0213	0.279313	0.133353	0.186033	0.317718	3.14745	4.91011	0.528193	0.165947	0.803587	2.32997	1.84337	0.172938	0.119816	0.122943	0.219537	0.0504159	0.172071	0	2.19722	33.33	1	43.69	1	0	14.4897	15.1996	0	0.0975127	0.012037	6.25	8.44269	83.9234
2011	513	丽珠集团	医药制造业	C27	广东省	珠海市	0	6	0	0	43.7	7873	67	0	0	0	22.25	0.345714	0.0938422	0.137255	0.687566	1.4544	2.00904	0.558023	0.122608	0.765385	1.91184	1.6328	0.15386	0.122128	0.0922075	0.23693	0.159971	0.256941	0	2.19722	33.33	1	44.69	1	0	14.4803	15.1915	0	0.0940999	0.0096652	6.25	8.57697	72.1875
2012	513	丽珠集团	医药制造业	C27	广东省	珠海市	0	4	0	0	95.2	6617	64	0	0	0	22.452	0.435524	0.0928473	0.153502	0.50168	1.9933	3.23608	0.601958	0.120507	0.770471	1.25153	1.02154	0.10543	0.13739	0.0970042	0.200095	0.246801	0.223955	0	2.19722	33.33	1	45.75	1	0	15.0117	15.6001	0	0.0890146	0.00941473	6.25	8.6282	85.3853
2013	513	丽珠集团	医药制造业	C27	广东省	珠海市	0	0	0	0	91.32	7300	69	0	0	0	22.6052	0.451033	0.0859011	0.154463	0.547528	1.82639	3.1742	0.633095	0.113449	0.757176	1.27946	1.00403	0.0670098	0.160425	0.097723	0.301083	0.171206	0.165476	0	2.3979	45.45	0	47.76	1	1	14.7737	15.438	0	0.0946792	0.00601238	4.76	8.52873	77.6154
2014	513	丽珠集团	医药制造业	C27	广东省	珠海市	2	9	0	0	207.17	6992	86	0	0	0	22.7115	0.440964	0.0798382	0.144042	0.535623	1.86698	3.58133	0.613488	0.0998555	0.799537	1.18609	0.868585	0.0982381	0.146919	0.116052	0.403085	0.200394	0.112184	0	2.3979	45.45	0	46.68	1	1	14.8262	15.5829		0.0837848	0.00713888	9.09	8.62047	92.6639
2015	513	丽珠集团	医药制造业	C27	广东省	珠海市	7	16	0	0	207.59	7883	87	0	0	0	22.8124	0.404534	0.0857682	0.148345	0.435611	2.29563	4.73885	0.611008	0.0996242	0.860917	1.13406	0.822193	0.11486	0.155505	0.121809	0.411483	0.194127	0.106117	0	2.3979	45.45	0	48	1	1	15.023	15.8173	0.2691	0.0915793	0.00837505	4.76	8.68491	81.5136
2016	513	丽珠集团	医药制造业	C27	广东省	珠海市	4	21	0	0	228.3	8782	116	0	0	0	23.0774	0.325153	0.0892056	0.1393	0.510598	1.95849	3.56491	0.640895	0.108461	0.822471	1.80351	1.47149	0.121491	0.139076	0.104395	0.317304	0.155767	0.303524	0	2.3979	45.45	0	49.2	1	1	15.0891	15.976	0.2658	0.0946974	0.00463551	5	8.74783	82.5369
2017	513	丽珠集团	医药制造业	C27	广东省	珠海市	4	33	0	0	209.56	8785	71	0	0	0	23.4894	0.293382	0.33963	0.489409	0.497489	2.01009	3.27252	0.638601	0.526048	0.645625	2.57306	2.3231	0.0827706	0.0853438	0.0693571	0.208911	0.114901	0.509862	0	2.30259	50	0	49.79	1	1	15.8758	16.6396	0.2659	0.10948	0.00362917	5.26	8.84837	77.0177
2018	513	丽珠集团	医药制造业	C27	广东省	珠海市	4	29	0	0	249.41	8365	78	0	0	0	23.5819	0.326166	0.0708992	0.102832	0.812026	1.23149	1.53909	0.620834	0.133367	0.531612	2.32266	2.11464	0.0726958	0.0792384	0.0640583	0.184522	0.0386459	0.096845	0	2.30259	50	0	50.95	1	1	16.1469	17.0199	0.2304	0.0616631	0.00283771	10	8.9452	72.9101
2019	513	丽珠集团	医药制造业	C27	广东省	珠海市	4	37	0	0	228.86	9132	61	0	0	0	23.6123	0.317149	0.0825428	0.121671	0.594761	1.68135	2.56626	0.638589	0.155741	0.530002	2.43182	2.21101	0.0983043	0.0819093	0.0650214	0.175791	0.0591424	0.0309173	0	2.30259	50	0	52.5	1	1	16.2094	17.1226	0.2573	0.0670609	0.00510935	9.09	9.10709	76.7975
2020	513	丽珠集团	医药制造业	C27	广东省	珠海市	6	49	1	1	213.72	9297	72	0	0	0	23.7481	0.337565	0.110525	0.164484	0.566189	1.7662	2.8054	0.650802	0.20259	0.545561	2.40467	2.16009	0.104938	0.0846566	0.0722553	0.160415	0.121018	0.145432	0	2.3979	45.45	0	53.18	1	1	16.4186	17.3135	0.332	0.063143	0.00360765	9.09	9.03205	75.9628
2021	513	丽珠集团	医药制造业	C27	广东省	珠海市	6	45	0	0	222.99	9083	58	0	0	0	23.8311	0.360313	0.0908742	0.13968	0.597199	1.67448	2.63514	0.647452	0.161814	0.561597	2.11884	1.87866	0.085032	0.0872477	0.0743445	0.164033	0.14671	0.0864997	0	2.3979	45.45	0	53.91	1	1	16.5942	17.4303	0.3632	0.0550554	0.00213522	13.64	9.05719	70.889
2022	513	丽珠集团	医药制造业	C27	广东省	珠海市	7	43	1	1	241.38	9886	69	0	0	0	23.9367	0.399302	0.0827974	0.133725	0.713062	1.4024	2.03443	0.646759	0.154838	0.534735	2.29662	2.02009	0.11151	0.0971355	0.0822584	0.159567	0.0468934	0.11143	0	2.3979	45.45	0	55.2	0	0	16.5287	17.3839	0.3641	0.0520095	0.00178674	15	9.10554	68.7076
2008	519	银河动力	通用设备制造业	C34			0	6	0	0				1	0	0	19.9599	0.252087	-0.0560371	-0.0771128	0.815591	1.2261	1.40384	0.110506	-0.0935389	0.599079	2.10112	1.29791	-0.0893815	0.114913	0.190479	0.360188	0.253132	-0.0952955	1	1.94591	42.86	0	43.42	0	0	13.004	14.0969	0	0.134035	0.0174182	26.32	7.31588	42.44
2009	519	银河动力	通用设备制造业	C34			0	4	0	0				1	0	0	20.0578	0.316073	0.00606338	0.00848791	0.178001	5.61796	9.25447	0.227203	0.0102186	0.593367	1.94976	1.24016	-0.0407378	0.131327	0.214733	0.303696	-0.0106888	0.102878	0	1.94591	42.86	0	44.33	0	0	13.1993	13.9099	0	0.131271	0.0222675	26.67	7.36328	51.1522
2010	519	江南红箭	通用设备制造业	C34			0	1	0	0				1	0	0	19.9901	0.245625	0.0228339	0.0318039	0.178399	5.60542	8.39184	0.202271	0.0326389	0.699592	2.09872	1.15406	-0.0305658	0.132593	0.220053	0.317957	0.196263	-0.0653955	0	1.94591	42.86	0	45.75	0	0	13.1993	13.9099	0	0.151024	0.00810276	18.75	7.30787	52.7382
2011	519	江南红箭	通用设备制造业	C34			0	6	0	0				1	0	0	19.9727	0.256212	-0.0236883	-0.0316211	0.363182	2.75344	3.85438	0.166981	-0.0324087	0.730923	2.11927	1.29515	-0.039842	0.137036	0.201347	0.284809	0.000716458	-0.017339	1	1.94591	42.86	0	47.29	0	0	13.1993	13.9099	0	0.108848	0.014305	17.65	7.30115	45.9153
2012	519	江南红箭	通用设备制造业	C34			0	4	0	0				1	0	0	19.9771	0.252177	0.00738932	0.00990777	0.198843	5.02908	6.40914	0.157407	0.011575	0.638387	2.10314	1.34585	0.0108831	0.158839	0.183866	0.275429	-0.132289	0.00450794	0	1.94591	42.86	0	48.17	0	0	13.1993	13.8785	0	0.11557	0.0172606	16.67	7.27932	37.1309
2013	519	江南红箭	非金属矿物制品业	C30			0	2	0	0				1	0	0	22.3163	0.266653	0.140763	0.191614	0.771239	1.29662	2.56779	0.370357	0.182453	0.771506	2.32434	1.59256	-0.0252813	0.0576652	0.17466	0.302945	5.88731	9.37231	0	2.19722	33.33	0	49.97	1	1	14.5299	15.2371	0	0.0918971	0.00271248	10.34	8.41494	68.0063
2014	519	江南红箭	非金属矿物制品业	C30			0	2	0	0				1	0	0	22.3142	0.187715	0.0805438	0.104227	0.654587	1.52768	2.46566	0.362413	0.1944	0.414319	2.92744	1.60443	-0.0404727	0.084745	0.229559	0.331902	-0.0214181	-0.0020955	0	2.19722	33.33	0	50.25	1	1	14.63	15.3767	0	0.0885726	0.00512094	6.25	8.43815	68.81
2015	519	江南红箭	非金属矿物制品业	C30			0	2	0	0				1	0	0	22.3634	0.192024	0.0448653	0.055384	0.465086	2.15014	4.21159	0.359506	0.147604	0.303958	2.88042	1.28726	-0.027406	0.111565	0.285259	0.349322	-0.248665	0.050407	0	2.19722	33.33	0	51.65	1	1	14.505	15.1636	0	0.124281	0.0118006	5.88	8.41627	61.2251
2016	519	江南红箭	非金属矿物制品业	C30			1	15	0	0				1	0	0	23.0516	0.282296	0.0201506	0.0269432	0.693707	1.44153	2.83965	0.213821	0.0408652	0.4931	2.38084	1.64624	0.0153208	0.0988817	0.196087	0.247496	1.48504	0.990166	0	2.19722	33.33	0	53.07	1	1	14.4495	15.1802	0	0.12651	0.00568875	6.67	9.2557	55.5228
2017	519	中兵红箭	专用设备制造业	C35			0	12	0	0				1	0	0	22.9983	0.226262	0.0120319	0.0161507	0.788146	1.2688	1.8365	0.190972	0.0251823	0.477792	3.20422	2.44492	0.0551965	0.094835	0.150253	0.250214	0.256374	-0.0518559	0	2.07944	37.5	0	53.64	1	1	14.2745	15.0949	0	0.116577	0.00469738	7.14	9.08682	62.8542
2018	519	中兵红箭	专用设备制造业	C35			0	18	0	0				1	0	0	23.0672	0.245685	0.0345055	0.0451826	0.953702	1.04855	1.12286	0.231306	0.0701841	0.491643	3.1933	2.39231	0.143806	0.0595492	0.162563	0.213153	0.0373212	0.0713253	0	2.19722	33.33	0	53.72	1	0	14.3549	15.3722	0.0008	0.0736012	0.00484409	6.9	8.99764	60.4027
2019	519	中兵红箭	专用设备制造业	C35			0	15	0	0				1	0	0	23.1222	0.256386	0.0238147	0.031803	0.871546	1.14739	1.29594	0.212476	0.0479588	0.496566	2.97258	2.32214	0.0828303	0.0427527	0.145508	0.200391	0.0742981	0.0564838	0	2.19722	33.33	0	54.42	1	0	14.5723	15.6329	0.0008	0.0760137	0.00406864	5.26	9.02906	58.5594
2020	519	中兵红箭	专用设备制造业	C35			0	10	0	0				1	0	0	23.222	0.29993	0.0236915	0.0328703	0.69135	1.44645	1.63821	0.175783	0.0424817	0.557688	2.48869	2.01532	0.148218	0.0304712	0.128571	0.205953	0.21448	0.104933	0	2.07944	37.5	0	55.95	1	0	14.7666	15.9968	0.0008	0.0660214	0.00378614	5.26	9.04735	51.648
2021	519	中兵红箭	专用设备制造业	C35			0	14	0	0				1	0	0	23.3645	0.357772	0.0370521	0.0553769	0.332973	3.00324	4.12161	0.20743	0.0645937	0.573618	2.14113	1.87551	0.112138	0.0568453	0.086392	0.198792	0.162563	0.153212	0	2.19722	44.44	0	53.68	1	0	14.8871	16.0183	0	0.0696176	0.00119885	8	9.05777	56.3797
2022	519	中兵红箭	专用设备制造业	C35			0	17	0	0				1	0	0	23.4315	0.350022	0.0564217	0.0873086	0.460391	2.17207	2.80461	0.288775	0.122002	0.462465	2.2137	1.87523	0.0254867	0.0597378	0.104891	0.199888	-0.106482	0.0693077	0	2.19722	44.44	0	51.7	0	0	14.7555	15.6765	0	0.0863457	0.00130683	8.7	9.049	51.2817
2008	521	美菱电器	电气机械及器材制造业	C38	安徽省	合肥市	0	9	0	0	25.19	7678	63	1	0	0	21.9442	0.682342	0.00809897	0.0255366	0.993192	1.00686	1.23291	0.225428	0.00591247	1.36981	0.665309	0.428338	0.0560186	0.0832602	0.1587	0.196805	0.110383	0.153013	0	2.19722	33.33	0	47.24	0	1	14.2843	15.2675	0.0189	0.0330155	0.0118575	5.88	8.15852	29.654
2009	521	美菱电器	电气机械及器材制造业	C38	安徽省	合肥市	2	14	0	0	27.44	6926	27	1	0	0	22.2892	0.718073	0.073662	0.248236	0.690582	1.44805	4.02435	0.276398	0.0476229	1.54677	0.965675	0.64174	-0.00154374	0.0662458	0.219912	0.16768	0.45855	0.411944	0	2.19722	33.33	0	46.84	0	1	14.0635	14.8005	0.0217	0.0291859	0.00382826	10.53	8.12976	44.1173
2010	521	美菱电器	电气机械及器材制造业	C38	安徽省	合肥市	2	13	0	0	24.13	7435	42	1	0	0	22.6856	0.614091	0.0548589	0.159431	0.770914	1.29716	2.21328	0.237914	0.0396855	1.38234	1.31608	0.929144	0.0525659	0.0523545	0.222495	0.121587	0.300892	0.486581	0	2.19722	33.33	0	48.11	0	1	14.2587	15.1065	0.0169	0.0282029	0.00863116	10.53	8.2417	50.1942
2011	521	美菱电器	电气机械及器材制造业	C38	安徽省	合肥市	1	34	0	0	26.09	7965	56	1	0	0	22.7518	0.624569	0.0120984	0.0317965	1.04092	0.96069	0.98782	0.21288	0.00988859	1.22348	1.29744	0.869137	-0.0546104	0.0751349	0.244734	0.123105	0.0944352	0.0683514	0	2.19722	44.44	0	49.39	0	1	14.2534	14.8822	0	0.0356793	0.00545977	8.7	8.30598	56.1903
2012	521	美菱电器	电气机械及器材制造业	C38	安徽省	合肥市	2	43	0	0	52.71	5240	38	1	0	0	22.7884	0.621935	0.0208123	0.0552384	1.03117	0.969775	0.970854	0.237758	0.0173181	1.20176	1.35116	0.999604	0.0532027	0.0955806	0.190626	0.157731	0.0336379	0.0373002	0	2.19722	44.44	0	48.91	0	1	14.1236	14.9657	0	0.0373826	0.00396751	9.09	9.62046	41.5
2013	521	美菱电器	电气机械及器材制造业	C38	安徽省	合肥市	12	77	0	0	58.47	4720	45	1	0	0	22.8659	0.623602	0.0336581	0.0892316	0.965181	1.03607	1.1738	0.241407	0.0262015	1.28458	1.36117	1.02898	0.0632459	0.100358	0.187026	0.133622	0.132381	0.0806518	0	2.19722	44.44	0	48.5	0	1	15.5067	16.0617	0.254	0.0381055	0.00236039	12.5	9.49221	49.2222
2014	521	美菱电器	电气机械及器材制造业	C38	安徽省	合肥市	6	48	0	0	132.38	4988	44	1	0	0	22.9215	0.61834	0.0319895	0.0843823	0.88906	1.12478	1.44601	0.235082	0.0260485	1.22808	1.37828	1.02739	0.0183664	0.128781	0.195999	0.135838	0.0214324	0.0571266	0	2.19722	33.33	0	48.71	1	1	15.8164	16.4879	0.492	0.043499	0.00318895	10.71	9.57164	40.87
2015	521	美菱电器	电气机械及器材制造业	C38	安徽省	合肥市	26	87	0	0	129.89	5050	33	1	0	0	22.9278	0.622796	0.00234799	0.00618828	0.843075	1.18613	1.63029	0.201274	0.0020373	1.1525	1.40039	1.08493	0.0233248	0.147344	0.170294	0.134657	-0.0324185	0.00635024	0	2.19722	33.33	0	45	1	1	14.0879	14.8277	0.6439	0.0402934	0.00423673	9.52	9.81411	34.1802
2016	521	美菱电器	电气机械及器材制造业	C38	安徽省	合肥市	27	134	6	5	134.1	6037	66	1	0	0	23.2496	0.586964	0.0204108	0.0512863	0.924345	1.08185	1.39925	0.199439	0.017576	1.16129	1.50544	1.21486	0.0787836	0.0894627	0.157867	0.0962692	0.202661	0.379579	0	2.19722	33.33	0	45.43	1	1	14.145	14.8617	0.4707	0.0376912	0.0031624	9.52	9.85046	46.3088
2017	521	美菱电器	电气机械及器材制造业	C38	安徽省	合肥市	25	137	9	8	137.63	5984	72	1	0	0	23.4934	0.676899	0.0025357	0.00699286	1.01075	0.989368	1.02694	0.178287	0.00214881	1.18005	1.30589	1.01692	-0.034552	0.111544	0.182821	0.0901811	0.34093	0.276148	0	2.19722	33.33	0	45.41	0	1	14.0765	14.8921	0.4816	0.0295838	0.00403213	13.79	9.75144	41.5595
2018	521	长虹美菱	电气机械及器材制造业	C38	安徽省	合肥市	23	129	3	3	129.36	6600	87	1	0	0	23.4681	0.66999	0.0022127	0.00677678	1.14837	0.870803	0.60208	0.186606	0.00199402	1.10967	1.22158	1.00334	-0.0141732	0.107378	0.139729	0.111424	0.0412407	-0.0250416	0	2.19722	33.33	0	45.9	1	1	14.1344	14.9881	0.4874	0.0181769	0.00399244	15	9.71233	35.3839
2019	521	长虹美菱	电气机械及器材制造业	C38	安徽省	合肥市	21	120	2	1	150.1	6671	57	1	0	0	23.3767	0.640058	0.00292381	0.00849224	1.14074	0.876621	0.700898	0.187127	0.00262862	1.1123	1.25092	1.07533	0.090479	0.0977284	0.102865	0.153537	-0.0535685	-0.0873662	0	2.19722	33.33	0	46.68	1	1	14.0769	14.9059	0.3431	0.0199772	0.00684694	15.79	9.54803	34.1548
2020	521	长虹美菱	电气机械及器材制造业	C38	安徽省	合肥市	14	70	2	1	154.33	6734	45	1	0	0	23.5023	0.69186	-0.00522162	-0.0157081	0.959105	1.04264	1.27572	0.16488	-0.00514179	1.01553	1.10703	0.946576	0.0871568	0.0701888	0.106522	0.148532	-0.0703912	0.133861	1	2.19722	33.33	0	47.95	0	1	14.0964	14.9507	0.3431	0.0182119	0.00904818	18.18	9.60959	33.9161
2021	521	长虹美菱	电气机械及器材制造业	C38	安徽省	合肥市	22	100	7	5	139.38	6857	70	1	0	0	23.4439	0.671189	0.00556612	0.017494	1.10384	0.905926	0.767534	0.119959	0.00482964	1.15249	1.10662	0.968027	0.0105937	0.0948539	0.08929	0.151616	0.171881	-0.0566892	0	2.19722	33.33	0	47.67	0	1	15.448	15.8463	0.3431	0.0184988	0.00735018	23.81	9.45837	32.9511
2022	521	长虹美菱	电气机械及器材制造业	C38	安徽省	合肥市	18	74	3	3	152.65	6815	69	1	0	0	23.5083	0.658092	0.0176547	0.0526112	1.10457	0.905332	0.782804	0.13706	0.0137074	1.28797	1.14828	0.981692	0.0904397	0.0806693	0.105572	0.137624	0.121015	0.0664819	0	2.19722	33.33	0	48.89	0	0	15.1752	15.8053	0.3346	0.0177384	0.00545388	26.32	9.56955	34.3046
2008	523	广州浪奇	化学原料及化学制品制造业	C26	广东省	广州市	0	2	0	0	79.5	7282	60	1	0	0	20.325	0.321461	0.00872434	0.0132208	0.870618	1.14861	1.40144	0.125627	0.00583646	1.4948	1.84384	1.29895	0.0457963	0.19377	0.166219	0.24772	0.117435	-0.0460495	0	1.94591	42.86	0	47.57	0	0	13.5723	14.1447	0.025	0.0551821	0.00220488	0	6.45205	45.625
2009	523	广州浪奇	化学原料及化学制品制造业	C26	广东省	广州市	0	3	0	0	67.13	6616	50	1	0	0	20.4468	0.38723	0.0127891	0.0198694	0.59092	1.69228	3.07079	0.161198	0.00945167	1.3531	1.60961	1.31537	0.0966568	0.161036	0.108611	0.204516	-0.0588752	0.129553	0	1.94591	42.86	0	48.71	0	0	13.6631	14.1649	0.025	0.0588563	0.00270153	0	6.43775	47.163
2010	523	广州浪奇	化学原料及化学制品制造业	C26	广东省	广州市	0	7	0	0	70.83	7886	58	1	0	0	20.6529	0.489093	0.0169804	0.0305069	0.453274	2.20617	5.32734	0.139414	0.0111402	1.52425	1.35401	1.01501	0.0606696	0.156571	0.161885	0.154975	0.331772	0.228873	0	1.94591	42.86	0	49.71	0	0	14.4579	14.9749	0.025	0.0480167	0.00128193	0	6.39359	50.0114
2011	523	广州浪奇	化学原料及化学制品制造业	C26	广东省	广州市	1	7	0	0	78.81	7873	67	1	0	0	21.1407	0.345721	0.0149074	0.0248566	0.59708	1.67482	2.33062	0.0973353	0.0089267	1.66998	2.11716	1.72286	-0.0580638	0.135668	0.133788	0.0935303	0.587855	0.628658	0	1.94591	42.86	0	49.65	0	1	14.2703	14.6619	0.0319	0.036395	0.00407427	5.88	6.39024	48.1392
2012	523	广州浪奇	化学原料及化学制品制造业	C26	广东省	广州市	2	6	0	0	165.82	6617	64	1	0	0	21.3333	0.449016	0.0120424	0.0201488	0.565979	1.76685	2.39237	0.0597933	0.00627551	1.91895	1.5964	1.29849	-0.0152208	0.207584	0.130981	0.0714346	0.575136	0.212438	0	1.94591	42.86	0	49.86	0	1	14.2485	14.7098	0.0564	0.0224517	0.0024357	7.14	6.65929	35.61
2013	523	广州浪奇	化学原料及化学制品制造业	C26	广东省	广州市	12	18	0	0	162.6	7300	69	1	0	0	21.6379	0.58191	0.0151293	0.0318851	0.449262	2.22587	3.93333	0.0629412	0.00802631	1.88496	1.13445	0.91774	0.0498206	0.258372	0.123347	0.197827	0.268269	0.356039	0	1.94591	42.86	0	50.86	0	1	14.5879	14.9898	0.0564	0.0230963	0.00736857	7.14	6.6053	35.3422
2014	523	广州浪奇	化学原料及化学制品制造业	C26	广东省	广州市	16	25	0	0	322.45	6992	86	1	0	0	21.8257	0.642641	0.0145138	0.0377097	0.472931	2.11447	4.12005	0.052941	0.00738899	1.96424	1.12205	0.813353	-0.0151407	0.302496	0.193418	0.151932	0.323422	0.206566	0	1.94591	42.86	0	48.9	0	1	14.596	15.0505	0.0602	0.0173942	0.0136808	15	6.55678	35.81
2015	523	广州浪奇	化学原料及化学制品制造业	C26	广东省	广州市	6	17	0	0	344.29	7883	87	1	0	0	21.9845	0.68796	0.00907154	0.0272498	0.385892	2.5914	6.10526	0.0372441	0.00391922	2.31463	1.11607	0.892287	-0.0116355	0.370536	0.151185	0.126531	0.399643	0.172183	0	1.94591	42.86	0	47.5	0	1	14.383	14.7128	0.0866	0.0116384	0.0133466	16.67	6.61473	49.1495
2016	523	广州浪奇	化学原料及化学制品制造业	C26	广东省	广州市	16	38	0	0	378.23	8782	116	1	0	0	22.1512	0.571952	0.0101275	0.0270163	0.540717	1.8494	3.32795	0.030748	0.00395896	2.55813	1.41558	1.20083	-0.166748	0.421163	0.120592	0.111213	0.300994	0.181398	0	1.94591	42.86	0	47.87	0	1	14.3241	14.8955	0.1122	0.00830873	0.00818072	13.33	6.69084	52.7134
2017	523	广州浪奇	化学原料及化学制品制造业	C26	广东省	广州市	7	27	0	0	370.3	8785	71	1	0	0	22.2945	0.617673	0.00752532	0.0186477	0.710401	1.40766	2.25093	0.0282354	0.00286172	2.62965	1.35876	1.23904	-0.0331874	0.465688	0.0726734	0.0909443	0.199196	0.154035	0	1.94591	42.86	0	48.87	1	1	14.493	15.1061	0.1197	0.00853441	0.00493079	13.33	6.74288	49.426
2018	523	广州浪奇	化学原料及化学制品制造业	C26	广东省	广州市	2	8	0	0	350.16	8365	78	1	0	0	22.5497	0.732223	-0.0333245	-0.104865	0.899368	1.11189	1.49023	0.032702	-0.0320022	1.04132	1.17993	1.12123	-0.0765856	0.0757392	0.042503	0.066835	-0.51402	0.290695	1	1.94591	42.86	0	49.87	0	1	14.4797	15.0999	0.1197	0.0163688	0.56195	13.33	6.72623	47.2141
2019	523	广州浪奇	化学原料及化学制品制造业	C26	广东省	广州市	2	10	0	0	359.6	9132	61	1	0	0	22.6982	0.791522	-0.0164241	-0.0696147	0.6962	1.43637	3.09507	0.0705875	-0.0191767	0.856461	1.1502	1.09836	-0.0772671	0.123961	0.0386449	0.0815079	0.00107406	0.160158	1	1.94591	42.86	0	50.44	1	1	14.9165	15.6214	0.0635	0.0232998	0.383353	22.22	6.9613	45.5702
2020	523	广州浪奇	化学原料及化学制品制造业	C26	广东省	广州市	3	20	0	0	402.83	9297	72	1	0	0	21.9469	1.95656	-0.894354	5.42228	0.36917	2.70878		0.0537376	-1.43059	0.625163	0.412776	0.355985	-0.556168	0.0703092	0.0880873	0.16556	-0.423046	-0.528284	1	1.94591	42.86	0	50.65	1	1	14.6826	15.3733	0.0308	0.0441481	0.127334	13.04	7.01481	48.19
2021	523	广州浪奇	化学原料及化学制品制造业	C26	广东省	广州市	2	14	0	0	371.95	9083	58	1	0	0	21.5731	0.585034	-0.028355	-0.0717716	0.344131	2.90587	6.37868	0.0980959	-0.0287541	0.986119	2.36286	1.37391	-0.134557	0.0872881	0.231418	0.315911	-0.0376509	-0.135952	1	1.79176	33.33	0	53.93	0	0	14.9339	15.6811	0.0105	0.0516199	0.0208899	7.14	6.66823	62.8248
2022	523	广州浪奇	化学原料及化学制品制造业	C26	广东省	广州市	3	23	1	1	383.9	9886	69	1	0	0	21.5731	0.585034	-0.028355	-0.0717716	0.344131	2.90587	6.37868	0.0980959	-0.0287541	0.986119	2.36286	1.37391	-0.134557	0.0872881	0.231418	0.315911	-0.0376509	-0.135952	1	1.79176	33.33	0	53.93	0	0	14.9339	15.6811	0.0105	0.0516199	0.0208899	7.14	6.66823	62.8248
2008	525	红太阳	化学原料及化学制品制造业	C26	江苏省	南京市	0	4	0	0	44.35	6742	69	1	0	0	21.8686	0.756393	0.0128467	0.0502418	0.612579	1.63244	4.55967	0.0789265	0.0108747	1.18134	0.923416	0.672718	-0.0444239	0.0466398	0.178708	0.21463	0.0650139	0.130941	0	2.19722	55.56	0	45.74	0	1	13.9413	14.4986	0.0021	0.0236904	0.0085792	10.53	7.68846	47.345
2009	525	红太阳	化学原料及化学制品制造业	C26	江苏省	南京市	1	2	0	0	41.69	5283	37	1	0	0	22.0418	0.800544	0.000791366	0.00360326	0.48638	2.05601	6.36764	0.0564949	0.000767277	1.0314	0.914689	0.626403	0.0587401	0.0161366	0.223305	0.215375	0.0143071	0.18903	0	2.19722	55.56	0	45.61	0	0	13.9413	14.5435	0.0016	0.024132	0.0108762	11.11	7.82004	48.6558
2010	525	红太阳	化学原料及化学制品制造业	C26	江苏省	南京市	1	1	0	0	41.27	5180	44	1	0	0	22.0302	0.802555	-0.00257143	-0.0129572	0.507989	1.96855	5.97324	0.0589184	-0.00250899	1.02489	0.896096	0.536659	-0.0212265	0.015366	0.280876	0.231236	0.0733062	-0.011474	1	2.19722	55.56	0	46.61	0	0	14.0338	14.6008	0.0012	0.0285714	0.007357	11.11	7.68616	45.4179
2011	525	红太阳	化学原料及化学制品制造业	C26	江苏省	南京市	1	7	0	0	47.53	5891	53	0	0	0	22.7584	0.620172	0.0129442	0.0403944	0.772823	1.29396	2.42021	0.0637869	0.0126867	1.0203	0.943388	0.597041	0.0143571	0.0178523	0.190118	0.252183	0.519975	1.07135	0	2.19722	55.56	0	47.61	0	0	13.9285	14.5625	0.0005	0.0216042	0.00680902	11.11	8.04911	79.129
2012	525	红太阳	化学原料及化学制品制造业	C26	江苏省	南京市	0	6	0	0	100.94	5184	46	0	0	0	22.9333	0.650526	0.0355938	0.0979659	0.857734	1.16586	1.87093	0.105884	0.0415918	0.855788	0.944784	0.5956	0.031953	0.0288766	0.213679	0.192874	0.239407	0.191046	0	2.19722	33.33	0	47.5	0	0	14.0358	15.003	0	0.0235613	0.0042896	9.09	8.22336	76.6516
2013	525	红太阳	化学原料及化学制品制造业	C26	江苏省	南京市	0	13	0	0	90.66	5092	61	0	0	0	23.0573	0.654953	0.0382556	0.110207	0.82201	1.21653	2.13695	0.139714	0.0513361	0.745199	0.823142	0.443882	0.0993212	0.0461127	0.231256	0.244804	0.00919239	0.132018	0	2.19722	33.33	0	46.61	0	0	14.2628	15.2708	0	0.0294727	0.00446385	11.11	8.28828	74.8329
2014	525	红太阳	化学原料及化学制品制造业	C26	江苏省	南京市	0	11	0	0	187.93	5189	62	0	0	0	23.0971	0.630683	0.0385055	0.107731	0.72459	1.38009	2.02971	0.16925	0.0595119	0.647023	0.847432	0.462494	0.0726214	0.0667389	0.234616	0.276525	-0.0592192	0.0406978	0	2.19722	33.33	0	48.12	0	0	14.2755	15.2882	0	0.0397636	0.0116587	11.76	8.26049	65.6924
2015	525	红太阳	化学原料及化学制品制造业	C26	江苏省	南京市	14	38	0	0	197.31	5221	64	0	0	0	22.836	0.518339	0.0139004	0.0332389	0.642288	1.55693	2.15688	0.128586	0.0289965	0.479383	0.776736	0.484416	0.0297113	0.0850865	0.147481	0.386228	-0.331146	-0.229801	0	2.19722	33.33	0	48	1	1	14.3543	15.4667	0	0.0530077	0.00674312	14.29	7.95543	70.5025
2016	525	红太阳	化学原料及化学制品制造业	C26	江苏省	南京市	0	22	0	0	188.3	6028	83	0	0	0	23.0798	0.540696	0.0134916	0.0287589	0.701158	1.42621	2.06301	0.183922	0.0358992	0.375818	0.917733	0.694637	0.02522	0.115244	0.113636	0.292324	-0.223645	0.276063	0	2.19722	33.33	0	47.56	1	1	14.6674	15.7215	0	0.0735037	0.00629038	16.67	7.97831	79.4678
2017	525	红太阳	化学原料及化学制品制造业	C26	江苏省	南京市	6	25	0	0	218.65	5146	62	0	0	0	23.2286	0.548565	0.061961	0.136155	0.69402	1.44088	2.11876	0.318789	0.142014	0.436301	0.964936	0.711898	0.0419964	0.107821	0.126315	0.332054	0.406125	0.160371	0	2.19722	33.33	0	48.56	1	1	14.8473	15.7924	0	0.0629691	0.00464522	16.67	8.14264	73.4474
2018	525	红太阳	化学原料及化学制品制造业	C26	江苏省	南京市	2	26	0	0	192.87	7236	103	0	0	0	23.3196	0.64405	0.0496612	0.123683	0.819991	1.21953	1.7065	0.289189	0.107847	0.460477	0.834446	0.660857	0.028152	0.146264	0.105327	0.291391	0.187787	0.0953062	0	2.19722	33.33	0	47.09	1	1	14.8065	15.7616	1.4028	0.0632752	0.00840479	17.39	8.18841	69.5051
2019	525	红太阳	化学原料及化学制品制造业	C26	江苏省	南京市	5	45	0	0	181.46	5763	60	0	0	0	23.3452	0.670422	-0.0247885	-0.0723552	0.926173	1.07971	1.24454	0.213996	-0.0729967	0.339584	0.928486	0.801556	0.106411	0.0879108	0.0751743	0.261447	-0.218984	0.0259673	1	2.19722	33.33	0	46.73	0	1	14.5967	15.6527	1.4028	0.104539	0.242559	18.18	8.13006	58.0895
2020	525	红太阳	化学原料及化学制品制造业	C26	江苏省	南京市	5	43	0	0	240.92	5684	64	0	0	0	23.1693	0.64406	-0.011783	-0.0344931	1.05372	0.94902	0.855215	0.186327	-0.0370678	0.317876	0.863442	0.719707	0.0200332	0.0545798	0.0805665	0.318445	-0.128392	-0.161302	1	2.19722	33.33	0	47.63	1	1	14.8102	15.8634	1.4028	0.0976987	0.279999	20.83	8.06934	53.8125
2021	525	红太阳	化学原料及化学制品制造业	C26	江苏省	南京市	3	43	1	1	226.26	5353	58	0	1	0	22.9962	0.939059	-0.354061	-1.60079	0.68469	1.46052	8.63907	0.200472	-0.803257	0.440781	0.608609	0.50278	0.0359135	0.0859433	0.0754621	0.340134	0.164442	-0.158985	1	2.07944	37.5	0	47.82	1	1	15.3665	16.0954	1.4028	0.106042	0.184528	14.29	8.04463	36.47
2022	525	红太阳	化学原料及化学制品制造业	C26	江苏省	南京市	7	49	1	1	269.02	5873	65	0	1	0	23.0535	0.86399	0.072766	0.730934	0.658265	1.51915	4.81799	0.36974	0.112927	0.644364	0.754895	0.592471	0.111122	0.0813433	0.108792	0.274456	0.375056	0.0590447	0	2.19722	33.33	0	48.19	0	0	14.9061	16.2568	0.0018	0.0797019	0.173872	15.38	7.9899	34
2008	528	柳工	专用设备制造业	C35	广西壮族自治区	柳州市	0	12	0	0	39.01	6087	41	1	0	0	22.5594	0.577239	0.0648144	0.136714	0.850557	1.1757	1.68547	0.160018	0.0369021	1.75639	1.51423	0.689789	-0.0929463	0.125675	0.388504	0.151756	0.220716	0.465031	0	2.19722	33.33	0	48.65	0	1	15.6812	16.7249	0.0036	0.0421977	0.00604151	15	9.15048	71.7329
2009	528	柳工	专用设备制造业	C35	广西壮族自治区	柳州市	0	17	0	0	38.36	6533	27	1	0	0	22.9814	0.570544	0.109542	0.256657	0.488388	2.04755	3.43931	0.211192	0.0851857	1.28592	1.36234	0.921284	0.160831	0.105812	0.232917	0.135192	0.0986779	0.524942	0	2.19722	33.33	0	49.19	0	1	15.143	16.0921	0.0034	0.0427027	0.00740726	14.29	9.2012	76.184
2010	528	柳工	专用设备制造业	C35	广西壮族自治区	柳州市	0	17	0	0	42.47	7429	40	1	0	0	23.6462	0.544765	0.110001	0.246375	0.543942	1.83843	3.27889	0.224291	0.100794	1.09134	1.48922	1.05294	0.0369208	0.0754745	0.215837	0.095163	0.509004	0.944033	0	2.19722	33.33	0	48.85	0	1	15.8735	16.746	0.0023	0.043802	0.00784164	20	9.42149	72.2975
2011	528	柳工	专用设备制造业	C35	广西壮族自治区	柳州市	0	8	0	0	46.23	7831	62	1	0	0	23.8479	0.589365	0.0641428	0.148929	0.873866	1.14434	1.40557	0.190145	0.0741701	0.864808	1.69242	1.15064	-0.0887755	0.0995439	0.220893	0.0957578	0.163486	0.223524	0	2.19722	33.33	0	49.29	0	1	15.9866	16.9722	0.002	0.0467521	0.00720371	19.05	9.50017	63.5178
2012	528	柳工	专用设备制造业	C35	广西壮族自治区	柳州市	0	2	0	0	93.79	7618	63	1	0	0	23.8405	0.586932	0.0122999	0.0298651	0.922053	1.08454	1.20742	0.166139	0.0220757	0.557168	1.75614	1.19868	0.0255697	0.0956487	0.204838	0.116102	-0.293575	-0.00735807	0	2.19722	33.33	0	49.33	1	1	14.6106	16.0949	0.002	0.0668026	0.00773283	12.5	9.4974	59.3419
2013	528	柳工	专用设备制造业	C35	广西壮族自治区	柳州市	0	2	0	0	96.71	8011	67	1	0	0	23.8225	0.577607	0.0148244	0.0354916	1.10914	0.901597	0.763883	0.206625	0.0263653	0.56227	2.10755	1.52027	0.0488481	0.12565	0.18425	0.138792	-0.00356138	-0.0178899	0	2.19722	33.33	0	50.35	1	1	14.5287	15.812	0.0001	0.0672222	0.0101991	11.54	9.41483	45.7706
2014	528	柳工	专用设备制造业	C35	广西壮族自治区	柳州市	2	5	0	0	192.95	6414	51	1	0	0	23.7583	0.561288	0.00898793	0.020888	0.805317	1.24175	1.55111	0.219356	0.0187653	0.478966	2.0034	1.51641	0.0266535	0.166775	0.169596	0.12417	-0.182069	-0.0621283	0	2.19722	33.33	0	49.45	1	1	14.7479	15.9853	0.0183	0.0851118	0.0129639	9.09	9.27397	48.4113
2015	528	柳工	专用设备制造业	C35	广西壮族自治区	柳州市	1	4	0	0	186.87	6836	71	1	0	0	23.738	0.563075	0.00100835	0.00230308	0.97973	1.02069	1.04736	0.255271	0.00311986	0.323205	1.84091	1.48317	0.00713261	0.154568	0.130994	0.119097	-0.35339	-0.02007	0	2.3979	36.36	0	49.88	1	1	14.6048	15.9176	0.0183	0.109556	0.015708	7.69	9.06497	53.4599
2016	528	柳工	专用设备制造业	C35	广西壮族自治区	柳州市	0	8	0	0	210.22	6874	79	1	0	0	23.7478	0.570183	0.00232225	0.00535879	1.03115	0.969793	0.929711	0.248687	0.00679042	0.341989	1.45412	1.13943	0.0669539	0.127235	0.139407	0.119838	0.0525225	0.00979643	0	2.3979	36.36	0	50.63	0	1	15.121	16.2264	0.0184	0.0973578	0.0136664	7.41	8.98419	54.3491
2017	528	柳工	专用设备制造业	C35	广西壮族自治区	柳州市	2	24	0	0	197.27	7223	75	1	0	0	23.7986	0.579048	0.0152573	0.0358765	0.978263	1.02222	1.05279	0.229	0.0286083	0.533316	1.32404	0.965133	0.0439838	0.129519	0.179226	0.114266	0.607934	0.0521738	0	2.3979	36.36	0	52.35	0	1	15.4952	16.3921	0.0184	0.0741018	0.0150298	7.69	9.03837	48.9595
2018	528	柳工	专用设备制造业	C35	广西壮族自治区	柳州市	3	30	0	0	212.42	7374	77	1	0	0	23.9895	0.614775	0.0351354	0.0875345	1.04874	0.95353	0.879354	0.228121	0.0465012	0.755581	1.47985	1.05411	0.0241831	0.134775	0.197147	0.104009	0.605513	0.210265	0	2.3979	36.36	0	52.7	0	1	15.6288	16.4998	0.0166	0.0386259	0.0140755	8.7	9.19085	50.3279
2019	528	柳工	专用设备制造业	C35	广西壮族自治区	柳州市	5	36	0	0	223.19	7049	87	1	0	0	24.1198	0.637307	0.0383002	0.102619	1.01989	0.980499	0.945743	0.236623	0.0559938	0.684008	1.47221	1.0828	0.0622062	0.132388	0.186187	0.0964551	0.0604074	0.139226	0	2.3979	36.36	0	53.71	0	1	15.5912	16.4412	0.1053	0.0362838	0.0135433	8.33	9.24319	47.3335
2020	528	柳工	专用设备制造业	C35	广西壮族自治区	柳州市	7	42	0	0	204.62	6574	33	1	0	0	24.2499	0.649732	0.0421309	0.11832	1.03156	0.969404	0.911858	0.203997	0.0584931	0.720272	1.20983	0.854555	0.0590355	0.136412	0.20791	0.0902123	0.199468	0.138947	0	2.3979	36.36	0	54.39	0	1	15.3486	16.2615	0.1053	0.0306414	0.0114831	8.7	9.48433	45.8033
2021	528	柳工	专用设备制造业	C35	广西壮族自治区	柳州市	16	89	1	1	243.19	5523	42	1	0	0	24.4229	0.600767	0.0273428	0.0725537	1.13289	0.882702	0.704615	0.174731	0.0354608	0.771072	1.51607	1.0386	0.0209355	0.154996	0.223643	0.106397	0.247719	0.188846	0	2.3979	36.36	0	53.92	1	1	15.648	16.5937	0.0846	0.0306871	0.0142369	11.11	9.74812	44.975
2022	528	柳工	专用设备制造业	C35	广西壮族自治区	柳州市	6	75	0	0	228.83	6329	58	1	0	0	24.4671	0.593573	0.0156453	0.0388307	1.07057	0.934082	0.668038	0.168021	0.0244286	0.640448	1.37294	1.0012	0.0226885	0.179168	0.189029	0.115997	-0.0773845	0.0451296	0	2.3979	36.36	0	52.73	0	0	15.6934	16.6288	0.0612	0.0276683	0.0257822	7.69	9.71039	59.6267
2008	530	大冷股份	通用设备制造业	C34	辽宁省	大连市	0	4	0	0	39.72	4410	38	1	0	0	21.7238	0.360596	0.0511563	0.0796051	1.13932	0.877719	0.954071	0.188597	0.0896164	0.570837	1.31046	0.936549	0.0261809	0.160713	0.124176	0.141243	-0.0849594	0.0529379	0	2.19722	33.33	1	54.82	1	0	14.1548	14.9626	0.039	0.0917198	0.00868828	17.65	7.02108	41.43
2009	530	大冷股份	通用设备制造业	C34	辽宁省	大连市	0	5	0	0	39.83	3589	21	1	0	0	21.7188	0.343341	0.0323327	0.0498954	0.784966	1.27394	1.88291	0.193858	0.0629004	0.51403	1.3972	1.07256	0.0731996	0.157188	0.102563	0.135243	-0.0785594	-0.00490428	0	2.19722	33.33	1	53.44	1	0	14.1548	14.9815	0.0354	0.0984563	0.00703692	18.75	7.05531	39.5001
2010	530	大冷股份	通用设备制造业	C34	辽宁省	大连市	0	3	0	0	43.75	3644	21	1	0	0	21.7922	0.375602	0.0390094	0.0609582	0.703694	1.42107	2.28662	0.201281	0.0732789	0.532342	1.35387	1.00097	0.0590291	0.134246	0.119154	0.123138	0.0724151	0.0761529	0	2.19722	33.33	1	54.44	1	0	14.2316	15.0585	0.0354	0.107471	0.00642145	18.75	7.05704	44.3178
2011	530	大冷股份	通用设备制造业	C34	辽宁省	大连市	0	3	0	0	44.2	3846	17	1	0	0	21.8396	0.395404	0.0313309	0.0510057	0.889135	1.12469	1.5015	0.205214	0.0501599	0.62462	1.41576	1.03776	0.0551349	0.115361	0.138979	0.113188	0.245884	0.0485103	0	2.19722	33.33	1	55.44	1	0	14.3723	15.2446	0.0354	0.0990677	0.00502277	18.75	7.17472	47.8249
2012	530	大冷股份	通用设备制造业	C34	辽宁省	大连市	0	9	0	0	77.28	4359	27	1	0	0	21.8007	0.349769	0.042079	0.0671148	0.961582	1.03995	1.24622	0.245623	0.0828162	0.508101	1.4481	1.03	-0.0227636	0.119932	0.135808	0.137878	-0.18316	-0.0381412	0	2.19722	33.33	1	56.44	1	0	14.4398	15.314	0.0354	0.121089	0.0064565	18.75	7.66528	34.3286
2013	530	大冷股份	通用设备制造业	C34	辽宁省	大连市	0	13	0	0	90.33	4404	45	1	0	0	21.8109	0.322938	0.0538435	0.0811244	0.75621	1.32238	1.76653	0.240089	0.10351	0.520175	1.4615	1.09641	0.00257144	0.124592	0.109703	0.133203	0.0090196	0.0102818	0	2.19722	33.33	0	53.79	1	0	14.5076	15.2011	0.0029	0.116178	0.00826138	16.67	7.662	48.2535
2014	530	大冷股份	通用设备制造业	C34	辽宁省	大连市	2	18	0	0	211.99	4416	48	1	0	0	21.8397	0.324261	0.0380379	0.0562366	0.722176	1.3847	1.9522	0.237891	0.0803241	0.473556	1.42697	1.0911	0.00933085	0.14371	0.103106	0.135659	-0.0716226	0.0291637	0	2.19722	33.33	0	52.5	1	0	14.3051	14.8533	0.004	0.130251	0.0112204	25	7.61579	36.7838
2015	530	大冷股份	通用设备制造业	C34	辽宁省	大连市	1	17	0	0	189.51	5712	39	1	0	0	22.13	0.335244	0.0367733	0.0549301	0.617208	1.6202	2.51889	0.185176	0.0816258	0.450511	1.0945	0.881364	-0.0123866	0.164464	0.0634658	0.110204	0.127517	0.336802	0	2.19722	33.33	0	52.58	0	0	14.3728	15.0722	1.0243	0.116357	0.00557387	31.58	7.53476	43.4209
2016	530	大冷股份	通用设备制造业	C34	辽宁省	大连市	1	19	0	0	197.29	5708	48	1	0	0	22.3294	0.334328	0.0401345	0.0603291	0.719471	1.38991	2.00275	0.180333	0.102237	0.392565	1.51664	1.28077	-0.00154636	0.152313	0.0649869	0.102222	0.106985	0.220701	0	2.19722	33.33	0	51.74	0	1	14.6013	15.112	0.982	0.112932	0.0106316	31.58	7.5369	45.3984
2017	530	大冷股份	通用设备制造业	C34	辽宁省	大连市	5	23	0	0	232.12	5020	29	1	0	0	22.4495	0.378105	0.0385841	0.0600558	0.918755	1.08843	1.29399	0.209674	0.0983577	0.392283	1.26368	1.06721	-0.0368754	0.1844	0.0626874	0.158529	0.168708	0.127643	0	2.19722	33.33	0	52.61	0	1	14.6652	14.9095	0.8118	0.111239	0.00926201	33.33	7.45356	34.1864
2018	530	大冷股份	通用设备制造业	C34	辽宁省	大连市	4	15	1	1	240.62	6400	55	0	0	0	22.4404	0.378905	0.0200249	0.0322205	1.20822	0.827665	0.81872	0.160105	0.0569759	0.351463	1.42084	1.14239	-0.0214892	0.198903	0.08085	0.171202	-0.0546471	-0.00913621	0	2.19722	33.33	0	52.38	0	1	14.7019	14.9461	0.6264	0.0992032	0.00871162	37.5	7.42297	29.3956
2019	530	冰山冷热	通用设备制造业	C34	辽宁省	大连市	7	25	0	0	206.61	5677	29	1	0	0	22.4326	0.374875	0.0155267	0.0249183	1.12379	0.889845	0.959381	0.17157	0.0470151	0.330248	1.27039	0.961328	0.00229754	0.18647	0.0976377	0.17961	-0.068265	-0.00768212	0	2.19722	33.33	0	54.5	0	0	14.6623	15.0303	0.4837	0.101393	0.00700954	27.78	7.36645	29.3903
2020	530	冰山冷热	通用设备制造业	C34	辽宁省	大连市	2	23	0	0	215.86	4705	25	1	0	0	22.4605	0.392913	0.00407775	0.00661993	1.02999	0.970879	1.1881	0.170642	0.0132289	0.308246	1.30724	0.924905	-0.00231317	0.1438	0.128778	0.156849	-0.0570916	0.0282445	0	2.19722	33.33	0	53.5	0	0	14.6623	15.083	0.4611	0.0928028	0.0118853	25	7.81883	29.39
2021	530	冰山冷热	通用设备制造业	C34	辽宁省	大连市	1	18	0	0	231.28	4975	47	1	0	0	22.47	0.468318	-0.0482064	-0.0846906	0.889682	1.124	1.5678	0.114721	-0.13172	0.365978	1.25007	0.821799	0.000264702	0.143237	0.176883	0.149139	0.209545	0.00950482	1	2.30259	40	0	54.3	1	0	14.655	14.9238	0.4433	0.0816642	0.0105203	30.43	7.81803	29.39
2022	530	冰山冷热	通用设备制造业	C34	辽宁省	大连市	0	19	0	0	262.63	5814	57	1	0	0	22.7517	0.597436	0.00298241	0.00651055	1.00247	0.997539	1.2344	0.122899	0.00687466	0.433827	1.34902	0.962865	-0.00739908	0.185476	0.183551	0.161673	0.384776	0.325402	0	2.19722	33.33	0	53.67	0	0	14.7336	15.3536	0.2642	0.064422	0.00676071	27.78	7.67694	29.3939
2008	533	万家乐	电气机械及器材制造业	C38	广东省	佛山市	0	4	0	0	36.46	7282	60	0	0	0	21.7473	0.764149	0.0243536	0.105228	0.798632	1.25214	2.79645	0.26032	0.023475	1.03743	1.07539	0.77447	0.0414059	0.309579	0.227575	0.0964565	-0.108362	0.0675184	0	2.3979	36.36	1	46.5	0	0	14.4823	15.0717	0	0.0672821	0.0242394	27.78	8.16052	50.257
2009	533	万家乐	电气机械及器材制造业	C38	广东省	佛山市	0	6	0	0	43.64	6616	50	0	0	0	21.668	0.662236	0.0721823	0.253459	0.400615	2.49616	7.40164	0.304655	0.0702287	1.02782	1.22045	0.846409	0.127468	0.290543	0.245287	0.108109	-0.0159037	-0.0762259	0	2.3979	36.36	1	46.63	0	0	14.4823	15.0176	0.0065	0.0659013	0.0280794	26.32	8.19008	52.137
2010	533	万家乐	电气机械及器材制造业	C38	广东省	佛山市	0	13	0	0	42.78	7886	58	0	0	0	21.6029	0.596963	0.0575464	0.155809	0.287185	3.48208	7.26851	0.264839	0.0506205	1.13682	1.06278	0.826332	-0.00340975	0.209497	0.13981	0.0353443	0.0287561	-0.06302	0	2.3979	36.36	1	47.64	0	0	14.574	15.1244	0.0049	0.0757386	0.0490049	22.73	8.19478	46.1804
2011	533	万家乐	电气机械及器材制造业	C38	广东省	佛山市	1	15	0	0	45.32	7873	67	0	0	0	21.5167	0.537735	0.0304616	0.0706151	0.49901	2.00397	3.21063	0.241718	0.0347986	0.875369	1.16562	0.866739	-0.0256959	0.18906	0.160015	0.0356347	-0.285811	-0.0826177	0	2.3979	36.36	1	48.79	0	0	14.6605	15.2641	0.0049	0.0543877	0.04227	15.79	7.60788	45.8239
2012	533	万家乐	电气机械及器材制造业	C38	广东省	佛山市	2	10	0	0	95.33	6617	64	0	0	0	21.6058	0.546238	0.0326784	0.0713775	0.591222	1.69141	2.55095	0.258117	0.0383076	0.853052	1.53081	1.13376	0.00895742	0.107491	0.15022	0.0282838	-0.0240119	0.0932357	0	2.3979	36.36	1	50	0	0	14.6378	15.2722	0.0049	0.0579928	0.0400324	15.79		43.0972
2013	533	万家乐	电气机械及器材制造业	C38	广东省	佛山市	3	20	0	0	98.15	7300	69	0	0	0	22.0667	0.497427	0.0587301	0.12142	0.804503	1.243	1.49215	0.278088	0.0794117	0.739565	2.019	1.65435	0.0115714	0.249227	0.134862	0.0421992	0.170669	0.58546	0	2.3979	36.36	1	49.35	1	0	14.5059	15.2243	0.0049	0.0658277	0.0832139	17.39	8.2074	41.33
2014	533	万家乐	电气机械及器材制造业	C38	广东省	佛山市	2	16	0	0	217.39	6992	86	0	0	0	22.0859	0.483665	0.0413934	0.08124				0.326729	0.0411047	1.00702	2.10661	1.72686	-0.00470436	0.266825	0.132016	0.0489872	0.686157	0.0193769	0	2.3979	36.36	1	49.23	1	0	14.5245	15.2413	0	0.0694849	0.0147722	13.64	8.34093	41.3777
2015	533	万家乐	电气机械及器材制造业	C38	广东省	佛山市	6	25	0	0	205.61	7883	87	0	0	0	22.1501	0.49158	0.0425979	0.0831584	0.460864	2.16984	3.3208	0.317571	0.0416232	1.02342	1.89774	1.58308	0.120728	0.306166	0.130402	0.0376546	0.0600303	0.0662701	0	2.3979	36.36	1	49.76	0	1	14.9036	15.5566	0	0.0657848	0.032546	14.29	8.34522	42.3644
2016	533	万家乐	电气机械及器材制造业	C38	广东省	佛山市	2	10	0	0	228.48	8782	116	0	0	0	21.9046	0.367516	0.070526	0.125295	0.326024	3.06726	4.2967	0.325675	0.0603433	1.16875	2.23435	2.05159	0.0802869	0.379239	0.0655378	0.0712644	0.0503843	-0.217615	0	2.3979	36.36	0	47.18	1	1	14.8868	15.5549	0	0.0709364	0.0389679	17.86	8.32361	34.7853
2017	533	万家乐	电气机械及器材制造业	C38	广东省	佛山市	2	9	0	0	222.01	8785	71	0	0	0	22.1971	0.500873	0.0174767	0.0314258	0.461245	2.16805	3.36038	0.0521723	0.00805947	2.16846	1.57882	1.33341	-0.0331572	0.29335	0.122191	0.0525229	0.905499	0.339684	0	2.07944	37.5	0	45.96	1	1	15.0155	15.5454	0	0.0192361	0.007584	16	7.35372	44.6076
2018	533	顺钠股份	电气机械及器材制造业	C38	广东省	佛山市	1	7	0	0	223.48	8365	78	0	0	0	21.6357	0.622565	-0.357925	-0.786776	0.756643	1.32163	1.8595	0.0340913	-0.128353	2.78859	1.46936	1.25404	-0.0156619	0.456934	0.112473	0.0895635	0.156344	-0.429603	1	2.19722	33.33	1	43.78	1	1	15.6019	16.0125	0	0.0141674	0.0153316	16.67	7.18917	38.5595
2019	533	顺钠股份	电气机械及器材制造业	C38	广东省	佛山市	1	10	0	0	245.19	9132	61	0	0	0	21.5859	0.630724	-0.00421934	-0.0112981	0.69987	1.42884	2.17132	0.288385	-0.00746308	0.565361	1.44834	1.25655	0.0593356	0.4476	0.100841	0.0879812	-0.856299	-0.048575	1	2.19722	33.33	1	44.78	1	1	15.572	16.0167	0	0.0886731	0.0138393	16.67	7.15383	22.9703
2020	533	顺钠股份	电气机械及器材制造业	C38	广东省	佛山市	2	8	0	0	197.84	9297	72	0	0	0	21.6171	0.610891	0.0355204	0.0936357	0.68212	1.46602	2.208	0.243726	0.0578556	0.613949	1.47816	1.24672	0.015684	0.412349	0.121145	0.0803207	0.0756854	0.0316838	0	2.19722	33.33	1	45.64	1	1	15.595	16.0429	0	0.0807455	0.00723897	13.64	7.14677	22.6751
2021	533	顺钠股份	电气机械及器材制造业	C38	广东省	佛山市	2	17	0	0	225.81	9083	58	0	0	0	21.5882	0.657768	-0.00844171	-0.0230642	0.496695	2.01331	3.98645	0.225249	-0.0139443	0.605387	1.33987	1.11993	0.022909	0.43443	0.12344	0.0779968	-0.0128175	-0.028457	1	2.19722	33.33	0	47.19	1	1	15.7525	16.1593	0	0.0859643	0.00740644	6.25	7.12689	21.2289
2022	533	顺钠股份	电气机械及器材制造业	C38	广东省	佛山市	4	42	0	0	267.22	9886	69	0	0	0	21.6599	0.665328	0.0209265	0.0618547	0.594206	1.68292	3.05818	0.20827	0.0290589	0.72014	1.32037	1.11433	0.0360875	0.418718	0.119655	0.0687006	0.215963	0.0743444	0	2.19722	33.33	0	46.35	0	0	15.7075	15.9842	0	0.0674476	0.00615276	5.88	7.1325	21.0795
2008	538	云南白药	医药制造业	C27	云南省	昆明市	14	17	0	0	10.06	6729	63	1	0	0	22.3201	0.354562	0.118849	0.201037	0.414851	2.41051	5.7668	0.30843	0.0809917	1.46742	2.59668	1.84365	0.163433	0.0326675	0.26364	0.048373	0.390572	0.724378	0	2.3979	36.36	1	51.35	1	1	13.7973	14.7358	0.0121	0.0328369	0.0294461	20	8.15995	99.7007
2009	538	云南白药	医药制造业	C27	云南省	昆明市	14	18	0	0	15.59	6496	48	1	0	0	22.5159	0.39556	0.111345	0.178741	0.187954	5.32045	8.88645	0.303541	0.0849433	1.31081	2.28708	1.53416	0.0766898	0.0392147	0.274592	0.0428947	0.253108	0.216355	0	2.3979	36.36	0	47.13	1	1	14.0587	15.3558	0.004	0.0332905	0.00692046	21.74	8.21257	92.8324
2010	538	云南白药	医药制造业	C27	云南省	昆明市	11	15	0	0	9.64	6057	46	1	0	0	22.7558	0.421651	0.135843	0.230306	0.183318	5.455	9.49893	0.304768	0.0919408	1.47751	2.10082	1.20039	0.0566069	0.0603564	0.357498	0.030995	0.404872	0.271043	0	2.3979	36.36	0	48.13	1	1	14.4515	15.7189	0.004	0.0250812	0.0111944	21.74	8.2501	88.5844
2011	538	云南白药	医药制造业	C27	云南省	昆明市	13	19	0	0	10.32	6029	49	1	0	0	22.9305	0.38892	0.144811	0.242914	0.243034	4.11465	6.62363	0.299719	0.107043	1.35283	2.20752	1.14941	-0.0492566	0.0454708	0.388945	0.11365	0.122762	0.190993	0	2.3979	36.36	0	49.55	1	1	14.4159	15.5874	0.004	0.0280937	0.00827682	22.73	8.27944	90.0388
2012	538	云南白药	医药制造业	C27	云南省	昆明市	9	15	0	0	18.01	6376	39	1	0	0	23.0901	0.341024	0.160215	0.251541	0.209733	4.76797	6.71811	0.300204	0.115623	1.38566	2.55032	1.28856	0.0745453	0.04324	0.408856	0.117366	0.209904	0.173035	0	2.3979	36.36	0	50.42	1	1	14.6356	15.5532	0.0044	0.0259648	0.00622596	23.08	9.46149	89.5678
2013	538	云南白药	医药制造业	C27	云南省	昆明市	14	29	0	0	31.14	6069	49	1	0	0	23.279	0.299057	0.197194	0.289168	0.172532	5.79604	7.84249	0.296963	0.14679	1.34337	2.97698	1.67692	0.0265231	0.0416482	0.369334	0.0985774	0.155476	0.207891	0	2.3979	36.36	0	50.35	1	1	14.7765	15.7269	0.0044	0.0292064	0.0358478	30.43	8.54383	89.3806
2014	538	云南白药	医药制造业	C27	云南省	昆明市	19	39	0	0	61.24	5748	43	1	0	0	23.517	0.308801	0.170919	0.245753	0.230781	4.33311	5.82237	0.30164	0.132735	1.28767	3.5693	2.30462	0.0971073	0.0339556	0.304951	0.101104	0.189669	0.268647	0	2.3979	36.36	0	51.35	1	1	14.8661	15.8273	0.0044	0.0293204	0.12427	30.43	8.8588	71.6695
2015	538	云南白药	医药制造业	C27	云南省	昆明市	13	34	0	0	56.95	5586	52	1	0	0	23.6829	0.298748	0.154668	0.222019	0.237021	4.21904	5.59045	0.305342	0.132875	1.16401	3.61489	2.41196	0.112981	0.0548307	0.291588	0.085025	0.10225	0.180499	0	2.30259	30	0	53.28	1	1	14.8924	15.7687	0.0009	0.0237827	0.00352692	27.59	9.0059	76.0333
2016	538	云南白药	医药制造业	C27	云南省	昆明市	14	34	0	0	44.55	7290	86	1	0	0	23.9255	0.355604	0.133594	0.199575	0.27925	3.58102	5.00536	0.298639	0.130781	1.02151	3.27675	2.24952	0.121398	0.041162	0.281374	0.0724914	0.0806499	0.274518	0	2.3979	36.36	0	52.5	1	1	14.9061	15.7901	0.0009	0.0215765	0.00236242	27.27	9.03551	76.2012
2017	538	云南白药	医药制造业	C27	云南省	昆明市	26	63	2	2	59.2	5588	57	1	0	0	24.0448	0.345081	0.119816	0.18434	0.239718	4.17157	5.84272	0.311872	0.128833	0.930006	3.3363	2.18494	0.0417178	0.0445378	0.312725	0.0630041	0.0849578	0.126731	0	2.3979	36.36	0	53.93	1	1	15.6148	16.492	0.0009	0.0159066	0.00501573	22.22	9.02329	81.4449
2018	538	云南白药	医药制造业	C27	云南省	昆明市	21	43	3	3	66.79	6581	83	1	0	0	24.137	0.344171	0.113283	0.172847	0.347265	2.87964	3.86608	0.305478	0.123174	0.919702	2.67843	1.69732	0.0865706	0.0610114	0.328993	0.0564657	0.0984428	0.0965637	0	2.3979	36.36	0	54.83	1	1	15.629	16.4853	0.0009	0.0116843	0.0106493	21.74	8.99566	82.0458
2019	538	云南白药	医药制造业	C27	云南省	昆明市	21	44	4	4	48.91	5980	53	1	0	0	24.6284	0.232755	0.10428	0.143843	0.580466	1.72275	2.99838	0.285636	0.140674	0.741287	4.64933	3.42756	0.0423848	0.0410401	0.236555	0.04045	0.110695	0.634694	0	2.30259	30	1	54.19	1	1	15.6289	16.5428	0.7104	0.0322761	0.00803787	15.62	9.00258	84.2649
2020	538	云南白药	医药制造业	C27	云南省	昆明市	21	61	7	6	49.78	5165	39	1	0	0	24.7346	0.305607	0.105095	0.144185	0.523158	1.91147	3.7845	0.277524	0.168313	0.6244	3.15036	2.4475	0.0693398	0.0643643	0.19903	0.0560815	0.103763	0.111994	0	2.30259	30	1	53.54	1	1	17.2175	18.1647	0.7104	0.026279	0.00521002	16.67	9.00344	80.6458
2021	538	云南白药	医药制造业	C27	云南省	昆明市	43	106	10	10	66	6055	62	1	0	0	24.6801	0.265026	0.0520189	0.0728423	0.536158	1.86512	3.49266	0.271499	0.0768775	0.676647	3.57783	2.91899	0.0998853	0.137389	0.160237	0.056813	0.110899	-0.0530009	0	2.19722	44.44	0	53.96	1	1	17.2686	18.3172	0.8901	0.0296768	0.00315458	14.29	9.04358	78.733
2022	538	云南白药	医药制造业	C27	云南省	昆明市	38	117	14	14	77.27	5858	77	1	0	0	24.6996	0.277451	0.0537887	0.0738144	0.490192	2.04002	2.5353	0.263231	0.0778442	0.690978	2.63137	2.04183	0.0601904	0.170474	0.149907	0.0510738	0.00314659	0.019662	0	2.3979	36.36	0	53.17	0	0	16.2842	17.361	0.8583	0.0228507	0.00223081	13.33	9.08035	74.9486
2008	541	佛山照明	电气机械及器材制造业	C38	广东省	佛山市	0	2	0	0	36.46	7282	60	0	0	0	21.7636	0.0697986	0.0724529	0.0797873	0.778043	1.28528	1.55315	0.201083	0.131172	0.552352	7.96187	6.49312	0.0445762	0.0770021	0.102283	0.26116	0.148816	-0.165847	0	2.19722	33.33	1	51.68	1	1	14.1156	14.6784	1.0203	0.065264	0.0162726	15.79	9.0275	32.8662
2009	541	佛山照明	电气机械及器材制造业	C38	广东省	佛山市	0	2	0	0	43.64	6616	50	0	0	0	21.8202	0.0965254	0.077673	0.0847533	0.361557	2.76582	3.75731	0.266696	0.132512	0.586158	5.86513	5.02631	0.16312	0.0949441	0.0782078	0.22277	-0.00664427	0.0582388	0	2.19722	33.33	1	50.58	1	1	14.1376	14.7714	1.0178	0.0656644	0.00428787	15.79	9.0405	35.9085
2010	541	佛山照明	电气机械及器材制造业	C38	广东省	佛山市	0	2	0	0	42.78	7886	58	0	0	0	21.8638	0.101122	0.0885412	0.0982561	0.246149	4.06257	5.77287	0.276479	0.138593	0.638857	5.30181	4.06177	0.0673249	0.101384	0.1168	0.218351	0.145713	0.0445552	0	2.07944	37.5	1	48.24	1	1	14.8565	15.3363	0.1484	0.0644881	0.00647396	11.76	9.05334	40.5881
2011	541	佛山照明	电气机械及器材制造业	C38	广东省	佛山市	0	5	0	0	45.32	7873	67	0	0	0	21.8724	0.100524	0.0946114	0.10522	0.406754	2.45849	3.36146	0.283099	0.131483	0.719571	5.681	4.00126	0.0855249	0.0951414	0.156427	0.203793	0.155854	0.00863241	0	2.19722	33.33	1	49.84	1	1	14.9074	15.7324	0.1484	0.066601	0.005974	10.53	8.89686	34.4641
2012	541	佛山照明	电气机械及器材制造业	C38	广东省	佛山市	0	3	0	0	95.33	6617	64	0	0	0	21.9611	0.130811	0.121211	0.13717	0.582602	1.71644	2.16464	0.259539	0.181765	0.666859	4.71494	3.69357	0.126845	0.096862	0.126017	0.156352	-0.0261039	0.0927634	0	2.07944	37.5	0	50.45	1	1	15.0304	15.6655	0.1475	0.07589	0.016297	9.09	8.94338	29.5707
2013	541	佛山照明	电气机械及器材制造业	C38	广东省	佛山市	0	10	0	0	98.15	7300	69	0	0	0	21.9393	0.132906	0.0739616	0.0851941	0.552951	1.80848	2.30476	0.251861	0.0998484	0.740739	4.67531	3.48014	0.0606906	0.115662	0.153182	0.140122	0.147494	-0.0216029	0	2.19722	33.33	0	48.58	1	1	15.0312	15.7791	0.045	0.0791224	0.00715668	4.17	9.09099	34.007
2014	541	佛山照明	电气机械及器材制造业	C38	广东省	佛山市	1	8	0	0	217.39	6992	86	0	0	0	22.0415	0.171864	0.0750064	0.088595	0.393544	2.54101	3.22867	0.267736	0.0869003	0.863131	4.16754	3.03854	0.0817937	0.0864269	0.167472	0.123978	0.214495	0.107572	0	2.19722	33.33	0	47.8	1	1	15.5578	16.2303	0.0457	0.076983	0.0198364	0	9.09874	29.7159
2015	541	佛山照明	电气机械及器材制造业	C38	广东省	佛山市	1	6	0	0	205.61	7883	87	1	0	0	22.523	0.163774	0.00770255	0.00924524	0.313806	3.18668	4.20042	0.240244	0.0131002	0.587973	3.70316	2.75347	0.0311369	0.0605792	0.0925305	0.0800947	-0.0625626	0.618618	0	2.19722	33.33	0	48.65	1	1	15.1312	15.8292	0.9078	0.0839813	0.00286256	6.45	8.99069	46.3018
2016	541	佛山照明	电气机械及器材制造业	C38	广东省	佛山市	0	5	0	0	228.48	8782	116	1	0	0	22.5316	0.179453	0.17669	0.213303	0.495604	2.01774	2.50082	0.251983	0.318809	0.554219	3.82775	2.9753	0.0475362	0.0975806	0.123551	0.0731139	0.170266	0.00857646	0	2.19722	33.33	0	47.08	0	1	15.1421	16.1453	0.9056	0.0627997	0.0019635	16	9.14633	45.3711
2017	541	佛山照明	电气机械及器材制造业	C38	广东省	佛山市	4	15	0	0	222.01	8785	71	1	0	0	22.4595	0.15437	0.126668	0.152129	0.499912	2.00035	2.43844	0.226336	0.196259	0.645413	4.356	3.34434	0.0380247	0.133248	0.131517	0.0851897	0.12884	-0.0695649	0	2.19722	33.33	0	48	1	1	15.1606	16.2142	0.9164	0.0562027	0.00373783	18.18	9.12794	44.1177
2018	541	佛山照明	电气机械及器材制造业	C38	广东省	佛山市	4	24	0	0	223.48	8365	78	1	0	0	22.4439	0.223124	0.0673209	0.0829564	0.718274	1.39223	1.66968	0.231229	0.0997251	0.675065	2.93556	2.293	0.110589	0.149319	0.137312	0.0916413	0.000465157	-0.0154419	0	2.19722	33.33	0	49.22	1	1	15.1852	16.2343	0.9302	0.045732	0.00389138	17.39	9.13065	44.7776
2019	541	佛山照明	电气机械及器材制造业	C38	广东省	佛山市	9	28	1	1	245.19	9132	61	1	0	0	22.5438	0.205303	0.0515928	0.0656204	0.841408	1.18848	1.39723	0.232823	0.09092	0.567453	3.15614	2.59241	0.0822783	0.115328	0.103209	0.101994	-0.122142	0.105049	0	2.19722	33.33	0	50.74	1	1	14.9197	15.9858	0.9423	0.0434689	0.00361241	13.04	8.92811	43.4272
2020	541	佛山照明	电气机械及器材制造业	C38	广东省	佛山市	5	22	0	0	197.84	9297	72	1	0	0	22.8656	0.259076	0.0438488	0.0574296	0.872168	1.14657	1.37448	0.199909	0.0860283	0.509702	2.01371	1.603	0.046345	0.133136	0.0863547	0.0804884	0.122046	0.379605	0	2.19722	33.33	0	50.58	1	1	14.9022	16.0809	0.8962	0.041487	0.00237049	11.54	8.97664	48.4368
2021	541	佛山照明	电气机械及器材制造业	C38	广东省	佛山市	8	45	0	0	225.81	9083	58	1	0	0	22.9953	0.35292	0.0293428	0.0424666	0.943098	1.06034	1.25969	0.169816	0.0560056	0.523927	1.55831	1.22654	-0.0285605	0.149772	0.109643	0.136405	0.274446	0.138538	0	2.19722	33.33	0	51.08	1	0	15.3067	16.5196	0.8962	0.0432327	0.00351385	8.33	9.13637	47.438
2022	541	佛山照明	电气机械及器材制造业	C38	广东省	佛山市	13	58	2	2	267.22	9886	69	1	0	0	23.4503	0.43741	0.0280825	0.0471667	1.21399	0.823727	0.779156	0.175342	0.0400508	0.701172	1.47099	1.10964	0.0696595	0.125647	0.132899	0.229481	0.835435	0.576052	0	2.19722	33.33	0	51.04	0	0	15.0903	16.2708	0.9172	0.0465892	0.00215233	4.35	9.46428	49.0592
2008	547	闽福发A	计算机、通信和其他电子设备制造业	C39			0	5	0	0				0	0	0	21.0557	0.324883	0.0297015	0.039548	0.940094	1.06372	1.12623	0.337758	0.132396	0.224338	1.46979	1.25247	0.039576	0.111963	0.0596803	0.0922762	-0.0719927	-0.372312	0	2.19722	33.33	0	45.13	1	0	12.9239	13.886	0.0095	0.134899	0.106887	31.25	6.85541	27.76
2009	547	闽福发A	计算机、通信和其他电子设备制造业	C39			0	7	0	0				0	0	0	21.2525	0.300991	0.0597764	0.0868547	0.646634	1.54647	1.97674	0.364502	0.240698	0.248346	1.44844	1.25968	0.0504413	0.0946444	0.0565157	0.0686078	-0.0533699	0.21745	0	1.94591	42.86	0	45.36	1	0	13.1844	13.9008	0	0.163244	0.0676293	35.71	6.83411	28.8711
2010	547	闽福发A	计算机、通信和其他电子设备制造业	C39			0	11	0	0				0	0	0	21.3515	0.280524	0.0289141	0.0407385	0.526496	1.89935	2.56182	0.351903	0.115512	0.250312	1.59439	1.26339	0.0527261	0.0996442	0.0701034	0.0683093	0.164389	0.10415	0	1.94591	42.86	0	46.36	1	0	13.3027	14.0295	0.0046	0.15595	0.0545517	35.71	6.85013	35.5285
2011	547	闽福发A	计算机、通信和其他电子设备制造业	C39			1	15	0	0				0	0	0	21.5027	0.244076	0.0661609	0.0895185	0.743634	1.34475	1.57598	0.420962	0.328142	0.201623	3.58737	3.02701	0.0268392	0.0831195	0.097183	0.0408967	-0.0856631	0.163198	0	1.94591	42.86	0	45.81	0	0	13.6147	14.3582	0.0052	0.20605	0.0420506	37.5	6.91175	45.6425
2012	547	闽福发A	计算机、通信和其他电子设备制造业	C39			1	20	0	0				0	0	0	21.673	0.318555	0.061552	0.086024	0.747624	1.33757	1.62563	0.405807	0.34625	0.177768	6.68453	5.6126	0.0027577	0.0983667	0.107087	0.0339028	0.036216	0.185645	0	1.94591	42.86	0	45.27	0	0	13.5457	14.3602	0.0052	0.212267	0.0357797	40	6.9575	38.5002
2013	547	闽福发A	计算机、通信和其他电子设备制造业	C39			1	20	0	0				0	0	0	21.7661	0.373312	0.0577507	0.0884672	0.697637	1.43341	1.87344	0.337836	0.292029	0.197757	3.99626	3.04781	-0.0396902	0.127029	0.171889	0.0540092	0.265828	0.0975919	0	1.94591	42.86	1	47.33	1	0	13.7503	14.4644	0.0051	0.218107	0.0401828	40	6.89669	37.717
2014	547	闽福发A	计算机、通信和其他电子设备制造业	C39			0	19	0	0				0	0	0	21.9711	0.300708	0.0725341	0.108796	0.277662	3.6015	5.22703	0.358092	0.267771	0.270881	5.51593	4.48081	0.0380392	0.122629	0.140239	0.0539223	0.596533	0.22747	0	1.94591	42.86	1	48.63	1	0	13.7496	14.514	6.7521	0.199327	0.0261627	37.5	7.15696	43.2398
2015	547	航天发展	计算机、通信和其他电子设备制造业	C39			2	22	0	0				1	0	0	22.638	0.189144	0.0421056	0.0544693	0.348384	2.8704	0.656287	0.47522	0.192536	0.21869	4.64088	3.93971	0.0252633	0.081941	0.0865686	0.0355842	0.311624	0.948216	0	2.19722	33.33	0	47.92	1	0	14.329	14.8417	4.5811	0.224981	0.0158414	24	7.31721	53.0836
2016	547	航天发展	计算机、通信和其他电子设备制造业	C39			3	25	0	0				1	0	0	22.6614	0.223353	0.0407224	0.0513167				0.388061	0.136903	0.297454	3.63884	3.1438	0.0254215	0.102547	0.077933	0.0605953	0.818877	0.023645	0	2.19722	33.33	0	46.89	1	0	14.6634	15.4004	4.5811	0.199489	0.0028079	16.67	7.40792	52.0018
2017	547	航天发展	计算机、通信和其他电子设备制造业	C39			6	26	0	0				1	0	0	22.7543	0.255145	0.042408	0.0557991				0.365579	0.131448	0.322622	2.28585	2.00849	0.0254164	0.132795	0.068863	0.0826151	0.150743	0.0974375	0	2.19722	33.33	0	47.6	1	0	14.7788	15.6751	4.132	0.192357	0.00297564	15	7.52618	48.0326
2018	547	航天发展	计算机、通信和其他电子设备制造业	C39			16	48	1	1				1	0	0	22.9563	0.22516	0.059904	0.0786806	0.765576	1.30621	0.340117	0.325944	0.1444	0.414846	2.38341	2.04737	0.020016	0.150033	0.0737555	0.0660034	0.496127	0.223746	0	2.19722	33.33	0	48.86	1	0	14.7469	15.6357	3.2885	0.0712661	0.00678599	14.29	7.76345	49.9745
2019	547	航天发展	计算机、通信和其他电子设备制造业	C39			32	74	3	2				1	0	0	23.1084	0.24599	0.0715799	0.0937359	0.658148	1.51942	0.456243	0.366921	0.178882	0.400151	2.18688	1.89508	0.00357203	0.167167	0.0703525	0.0651545	0.148888	0.164385	0	2.19722	33.33	0	50.25	1	0	14.7642	15.6686	0.0925	0.0677597	0.0432825	12.5	7.75191	45.2246
2020	547	航天发展	计算机、通信和其他电子设备制造业	C39			44	91	1	1				1	0	0	23.2438	0.248536	0.0749598	0.0995944	0.322433	3.10142	1.0751	0.375978	0.196831	0.380834	2.31232	1.91538	0.0156655	0.164778	0.0968826	0.0544979	0.0982333	0.144968	0	2.19722	33.33	0	49.37	1	0	14.9038	15.505	0.0925	0.0666714	0.0371093	10.53	7.85903	55.6948
2021	547	航天发展	计算机、通信和其他电子设备制造业	C39			61	127	5	5				1	0	0	23.3597	0.284414	0.0495148	0.0675982	0.519828	1.92371	0.607689	0.336213	0.157719	0.313943	1.89237	1.42587	-0.0195969	0.200775	0.129616	0.0507063	-0.0658651	0.122863	0	2.07944	37.5	0	50.95	1	1	14.8129	15.6904	0	0.0791522	0.0179491	9.52	7.97831	44.3153
2022	547	航天发展	计算机、通信和其他电子设备制造业	C39			60	131	2	2				1	0	0	23.4081	0.30465	0.00421271	0.00597358	0.753806	1.3266	0.335007	0.273126	0.017442	0.241526	2.01248	1.53978	-0.0353155	0.220176	0.132778	0.0501897	-0.165947	0.0496287	0	2.19722	33.33	0	52.12	0	0	15.0122	15.692	0	0.105231	0.0192943	16	8.06054	30.5827
2008	550	江铃汽车	汽车制造业	C36	江西省	南昌市	0	5	0	0	22.52	7215	67	1	0	0	22.509	0.30395	0.131927	0.205341	0.929063	1.07635	1.74677	0.226152	0.0928583	1.42074	1.93064	1.28281	0.0305306	0.028042	0.177383	0.346855	0.0155501	-0.0262194	0	2.19722	33.33	0	49.13	1	1	14.9629	15.77	0.0007	0.0685371	0.0018803	13.04	9.02954	89.4744
2009	550	江铃汽车	汽车制造业	C36	江西省	南昌市	0	8	0	0	24.06	7062	55	1	0	0	22.8388	0.403587	0.151514	0.23745	0.430974	2.32033	4.00995	0.261338	0.10353	1.46348	1.6954	1.35864	0.375494	0.00807286	0.127774	0.239514	0.214995	0.390787	0	2.19722	33.33	0	50.5	1	1	14.8837	15.4945	0.0007	0.0571363	0.000977885	13.64	9.0269	84.604
2010	550	江铃汽车	汽车制造业	C36	江西省	南昌市	0	6	0	0	21.64	6252	94	1	0	0	23.1425	0.444496	0.178887	0.312261	0.435308	2.29722	3.80818	0.258215	0.110796	1.61457	1.69579	1.39412	0.241834	0.0147963	0.127828	0.201017	0.511319	0.354864	0	2.19722	33.33	0	51	1	1	15.8238	16.5615	0.0007	0.0520219	0.00103651	12	9.19319	84.0537
2011	550	江铃汽车	汽车制造业	C36	江西省	南昌市	0	2	0	0	23.16	6342	74	1	0	0	23.193	0.37164	0.164877	0.278108	0.626463	1.59626	2.32333	0.247072	0.108886	1.51421	1.90458	1.63267	0.0970831	0.0261091	0.0964693	0.192893	0.107123	0.0518023	0	2.19722	33.33	0	50.2	0	1	15.774	16.6388	0.0002	0.0523899	0.00130562	20	9.232	84.3249
2012	550	江铃汽车	汽车制造业	C36	江西省	南昌市	0	1	0	0	63.75	5532	75	1	0	0	23.2967	0.375408	0.123525	0.197205	0.685014	1.45982	1.89524	0.249909	0.0881166	1.40183	1.7832	1.5297	0.172824	0.027994	0.0911279	0.175578	0.00101439	0.109265	0	2.19722	33.33	0	51.75	0	1	15.6767	16.642	0.0002	0.0707741	0.00166047	17.86	9.30783	83.7098
2013	550	江铃汽车	汽车制造业	C36	江西省	南昌市	0	1	0	0	57.53	5091	89	1	0	0	23.5256	0.443279	0.116066	0.197798	0.582899	1.71556	2.39017	0.256904	0.0822171	1.4117	1.46321	1.21484	0.190892	0.0282904	0.105918	0.260143	0.195425	0.257212	0	2.19722	33.33	0	52.37	0	1	15.7411	16.6797	0.0002	0.081356	0.00215494	18.52	9.49002	83.7603
2014	550	江铃汽车	汽车制造业	C36	江西省	南昌市	0	1	0	0	138.86	5422	66	1	0	0	23.6935	0.456394	0.117167	0.21318	0.592179	1.68868	2.46785	0.252124	0.0825402	1.41952	1.47148	1.27831	0.214913	0.035357	0.085077	0.228464	0.222482	0.182773	0	2.19722	33.33	0	51.2	0	1	15.7576	16.6032	0.0002	0.0836809	0.00270141	24	9.54938	82.6815
2015	550	江铃汽车	汽车制造业	C36	江西省	南昌市	0	0	0	0	115.87	6106	72	1	0	0	23.7702	0.430844	0.109604	0.19682	0.649986	1.5385	2.15999	0.260795	0.0905932	1.20984	1.53498	1.33759	0.091463	0.0691861	0.0822266	0.222641	-0.0395264	0.0797167	0	2.19722	33.33	0	51.13	0	1	15.8041	16.7775	0.0002	0.0996586	0.00276167	16.67	9.66129	85.7424
2016	550	江铃汽车	汽车制造业	C36	江西省	南昌市	0	0	0	0	129.75	6319	73	1	0	0	23.9217	0.493372	0.0578782	0.108077	0.765529	1.30629	1.87818	0.226073	0.0494863	1.16958	1.37539	1.21242	0.187533	0.0478549	0.0789625	0.228154	0.0858637	0.16356	0	2.19722	33.33	0	52.13	0	1	15.774	16.8043	0.0002	0.0924324	0.00351715	16.13	9.733	84.1306
2017	550	江铃汽车	汽车制造业	C36	江西省	南昌市	5	9	2	0	129.66	6250	89	1	0	0	23.996	0.52348	0.0271608	0.0553157	1.02047	0.979944	1.10679	0.201005	0.0220425	1.2322	1.33862	1.16586	0.0255769	0.0874446	0.0886646	0.228796	0.176909	0.0771613	0	2.19722	33.33	0	50.66	0	1	15.4661	16.2421	0.0002	0.0862842	0.00496361	15.62	9.76083	82.7194
2018	550	江铃汽车	汽车制造业	C36	江西省	南昌市	9	9	5	0	127.64	6738	92	1	0	0	23.8759	0.556152	0.00368955	0.0080005	1.06335	0.940426	1.06068	0.135925	0.00325081	1.13496	1.17016	0.971066	-0.00434212	0.114318	0.107809	0.242726	-0.0987824	-0.113222	0	2.30259	30	0	50.34	0	1	15.3151	16.1525	0.0001	0.0282026	0.00523627	17.24	9.71354	84.3659
2019	550	江铃汽车	汽车制造业	C36	江西省	南昌市	11	9	6	0	142.92	7485	100	1	0	0	23.9137	0.568016	0.00619821	0.0141575	1.06489	0.939066	1.13488	0.159143	0.00506663	1.22334	1.12292	0.977897	0.112635	0.0908794	0.0801229	0.235178	0.0327192	0.0385527	0	2.19722	33.33	0	50.74	0	1	15.3372	16.182	0.0001	0.0327545	0.00477326	16.13	9.60157	82.8459
2020	550	江铃汽车	汽车制造业	C36	江西省	南昌市	15	24	4	0	126.24	6401	84	1	0	0	24.0621	0.610204	0.0209855	0.0512683	0.93825	1.06581	1.6217	0.168518	0.0166396	1.26118	1.15053	1.02514	0.131216	0.106435	0.074032	0.183286	0.13444	0.159954	0	2.19722	33.33	0	50.97	0	1	15.3416	16.3508	0.0001	0.0305884	0.0045765	23.33	9.50539	80.5016
2021	550	江铃汽车	汽车制造业	C36	江西省	南昌市	12	34	3	0	138.77	6354	50	1	0	0	23.9951	0.675427	0.0210532	0.0587625	0.927615	1.07803	1.64562	0.144908	0.0163017	1.29148	0.986122	0.870587	0.0667775	0.113615	0.0749164	0.228737	0.064225	-0.0647894	0	2.19722	33.33	0	50.18	0	1	15.4926	16.451	0.0001	0.0327137	0.0151744	20.51	9.46731	78.5441
2022	550	江铃汽车	汽车制造业	C36	江西省	南昌市	11	25	3	0	152.68	6439	85	1	0	0	24.0363	0.663589	0.0320609	0.0969739	1.00785	0.992211	1.25456	0.142458	0.0286668	1.1184	1.02044	0.898842	-0.0552846	0.154561	0.0775089	0.198279	-0.145396	0.0420818	0	2.19722	33.33	0	50.23	0	0	15.4047	16.2252	0.0001	0.0320524	0.00404333	19.35	9.42052	77.3778
2008	553	沙隆达A	化学原料及化学制品制造业	C26	湖北省	荆州市	0	0	0	0	44.5	5856	55	1	0	0	21.4409	0.455282	0.0892359	0.164628	0.696067	1.43664	2.8409	0.271192	0.0762673	1.17004	1.69566	1.12883	0.172142	0.0403403	0.169092	0.381077	0.345189	0.177381	0	2.30259	30	0	45.35	1	1	13.4	14.5036	0.0087	0.0605497	0.00776537	11.76	8.31752	25.9485
2009	553	沙隆达A	化学原料及化学制品制造业	C26	湖北省	荆州市	0	1	0	0	42.16	6429	44	1	0	0	21.4358	0.460366	0.00938812	0.0173154	0.42702	2.34181	4.50697	0.14628	0.0116283	0.807349	2.3318	1.7474	0.0923282	0.0322977	0.0974771	0.381871	-0.255666	-0.00507994	0	2.30259	30	0	46.11	1	1	13.5411	14.7358	0.0096	0.060211	0.00942619	11.11	7.98888	24.0378
2010	553	沙隆达A	化学原料及化学制品制造业	C26	湖北省	荆州市	0	2	0	0	45.22	7269	71	1	0	0	21.4238	0.445368	0.0116278	0.021254	0.426637	2.34391	4.5122	0.15678	0.0150111	0.774614	1.55138	0.893985	0.0348522	0.0425922	0.136958	0.350914	-0.0486718	-0.0118745	0	2.30259	40	0	45.67	0	0	13.5541	14.6868	0.0088	0.0532838	0.0172454	16.67	7.83122	21.14
2011	553	沙隆达A	化学原料及化学制品制造业	C26	湖北省	荆州市	0	6	0	0	43.9	6905	67	1	0	0	21.553	0.491651	0.0249827	0.0471373	0.683493	1.46307	2.52762	0.159915	0.0283032	0.88268	1.16443	0.66896	0.0765124	0.0463301	0.12996	0.486021	0.210788	0.137872	0	2.30259	40	0	46.67	0	0	13.5541	14.7034	0.0088	0.0519775	0.0106487	16.67	7.73805	22.6
2012	553	沙隆达A	化学原料及化学制品制造业	C26	湖北省	荆州市	0	2	0	0	97.46	6698	59	1	0	0	21.601	0.474181	0.0444546	0.0859368	0.667836	1.49738	2.43231	0.167469	0.044529	0.998329	0.769314	0.417903	0.097107	0.0752296	0.152468	0.544017	0.233589	0.04922	0	1.94591	42.86	0	46.95	0	0	13.5924	14.5716	0.0018	0.0406609	0.00782183	15.79	7.72135	22.3184
2013	553	沙隆达A	化学原料及化学制品制造业	C26	湖北省	荆州市	0	6	0	0	85.46	6684	47	1	0	0	21.7196	0.428993	0.125145	0.227639	0.404269	2.4736	4.39746	0.237822	0.103941	1.20399	1.15058	0.845133	0.295281	0.0772325	0.0953651	0.488955	0.312697	0.125869	0	2.07944	37.5	0	47.44	0	0	13.7851	14.8768	0.0073	0.036755	0.00266753	12.5	7.66011	47.5803
2014	553	沙隆达A	化学原料及化学制品制造业	C26	湖北省	荆州市	0	4	0	0	170.39	6069	76	1	0	0	21.7997	0.315886	0.174135	0.276481	0.388424	2.5745	4.03859	0.299858	0.1569	1.10984	2.10109	1.40066	0.238276	0.0666721	0.112648	0.425596	0.0171251	0.0834586	0	2.07944	37.5	0	48.44	0	0	13.8451	14.9755	0.0073	0.0400146	0.00670674	12.5	7.62852	34.9644
2015	553	沙隆达A	化学原料及化学制品制造业	C26	湖北省	荆州市	0	3	0	0	190.84	6269	59	1	0	0	21.8143	0.295535	0.0480264	0.069166				0.20301	0.0654192	0.734132	1.8735	1.30811	0.0927327	0.0606094	0.0966739	0.565636	-0.306992	0.0146435	0	1.94591	42.86	0	48.64	1	1	13.8738	14.7318	0.0046	0.053881	0.00330755	22.73	7.53743	35.1746
2016	553	沙隆达A	化学原料及化学制品制造业	C26	湖北省	荆州市	0	11	0	0	209.11	7399	84	1	0	0	21.8168	0.328263	-0.0249876	-0.036315	0.374577	2.66968	4.44615	0.136712	-0.0401621	0.622169	1.8536	1.55875	0.089908	0.0698883	0.0581734	0.537499	-0.14526	0.00255793	1	1.94591	42.86	0	48.53	1	1	13.8451	14.5622	0.0046	0.120869	0.00427135	23.53	7.45472	32.6183
2017	553	沙隆达A	化学原料及化学制品制造业	C26	湖北省	荆州市	0	2	0	0	194.43	6178	87	1	0	0	24.4024	0.525974	0.0725785	0.148763	0.957429	1.04446	2.06507	0.35331	0.0648995	1.11832	2.06546	1.40252	0.0999242	0.127653	0.18903	0.155034	11.8426	12.2715	0	1.79176	33.33	0	51.46	1	1			0.0003	0.0588496	0.0261988	20.83	7.37651	83.6834
2018	553	安道麦A	化学原料及化学制品制造业	C26	湖北省	荆州市	1	2	0	0	248.83	5114	65	1	0	0	24.4801	0.479588	0.0582935	0.117027	1.01395	0.986237	1.00255	0.333013	0.0937908	0.621527	2.17736	1.36184	0.0467653	0.15222	0.215996	0.154852	0.0753813	0.0807439	0	1.60944	40	0	53.94	1	1			0.0002	0.0348664	0.0245659	11.76	7.29302	84.5492
2019	553	安道麦A	化学原料及化学制品制造业	C26	湖北省	荆州市	0	4	0	0	213.81	5276	59	1	0	0	24.5363	0.506024	0.00628914	0.012409	1.00876	0.991318	1.0936	0.322303	0.0100511	0.625716	2.10483	1.2733	0.0186246	0.176735	0.219317	0.15323	0.0760535	0.0578437	0	1.60944	40	0	55.77	0	1			0.0002	0.0566812	0.0263917	7.69	8.95558	84.5385
2020	553	安道麦A	化学原料及化学制品制造业	C26	湖北省	荆州市	0	3	0	0	216.43	5301	37	1	0	0	24.5692	0.54202	0.00766105	0.0161054	1.08966	0.917714	0.855235	0.294387	0.0124013	0.617762	2.10747	1.30729	0.0432259	0.187322	0.220898	0.140512	0.0319844	0.0333877	0	1.60944	40	0	57.27	1	1			0.0003	0.0366924	0.0279915	6.67	8.95777	83.0272
2021	553	安道麦A	化学原料及化学制品制造业	C26	湖北省	荆州市	0	6	0	0	219.66	5813	44	1	0	0	24.64	0.580473	0.00336602	0.00768369	1.04639	0.955663	0.933027	0.245697	0.00526161	0.639732	1.97317	1.15647	0.0908101	0.166466	0.233902	0.160214	0.0911861	0.0733803	0	1.60944	40	0	55.43	1	1			0.0003	0.0351046	0.013774	14.29	9.12707	82.6697
2022	553	安道麦A	化学原料及化学制品制造业	C26	湖北省	荆州市	1	5	0	0	221	6021	42	1	0	0	24.7834	0.601165	0.0112625	0.0275744	1.05238	0.950225	0.911789	0.251377	0.0163018	0.690877	1.59987	0.782702	0.0162252	0.155542	0.291947	0.1544	0.204368	0.154178	0	1.60944	40	0	55	0	0			0.0003	0.0376339	0.0176236	23.08	9.12783	83.7187
2008	559	万向钱潮	汽车制造业	C36	浙江省	杭州市	0	6	0	0	38.13	5620	61	0	0	0	22.4825	0.692608	0.0579137	0.15544	0.893688	1.11896	1.77514	0.169688	0.0674798	0.858238	0.778629	0.473169	0.0756039	0.117171	0.199457	0.353274	0.145488	0.0577743	0	2.19722	33.33	0	49	0	1	13.6509	14.5149	0.2317	0.0513824	0.00158557	11.76	9.23112	71.2129
2009	559	万向钱潮	汽车制造业	C36	浙江省	杭州市	0	6	0	0	34.11	4822	35	0	0	0	22.4827	0.676859	0.0517954	0.16429	0.658286	1.5191	4.2176	0.181175	0.0540149	0.958909	1.00022	0.646236	0.125149	0.161604	0.184343	0.386755	0.148836	0.000290776	0	2.19722	33.33	0	46.88	1	0	14.2408	14.8201	0.2317	0.0601338	0.00201833	12.5	9.18687	70.8841
2010	559	万向钱潮	汽车制造业	C36	浙江省	杭州市	0	6	0	0	40.7	5230	36	0	0	0	22.8125	0.499961	0.0680287	0.159676	0.384904	2.59805	4.20198	0.17666	0.0604107	1.1261	1.34604	1.02153	0.0558752	0.133347	0.161458	0.244128	0.403919	0.390605	0	2.19722	33.33	0	48.13	1	0	14.2855	14.7285	0.2555	0.0678597	0.000575678	6.25	9.24106	78.9811
2011	559	万向钱潮	汽车制造业	C36	浙江省	杭州市	0	7	0	0	43.29	6873	73	0	0	0	22.8985	0.531791	0.0603453	0.124825	0.643105	1.55496	2.18755	0.172464	0.0623249	0.968238	1.26501	0.937561	0.0471192	0.147271	0.174043	0.239863	0.0452416	0.0898594	0	2.19722	33.33	0	49.13	1	0	14.2473	14.7078	0.2555	0.0729031	0.00217241	6.25	9.25951	74.1291
2012	559	万向钱潮	汽车制造业	C36	浙江省	杭州市	0	11	0	0	87.6	6368	56	0	0	0	22.8708	0.535614	0.0439594	0.094268	0.729769	1.3703	1.79892	0.168424	0.0457734	0.960372	1.77641	1.28053	0.07179	0.167951	0.167095	0.27875	0.0203532	-0.0273963	0	2.19722	33.33	0	48.65	1	0	14.2386	14.961	0.2555	0.0769271	0.00165901	5	9.18153	62.2094
2013	559	万向钱潮	汽车制造业	C36	浙江省	杭州市	0	10	0	0	92.57	5200	51	0	0	0	22.9998	0.605591	0.065947	0.154391	0.678868	1.47304	2.20169	0.197785	0.0651699	1.01192	1.36061	0.974731	0.137441	0.168574	0.166659	0.267121	0.110596	0.137722	0	2.19722	33.33	0	49.16	1	0	14.2084	15.1327	0.2556	0.0838905	0.00133743	0	9.30792	59.1073
2014	559	万向钱潮	汽车制造业	C36	浙江省	杭州市	0	19	0	0	221.94	3632	56	0	0	0	23.2001	0.633816	0.0722776	0.190763	0.394096	2.53745	5.20665	0.222041	0.0795874	0.908153	1.35136	1.06066	0.114114	0.148628	0.141678	0.232115	0.0611863	0.221753	0	2.19722	33.33	0	50.5	1	0	14.1939	14.9141	0.2556	0.0880905	0.000495603	0	9.28313	57.7853
2015	559	万向钱潮	汽车制造业	C36	浙江省	杭州市	0	25	0	0	196.64	4154	53	0	0	0	23.2685	0.640637	0.068035	0.187602	0.212464	4.70668	11.3344	0.21251	0.0818763	0.830948	1.44321	1.1712	0.0955095	0.159933	0.125064	0.227098	0.0419741	0.0708777	0	2.19722	33.33	0	52.24	1	0	14.2082	14.9677	0.2559	0.0786839	0.000778017	0	9.2598	61.9929
2016	559	万向钱潮	汽车制造业	C36	浙江省	杭州市	0	21	0	0	208.41	5344	69	0	0	0	23.1672	0.589862	0.0734005	0.191414	0.309892	3.22693	6.44016	0.219471	0.0825635	0.889018	1.20108	0.945209	0.108371	0.175053	0.132275	0.254813	0.0531554	-0.0964235	0	2.19722	33.33	0	52.96	0	0	14.2276	14.8425	0.256	0.0808681	0.000837371	4.35	9.23503	60.6451
2017	559	万向钱潮	汽车制造业	C36	浙江省	杭州市	3	50	0	0	219.25	4632	47	0	0	0	23.1682	0.532298	0.0801438	0.182587	0.338288	2.95606	5.18231	0.20666	0.0827973	0.967952	1.32128	0.967151	0.103282	0.166206	0.162176	0.263163	0.0341578	0.00100966	0	2.07944	37.5	0	53.75	0	0	14.2286	14.739	0.0005	0.0795713	0.000645296	6.25	9.17957	66.7888
2018	559	万向钱潮	汽车制造业	C36	浙江省	杭州市	3	55	0	0	209.65	6008	53	0	0	0	23.2122	0.546613	0.0634923	0.137911	0.582555	1.71658	2.5805	0.185972	0.0658773	0.963797	1.39889	0.999937	0.0101474	0.152791	0.168722	0.257368	0.0186329	0.0450171	0	2.19722	33.33	0	51.84	0	1	14.276	14.8174	0.0005	0.0366595	0.00255454	5.26	9.15799	66.9668
2019	559	万向钱潮	汽车制造业	C36	浙江省	杭州市	6	73	0	0	233.78	5777	33	0	0	0	23.2105	0.54705	0.0453448	0.100062	0.563	1.7762	2.71366	0.175717	0.0515894	0.878955	1.4073	1.00395	0.106122	0.16039	0.16912	0.267636	-0.0687349	-0.00167707	0	2.19722	33.33	0	52.17	0	1	14.9666	15.4279	0.0005	0.0432336	0.000971261	4.17	9.02087	67.6685
2020	559	万向钱潮	汽车制造业	C36	浙江省	杭州市	8	79	0	0	252.54	6214	47	0	0	0	23.4635	0.428987	0.03224	0.0620706	0.677945	1.47505	1.99833	0.162369	0.0407652	0.79087	1.82233	1.48251	0.0800979	0.120342	0.12592	0.199605	0.0284067	0.287816	0	2.19722	33.33	0	52.4	1	1	15.0698	15.63	0.0005	0.0450125	0.000428593	4	9.01736	70.5873
2021	559	万向钱潮	汽车制造业	C36	浙江省	杭州市	8	108	0	0	249.04	7089	62	0	0	0	23.5459	0.477766	0.0434052	0.0795521	0.622125	1.60739	2.39574	0.133056	0.0489612	0.886521	1.95821	1.55185	0.0563025	0.110229	0.149419	0.16901	0.31617	0.0859076	0	2.19722	33.33	0	52.3	1	1	15.5378	16.1288	0.0049	0.0324457	0.000944499	5	8.98231	70.1347
2022	559	万向钱潮	汽车制造业	C36	浙江省	杭州市	4	94	0	0	247.47	5255	33	0	0	0	23.6776	0.535167	0.0454187	0.0923808	0.762556	1.31138	1.80388	0.132434	0.0583479	0.778413	1.30836	0.973405	0.0598649	0.113066	0.146258	0.139911	-0.0214479	0.140747	0	2.19722	33.33	0	54.05	0	0	16.006	16.405	0.0049	0.0296228	0.000656321	4.76	9.11614	69.4695
2008	565	渝三峡A	化学原料及化学制品制造业	C26	重庆市	重庆市	0	6	0	0	41.5168	6215	32	1	0	0	20.9533	0.654727	0.0212448	0.0557741	0.733004	1.36425	2.77384	0.183881	0.0628004	0.33829	0.65231	0.463774	0.0128631	0.0404918	0.0804977	0.212929	0.0270652	0.276477	0	2.19722	33.33	1	48.15	1	0	12.5429	13.7129	0	0.115275	0.00858255	20	6.71296	42.895
2009	565	渝三峡A	化学原料及化学制品制造业	C26	重庆市	重庆市	0	5	0	0	41.0779	6164	25	1	0	0	21.1063	0.541367	0.142775	0.351418	0.518184	1.92982	4.40887	0.284184	0.496386	0.287628	1.68973	1.22065	-0.0687409	0.0343828	0.0976876	0.313599	0.0323409	0.165367	0	2.19722	33.33	1	48.53	1	0	12.8066	13.8988	0	0.157218	0.00209513	21.05	6.71052	46.836
2010	565	渝三峡A	化学原料及化学制品制造业	C26	重庆市	重庆市	0	3	0	0	44.1784	6749	46	1	0	0	21.0758	0.532023	-0.00888271	-0.0191754	0.605637	1.65115	3.33959	0.240173	-0.0294065	0.302067	2.19355	1.78489	-0.0198216	0.0348807	0.0834612	0.316761	0.11344	-0.0300084	1	2.19722	33.33	1	47.72	1	0	13.2222	14.2129	0	0.241791	0.00126754	22.22	6.9344	40.8327
2011	565	渝三峡A	化学原料及化学制品制造业	C26	重庆市	重庆市	0	4	0	0	44.7705	6993	63	1	0	0	20.7117	0.563589	-0.175256	-0.385147	0.607492	1.64611	2.48051	0.202632	-0.421567	0.415724	0.939497	0.677401	-0.0866278	0.05004	0.109575	0.311355	0.148503	-0.305173	1	2.19722	33.33	1	47.84	1	1	13.4269	14.5108	0	0.217168	0.00120854	21.05	6.9344	43.5587
2012	565	渝三峡A	化学原料及化学制品制造业	C26	重庆市	重庆市	0	1	0	0	91.8858	6898	37	1	0	0	20.7713	0.446647	0.0566643	0.114099	0.562105	1.77903	2.40783	0.223397	0.110745	0.511666	1.61972	1.32484	0.0612871	0.0472257	0.101917	0.220015	0.0401224	0.0613522	0	2.19722	33.33	1	48.67	1	0	13.6816	14.6495	0	0.183288	0.0089917	16.67	7.16935	41.71
2013	565	渝三峡A	化学原料及化学制品制造业	C26	重庆市	重庆市	0	3	0	0	93.9479	6269	72	1	0	0	20.6923	0.383621	0.0363281	0.0622459	0.567817	1.76113	2.23484	0.239306	0.0665972	0.54549	1.52139	1.14076	0.011349	0.102362	0.129872	0.236302	0.056138	-0.0759636	0	2.19722	33.33	1	49.13	1	0	13.7111	14.776	0	0.13949	0.0125631	12.5	7.09672	40.8604
2014	565	渝三峡A	化学原料及化学制品制造业	C26	重庆市	重庆市	0	5	0	0	197.376	6405	65	1	0	0	20.6754	0.331116	0.0463794	0.0721959	0.365434	2.73647	3.59607	0.227613	0.0806526	0.575051	1.76568	1.35834	0.0315725	0.103839	0.11635	0.249431	0.0040828	-0.0167677	0	2.19722	33.33	1	47.72	1	0	13.7535	14.8705	0	0.122693	0.0028215	16.67	7.05186	45.4532
2015	565	渝三峡A	化学原料及化学制品制造业	C26	重庆市	重庆市	1	4	0	0	198.671	6818	83	1	0	0	20.7823	0.26697	0.143566	0.204315	0.1567	6.38163	8.34162	0.226816	0.22299	0.643822	2.08664	1.54315	0.0149994	0.0959582	0.124927	0.220506	0.172779	0.112876	0	2.07944	37.5	0	49.72	1	0	13.9649	14.8662	0	0.15668	0.00273974	16.67	6.98564	43.0428
2016	565	渝三峡A	化学原料及化学制品制造业	C26	重庆市	重庆市	1	4	0	0	208.668	7639	107	1	0	0	21.0104	0.262776	0.186741	0.253944	0.229409	4.35902	5.55631	0.0758402	0.0948033	1.96978	2.42244	2.07405	0.0617062	0.0939041	0.0815326	0.182285	2.63591	0.256263	0	2.19722	33.33	0	49.42	1	0	14.5736	15.4101	0	0.0360421	0.00115528	15.79	6.91572	46.9876
2017	565	渝三峡A	化学原料及化学制品制造业	C26	重庆市	重庆市	1	4	0	0	215.281	6645	79	1	0	0	21.175	0.334427	0.0558771	0.0800008	0.433321	2.30776	2.96486	0.0508338	0.0224784	2.48581	1.74814	1.50619	0.0344283	0.0636297	0.075566	0.159798	0.530993	0.17887	0	2.19722	33.33	0	49.24	1	0	14.6582	15.5883	0	0.0225239	0.0025309	11.76	6.84801	40.5987
2018	565	渝三峡A	化学原料及化学制品制造业	C26	重庆市	重庆市	1	7	0	0	208.276	5973	79	1	0	0	21.1077	0.265447	0.0297533	0.0425715	0.656569	1.52307	1.71209	0.234348	0.0716395	0.41532	3.15449	2.56612	0.0169809	0.0664139	0.085588	0.149688	-0.825095	-0.0651257	0	2.19722	33.33	0	50.24	1	0	14.4222	15.3918	0	0.115784	0.0452616	11.76	6.81674	40.5506
2019	565	渝三峡A	化学原料及化学制品制造业	C26	重庆市	重庆市	0	6	0	0	222.211	6634	84	1	0	0	21.1543	0.263261	0.043163	0.0586715	0.561162	1.78202	2.06146	0.30663	0.137215	0.314564	2.80581	2.39089	0.00836998	0.073107	0.0682856	0.134762	-0.250631	0.047711	0	2.19722	33.33	0	48.71	1	0	14.3921	15.253	0	0.17658	0.077027	19.05	6.81892	40.7892
2020	565	渝三峡A	化学原料及化学制品制造业	C26	重庆市	重庆市	0	8	0	0	224.052	7243	84	1	0	0	21.1861	0.247254	0.0352214	0.0472854	0.648918	1.54103	1.71874	0.337109	0.127228	0.276838	2.79005	2.35998	0.0285236	0.047602	0.0628441	0.121769	-0.0848688	0.0323325	0	2.19722	33.33	0	49.47	1	0	14.4361	15.2695	0	0.182723	0.0642669	23.53	6.83303	40.6662
2021	565	渝三峡A	化学原料及化学制品制造业	C26	重庆市	重庆市	0	10	0	0	236.733	9345	103	1	0	0	21.1976	0.213528	0.0446051	0.0579508	0.496712	2.01324	2.28834	0.277578	0.145649	0.306251	2.74857	2.32388	-0.00432204	0.0460117	0.057369	0.176133	0.130357	0.0115853	0	2.07944	37.5	0	50.42	1	0	14.4521	15.3841	0	0.206671	0.0330084	21.05	6.81674	40.734
2022	565	渝三峡A	化学原料及化学制品制造业	C26	重庆市	重庆市	0	31	0	0	237.77	8497	91	1	0	0	21.1996	0.193172	0.0326034	0.0409251	0.563755	1.77382	1.95909	0.234282	0.111861	0.291463	3.68453	3.05034	0.0189427	0.045912	0.0587989	0.172309	-0.0418347	0.00202835	0	2.19722	33.33	0	49.89	0	0	14.5902	15.4982	0	0.200534	0.00212738	21.43	6.78446	42.2099
2008	566	海南海药	医药制造业	C27	海南省	海口市	0	3	0	0	42.31	5857	80	0	0	0	20.4148	0.442172	0.0689632	0.123728	0.416492	2.40101	4.2609	0.368344	0.122198	0.564356	1.36729	0.914446	0.00927553	0.152781	0.174818	0.28225	0.599591	0.155562	0	2.19722	33.33	0	47.16	1	0	13.0433	13.6432	1.5029	0.102159	0.041855	26.32	6.48004	68.2094
2009	566	海南海药	医药制造业	C27	海南省	海口市	0	2	0	0	42.41	5303	30	0	0	0	20.5549	0.473074	0.0907534	0.167659	0.232068	4.30908	7.38536	0.321511	0.138587	0.654846	2.18639	1.19779	0.0932923	0.153529	0.250893	0.237505	0.337652	0.150427	0	2.19722	33.33	0	47.88	1	0	13.2777	14.097	1.3526	0.0721054	0.0533322	17.65	6.49375	62.486
2010	566	海南海药	医药制造业	C27	海南省	海口市	0	9	0	0	45.88	5268	43	0	0	0	20.7986	0.543872	0.0390755	0.0801983	0.158088	6.32559	12.8449	0.36579	0.0612812	0.637642	1.00835	0.571539	0.0478637	0.116453	0.23283	0.249852	0.185583	0.275934	0	2.19722	33.33	0	48.6	1	0	13.5316	14.5082	1.1344	0.0802102	0.0285513	25	6.70319	63.179
2011	566	海南海药	医药制造业	C27	海南省	海口市	0	13	0	0	43.12	6338	35	0	0	0	21.4262	0.340401	0.0704541	0.119661	0.390695	2.55954	3.7709	0.36322	0.151186	0.466009	2.51039	1.98715	0.0286056	0.0949217	0.149579	0.139859	0.177201	0.873193	0	2.19722	33.33	0	50.33	1	0	13.613	14.5352	0.6357	0.0681486	0.0582415	33.33	6.92264	85.7847
2012	566	海南海药	医药制造业	C27	海南省	海口市	0	3	0	0	91.36	5752	28	0	0	0	21.739	0.460584	0.0331	0.0560841	0.456354	2.19128	3.31101	0.417619	0.0833046	0.397337	2.18435	1.75016	0.00085747	0.0620795	0.120719	0.124822	0.315912	0.36725	0	2.19722	33.33	0	50.5	1	0	13.8034	14.7602	0.2176	0.0915788	0.0875633	30	7.28276	72.0743
2013	566	海南海药	医药制造业	C27	海南省	海口市	0	6	0	0	100.2	5586	45	0	0	0	21.968	0.542144	0.0326537	0.0661022	0.479249	2.0866	3.4827	0.422017	0.0999253	0.326781	1.2236	1.00133	0.0523645	0.0559843	0.0871136	0.140048	0.0722148	0.257252	0	2.19722	33.33	0	49.74	1	0	13.9386	15.0589	0.1875	0.102654	0.0539079	34.78	7.32251	68.7807
2014	566	海南海药	医药制造业	C27	海南省	海口市	1	16	0	0	207.73	5464	41	0	0	0	22.0244	0.529454	0.0477553	0.102837	0.387863	2.57823	4.36033	0.410381	0.127018	0.375973	1.59416	1.36791	0.00407887	0.0577147	0.0767549	0.166256	0.318839	0.0580247	0	2.19722	33.33	0	48.32	1	0	13.7747	15.1018	0.1862	0.0891645	0.0666382	36.84	7.41818	57.2768
2015	566	海南海药	医药制造业	C27	海南省	海口市	5	11	0	0	208.87	6013	59	0	0	0	22.3089	0.480438	0.0462137	0.0927025	0.224026	4.46376	8.35445	0.424055	0.120264	0.384269	1.73546	1.48835	0.0290033	0.0770713	0.073332	0.184527	0.223796	0.329078	0	2.19722	33.33	0	49.57	1	1	13.9465	15.0656	0.1691	0.0827291	0.0259794	33.33	7.55904	57.3289
2016	566	海南海药	医药制造业	C27	海南省	海口市	2	6	0	0	225.51	7315	95	0	0	0	22.9858	0.413974	0.021993	0.0390202	0.533532	1.8743	3.01598	0.523797	0.105592	0.208283	2.26891	2.14299	-0.00184537	0.0523292	0.0376337	0.105655	-0.082046	0.96782	0	2.19722	33.33	0	50.8	1	1	13.9465	15.0446	0.1344	0.113996	0.0537315	35	7.72754	58.6709
2017	566	海南海药	医药制造业	C27	海南省	海口市	21	62	4	4	180.89	6973	96	0	0	0	23.0791	0.518631	0.00805836	0.0151685				0.481091	0.0445085	0.181052	1.92447	1.75641	0.0499157	0.0564628	0.0481023	0.106136	0.20913	0.0978502	0	2.19722	33.33	0	50.92	1	1	13.9465	15.2703	0.1344	0.113145	0.0275685	28	7.76217	61.826
2018	566	海南海药	医药制造业	C27	海南省	海口市	11	32	0	0	225.23	6968	86	0	0	0	23.0589	0.533162	0.0097979	0.020663	0.861358	1.16096	1.41753	0.533957	0.0413908	0.236717	1.40299	1.28228	-0.0492391	0.0711651	0.0441363	0.131418	0.35475	-0.0200009	0	2.19722	33.33	0	50.04	1	1	14.0617	15.5269	0.1344	0.0978613	0.0674575	26.09	7.76599	55.2594
2019	566	海南海药	医药制造业	C27	海南省	海口市	4	11	0	0	228.6	5915	46	0	0	0	23.1007	0.57032	-0.0184385	-0.0411691	0.780801	1.28074	1.72528	0.508747	-0.0796015	0.231635	1.29361	1.18934	-0.0181646	0.0540264	0.0447445	0.123596	-0.0107133	0.0426187	1	2.19722	33.33	0	50.17	1	1	15.2355	16.4609	0.1344	0.11516	0.0811945	25	7.85864	50.3226
2020	566	海南海药	医药制造业	C27	海南省	海口市	7	17	0	0	217.88	5546	44	1	0	0	23.0534	0.613627	-0.0621729	-0.152184	0.577204	1.73249	3.1048	0.437119	-0.297485	0.208995	1.03881	0.978825	-0.0114187	0.0687971	0.0292763	0.187935	-0.100183	-0.0461819	1	2.07944	37.5	0	50.57	1	1	14.7395	16.1842	0.0867	0.127387	0.101472	31.43	8.05452	49.1539
2021	566	海南海药	医药制造业	C27	海南省	海口市	4	13	0	0	243.59	7177	49	1	0	0	22.847	0.714827	-0.171401	-0.502679	0.677758	1.47545	2.85605	0.403591	-0.775899	0.220906	0.751326	0.695722	0.0129412	0.0577499	0.0310993	0.214838	-0.0641959	-0.186445	1	2.19722	33.33	0	50.53	1	1	14.5194	15.3127	0.0282	0.124747	0.112121	31.25	7.85903	46.9982
2022	566	海南海药	医药制造业	C27	海南省	海口市	1	10	0	0	210.18	7232	56	1	0	0	22.7201	0.682683	0.000302267	0.0010068	0.719125	1.39058	2.37027	0.431819	0.00133613	0.226225	0.631188	0.561963	0.0193024	0.0443216	0.0376196	0.217388	-0.135989	-0.119253	0	2.19722	33.33	0	51.68	0	0	14.6042	15.3712	0.0328	0.111271	0.111577	31.82	7.71735	46.4642
2008	568	泸州老窖	酒、饮料和精制茶制造业	C15	四川省	泸州市	0	8	0	0	25.39	5648	35	1	0	0	22.3511	0.3142	0.264381	0.408486	0.312073	3.20438	7.26494	0.660664	0.333573	0.792574	1.58388	0.840307	0.159821	0.00554319	0.233395	0.155226	0.297768	0.133842	0	2.3979	36.36	0	46	1	1	14.6826	15.5393	0.0016	0.0598419	0.00412012	11.76	7.62071	98.4126
2009	568	泸州老窖	酒、饮料和精制茶制造业	C15	四川省	泸州市	0	6	0	0	32.03	6016	33	1	0	0	22.5121	0.287201	0.305435	0.436097	0.1886	5.30222	12.7639	0.66649	0.387025	0.789187	1.74964	1.05334	0.178408	0.00512553	0.199844	0.135078	0.150602	0.174675	0	2.3979	45.45	0	44.71	1	1	14.801	15.8473	0.0013	0.0664517	0.00414993	14.29	7.62071	93.0097
2010	568	泸州老窖	酒、饮料和精制茶制造业	C15	四川省	泸州市	1	5	0	0	25.23	5617	44	1	0	0	22.806	0.306981	0.325607	0.46418	0.23312	4.28963	10.2518	0.694056	0.424643	0.766777	1.86905	1.264	0.168357	0.00586986	0.185087	0.106463	0.228914	0.341581	0	2.3979	45.45	0	45.55	1	1	15.0187	16.0125	0.0013	0.0727008	0.00329114	13.64	7.53583	86.289
2011	568	泸州老窖	酒、饮料和精制茶制造业	C15	四川省	泸州市	0	18	0	0	29.06	6658	60	1	0	0	23.2472	0.420958	0.298056	0.477916	0.351942	2.84138	7.1981	0.662311	0.362557	0.822095	1.68757	1.28085	0.318385	0.00477329	0.170965	0.0811391	0.569188	0.55455	0	2.3979	45.45	0	45.74	1	1	15.2467	16.3239	0.0013	0.0594034	0.00192105	13.04	7.50384	89.3432
2012	568	泸州老窖	酒、饮料和精制茶制造业	C15	四川省	泸州市	2	8	0	0	57.04	6609	42	1	0	0	23.4688	0.372576	0.323885	0.53455	0.281798	3.54864	5.06595	0.656506	0.393076	0.823976	2.20929	1.70482	0.306982	0.0051675	0.186979	0.0640751	0.3712	0.248112	0	2.3979	36.36	0	49.19	1	1	15.103	16.1972	0.0959	0.0461144	0.000763557	14.81	7.52941	85.6262
2013	568	泸州老窖	酒、饮料和精制茶制造业	C15	四川省	泸州市	0	13	0	0	57.59	5804	33	1	0	0	23.3432	0.225484	0.241409	0.346675	0.438611	2.27993	2.65491	0.569831	0.339131	0.711846	3.53588	2.74762	0.0893086	0.000734872	0.17582	0.0809158	-0.0973689	-0.118069	0	2.3979	36.36	0	48.95	1	1	15.1183	16.2027	0.1871	0.0396087	0.00153543	18.18	7.50988	72.7487
2014	568	泸州老窖	酒、饮料和精制茶制造业	C15	四川省	泸州市	19	31	0	0	124.71	4990	54	1	0	0	23.3013	0.256437	0.0725562	0.0955487	0.412111	2.42653	2.92096	0.476136	0.182325	0.39795	2.97577	2.12771	0.0992429	0.000357272	0.214641	0.0824924	-0.486782	-0.0410266	0	2.30259	40	0	49.67	1	1	14.8951	15.9027	0.1642	0.0869702	0.0241169	20.83	7.55433	67.8967
2015	568	泸州老窖	酒、饮料和精制茶制造业	C15	四川省	泸州市	8	24	1	1	124.94	5311	52	1	0	0	23.3021	0.213882	0.117691	0.153875	0.322772	3.09816	3.66993	0.493961	0.224737	0.523682	3.45442	2.40041	0.0115912	0.000927525	0.216968	0.0842478	0.28892	0.00082415	0	2.30259	40	0	49.97	1	1	14.4444	15.391	0.0457	0.0636022	0.0163159	21.87	7.39142	69.6126
2016	568	泸州老窖	酒、饮料和精制茶制造业	C15	四川省	泸州市	10	40	0	0	151.76	5914	55	1	0	0	23.3388	0.186441	0.145198	0.181477	0.280139	3.56966	4.15963	0.624332	0.23479	0.618416	3.93153	2.92143	0.191976	0.000285115	0.181972	0.0862063	0.20345	0.037352	0	2.3979	36.36	0	49.84	1	1	14.8306	15.8619	0.0457	0.0654965	0.016055	21.05	7.60539	75.266
2017	568	泸州老窖	酒、饮料和精制茶制造业	C15	四川省	泸州市	14	39	0	0	156.76	4993	53	1	0	0	23.7067	0.224905	0.155671	0.196845	0.202377	4.94127	6.31334	0.719302	0.250318	0.621892	3.26723	2.62337	0.186953	0.000405394	0.142331	0.0571932	0.251791	0.444764	0	2.3979	36.36	0	50.84	1	1	14.9654	16.0582	0.0437	0.0547822	0.0111957	21.05	7.80425	76.2117
2018	568	泸州老窖	酒、饮料和精制茶制造业	C15	四川省	泸州市	21	36	0	0	113.74	6287	77	1	0	0	23.8414	0.242457	0.165742	0.21645	0.348288	2.87119	3.47793	0.775266	0.268889	0.616395	2.86114	2.26463	0.190132	0.000457145	0.142908	0.0455505	0.255953	0.14422	0	2.3979	36.36	0	51	1	1	14.5266	15.6602	0.0437	0.0553369	0.00736676	19.05	7.96555	78.6638
2019	568	泸州老窖	酒、饮料和精制茶制造业	C15	四川省	泸州市	19	53	0	0	129.81	5278	52	1	0	0	24.0878	0.323833	0.180194	0.253128	0.212664	4.70226	6.49279	0.806194	0.293498	0.613953	2.40365	1.86715	0.167414	0.00063257	0.125907	0.0525196	0.211518	0.279366	0	2.3979	36.36	0	52.21	1	1	14.5561	15.6915	0.0406	0.0524087	0.00552398	21.05	8.07962	81.2784
2020	568	泸州老窖	酒、饮料和精制茶制造业	C15	四川省	泸州市	15	54	0	0	166.65	5982	46	1	0	0	24.2789	0.337835	0.18641	0.278848	0.102067	9.79748	14.29	0.83045	0.357807	0.520978	2.56722	1.96113	0.140423	4.30702e-05	0.134127	0.196723	0.0528497	0.210555	0	2.3979	36.36	0	53.21	1	1	14.7135	15.8918	0.0406	0.0507093	0.00362856	21.05	8.11073	83.637
2021	568	泸州老窖	酒、饮料和精制茶制造业	C15	四川省	泸州市	17	62	0	0	157	8847	87	1	0	0	24.4894	0.348852	0.202945	0.30933	0.111713	8.95152	13.2158	0.856972	0.384515	0.527793	2.42765	1.76284	0.178161	3.76807e-05	0.168416	0.187206	0.239563	0.234298	0	2.3979	36.36	0	52.93	1	1	15.2415	16.2932	0.0399	0.0511628	0.000662212	25.93	8.14148	86.8044
2022	568	泸州老窖	酒、饮料和精制茶制造业	C15	四川省	泸州市	6	36	0	0	157.62	8940	81	1	0	0	24.6626	0.331936	0.220103	0.33332	0.148647	6.72735	9.61632	0.865882	0.414376	0.531169	3.14976	2.22594	0.160797	0.000115586	0.191508	0.172349	0.217094	0.189154	0	2.3979	36.36	0	52.13	0	0	15.3368	16.4499	0.0688	0.0462682	0.000455314	20.83	8.19008	87.1831
2008	570	苏常柴A	通用设备制造业	C34	江苏省	常州市	0	2	0	0	41.38	6742	69	1	0	0	21.364	0.391279	-0.0405822	-0.0645335	1.05984	0.943541	1.0626	0.0827526	-0.044747	0.906926	1.535	1.04644	-0.00386692	0.107603	0.170608	0.191869	-0.0654956	-0.178614	1	2.19722	33.33	0	47.47	0	0	13.5366	14.6368	0.002	0.0793102	0.0147873	5.88	8.16337	33.2329
2009	570	苏常柴A	通用设备制造业	C34	江苏省	常州市	0	2	0	0	37.93	5283	37	1	0	0	21.8017	0.384901	0.0961651	0.156979	0.376644	2.65503	4.39863	0.144701	0.0964151	0.997408	1.47771	1.11758	0.117351	0.0869594	0.125991	0.146443	0.264312	0.549222	0	2.19722	33.33	0	48.47	0	0	14.9	15.856	0.002	0.064883	0.0053251	5.88	8.12533	30.8172
2010	570	苏常柴A	通用设备制造业	C34	江苏省	常州市	0	2	0	0	43.18	5180	44	1	0	0	21.9536	0.389066	0.0383246	0.0625342	0.550563	1.81632	2.69822	0.125382	0.0428402	0.894596	1.54523	1.17541	0.0185242	0.111424	0.123191	0.124713	0.179602	0.16409	0	2.19722	33.33	0	52	0	0	14.6436	15.4917		0.0533711	0.00764615	5.88	8.11701	33.1043
2011	570	苏常柴A	通用设备制造业	C34	江苏省	常州市	0	1	0	0	37.29	5891	53	1	0	0	21.7776	0.388028	0.0172502	0.028214	0.811568	1.23218	1.61405	0.0915952	0.0172986	0.997202	1.58641	1.12548	-0.0693945	0.125723	0.16413	0.149439	0.102432	-0.161412	0	2.19722	33.33	0	52.83	0	0	14.1216	15.0857	0	0.045095	0.00385446	5.56	8.09407	30.3858
2012	570	苏常柴A	通用设备制造业	C34	江苏省	常州市	0	2	0	0	104.07	5184	46	1	0	0	21.86	0.402746	0.018547	0.0306912	0.783948	1.27559	1.67688	0.103401	0.0187839	0.987388	1.53639	1.1347	0.0979771	0.0960081	0.145122	0.181629	-0.0579977	0.0858512	0	2.19722	33.33	0	54.39	0	0	14.1465	15.1945	0	0.0479327	0.00413694	5.56	8.06495	31.3929
2013	570	苏常柴A	通用设备制造业	C34	江苏省	常州市	0	3	0	0	100.25	5092	61	1	0	0	21.8359	0.399787	0.0246154	0.0411136	0.689171	1.45102	1.98289	0.135595	0.0258919	0.950697	1.59591	1.16778	0.0103232	0.104293	0.15555	0.203615	-0.00945447	-0.0237895	0	2.19722	33.33	0	53.65	0	0	14.7265	15.6963	0	0.0564414	0.00418206	4.35	8.06086	33.25
2014	570	苏常柴A	通用设备制造业	C34	江苏省	常州市	0	2	0	0	209.7	5189	62	1	0	0	21.876	0.38324	0.0211526	0.0347531	0.589822	1.69543	2.48331	0.133638	0.0263755	0.801977	1.61748	1.16423	-0.0162649	0.118207	0.157127	0.180873	-0.149543	0.0409008	0	2.19722	33.33	0	54.11	0	0	14.5818	15.5999	0	0.0586404	0.00273549	0	8.02943	33.94
2015	570	苏常柴A	通用设备制造业	C34	江苏省	常州市	0	3	0	0	198.06	5221	64	1	0	0	21.8965	0.374924	0.0226542	0.0364825	0.503851	1.98472	3.034	0.162546	0.0287659	0.787537	1.71882	1.35646	0.0395764	0.0954697	0.122908	0.171576	0.0120522	0.0207221	0	2.19722	33.33	0	53.5	1	0	14.7011	15.7728	0	0.0784503	0.00173943	4.55	8.18479	33.8805
2016	570	苏常柴A	通用设备制造业	C34	江苏省	常州市	0	4	0	0	206.61	6028	83	1	0	0	22.0383	0.371122	0.0183166	0.0292079	0.618941	1.61566	2.3246	0.182394	0.0279088	0.656301	1.72071	1.31287	0.0267054	0.0964547	0.132635	0.148644	-0.0939641	0.152348	0	2.19722	33.33	0	53.29	1	0	14.1401	15.2557	0	0.090924	0.00111834	8.33	8.14902	39.4301
2017	570	苏常柴A	通用设备制造业	C34	江苏省	常州市	0	3	0	0	209.55	5146	62	1	0	0	22.0388	0.391518	0.0126295	0.0204137	0.8808	1.13533	1.3814	0.144289	0.0193714	0.651966	1.64813	1.25233	-0.0324988	0.105234	0.136387	0.150351	0.0639668	0.000482736	0	2.19722	33.33	0	52	1	0	14.1657	15.4044	0	0.0761321	0.00138393	10.53	8.1409	31.5299
2018	570	苏常柴A	通用设备制造业	C34	江苏省	常州市	0	2	0	0	199.33	7236	103	1	0	0	21.9891	0.417794	0.0172026	0.0288794	1.06565	0.938393	1.01695	0.149861	0.0292412	0.588299	1.6709	1.26411	0.0774136	0.106881	0.157348	0.144231	-0.119303	-0.0484552	0	2.19722	33.33	0	53.15	1	0	14.2404	15.4761	0	0.0545696	0.00242118	10	8.06652	31.2821
2019	570	苏常柴A	通用设备制造业	C34	江苏省	常州市	0	6	0	0	243.17	5763	60	1	0	0	21.9728	0.389327	0.00710297	0.0119113	0.982716	1.01759	1.20942	0.161934	0.0122124	0.58162	1.75449	1.37347	-0.00582581	0.120184	0.135679	0.131197	-0.0436839	-0.0161472	0	2.07944	37.5	0	54	1	0	14.6807	15.7772	0	0.0523095	0.00278128	5.26	8.0097	31.0453
2020	570	苏常柴A	通用设备制造业	C34	江苏省	常州市	1	10	0	0	235.12	5684	64	1	0	0	22.0977	0.419966	0.0140544	0.0236447	0.930436	1.07476	1.37599	0.150619	0.0227719	0.617182	1.5889	1.19042	0.0636983	0.10047	0.153475	0.114897	0.122515	0.133035	0	2.19722	33.33	0	53.96	1	0	14.6704	15.6263	0	0.0380786	0.0015715	14.81	7.95963	34.3118
2021	570	苏常柴A	通用设备制造业	C34	江苏省	常州市	6	18	1	1	246.47	5353	58	1	0	0	22.3044	0.362813	0.0233582	0.0381949	0.946853	1.05613	1.33301	0.149957	0.0419714	0.556527	1.89348	1.48819	-0.0547948	0.0771974	0.133957	0.0828979	0.0679156	0.229557	0	2.19722	33.33	0	53.94	1	0	14.8055	15.8126	0	0.0403234	0.00401519	16.67	7.92443	38.876
2022	570	苏常柴A	通用设备制造业	C34	江苏省	常州市	8	20	2	2	254	5873	65	1	0	0	22.3756	0.356784	0.0157238	0.0245566	1.08824	0.918919	1.00267	0.106948	0.0363174	0.432956	1.72467	1.38105	0.0699186	0.0709516	0.109591	0.13796	-0.110253	0.0738577	0	2.19722	33.33	0	54.94	0	0	14.7136	15.7339	0	0.0547703	0.00631079	16.67	7.88458	34.148
2008	581	威孚高科	通用设备制造业	C34			0	0	0	0				1	0	0	22.2489	0.406925	0.0425452	0.0772707	1.03956	0.961942	1.04015	0.18772	0.0681792	0.62402	1.10246	0.828678	0.17584	0.101795	0.110349	0.227781	-0.0282089	-0.10265	0	2.19722	33.33	0	50.63	0	1	13.7836	14.6981	0.0121	0.119031	0.00143798	18.75	8.67077	52.3558
2009	581	威孚高科	通用设备制造业	C34			0	1	0	0				1	0	0	22.3399	0.385955	0.0962657	0.15937	0.491849	2.03314	3.45805	0.196372	0.150522	0.639545	1.24632	0.938526	0.042871	0.148214	0.116873	0.228902	0.0156024	0.0952544	0	2.19722	33.33	0	51.63	0	1	14.0387	14.9339	0.0126	0.103581	0.000999842	18.75	8.55737	61.0763
2010	581	威孚高科	通用设备制造业	C34			0	2	0	0				1	0	0	22.6345	0.357282	0.234179	0.37143	0.355364	2.81401	4.84933	0.27778	0.257179	0.910568	1.4578	1.07237	0.0792963	0.147864	0.135721	0.164172	0.743551	0.342692	0	2.19722	33.33	0	52.63	0	1	14.2538	15.2615	0.0119	0.0851142	0.00101931	18.75	8.5749	71.4264
2011	581	威孚高科	通用设备制造业	C34			0	2	0	0				1	0	0	22.7938	0.326492	0.170924	0.259237	0.422441	2.3672	3.81237	0.268473	0.212867	0.802965	1.73886	1.38472	0.0411477	0.147193	0.111434	0.171203	0.098097	0.17268	0	2.19722	33.33	0	53.63	0	1	14.3751	15.3779	0.0119	0.0725563	0.0015113	18.75	8.58298	73.0247
2012	581	威孚高科	汽车制造业	C36			0	1	0	0				1	0	0	23.1262	0.189489	0.0984175	0.13065	0.565877	1.76717	2.42119	0.247604	0.186278	0.528336	3.1548	2.76163	0.105442	0.0937405	0.0686963	0.127063	-0.14968	0.394334	0	2.3979	36.36	0	52.17	1	1	14.3102	15.3459	0.0067	0.0886379	0.000917842	17.39	8.55237	74.4572
2013	581	威孚高科	汽车制造业	C36			0	4	0	0				1	0	0	23.2939	0.235316	0.0956721	0.12177	0.467673	2.13825	3.14296	0.253967	0.206518	0.463262	2.72025	2.36223	0.0614918	0.0866464	0.075476	0.112514	0.114455	0.182549	0	2.3979	36.36	0	51.72	1	1	14.3751	15.2994	0.0067	0.0998845	0.000878539	11.11	8.54481	67.2998
2014	581	威孚高科	汽车制造业	C36			1	3	0	0				1	0	0	23.3966	0.222622	0.115306	0.149485	0.538425	1.85727	2.43023	0.254038	0.250072	0.461091	2.70843	2.31236	0.0614207	0.0832452	0.0767272	0.0931592	0.136899	0.108179	0	2.3979	36.36	0	52.72	1	1	14.5555	15.4657	0.0067	0.102085	0.000836499	11.11	8.54364	59.5746
2015	581	威孚高科	汽车制造业	C36			2	14	1	0				1	0	0	23.4772	0.222287	0.102857	0.132283	0.579819	1.72468	2.04545	0.234498	0.270439	0.380333	2.94899	2.65004	0.0345162	0.0803079	0.0551178	0.147772	-0.0964416	0.0838939	0	2.3979	36.36	0	53.87	0	1	14.5382	15.288	0.0104	0.138381	0.000561488	8.7	8.52298	50.1742
2016	581	威孚高科	汽车制造业	C36			0	4	0	0				1	0	0	23.5719	0.223899	0.104708	0.134782	0.677482	1.47605	1.68981	0.239501	0.268735	0.389634	3.14977	2.72131	0.0305463	0.0767331	0.0781663	0.141791	0.118617	0.0993167	0	2.3979	36.36	0	52.94	0	1	14.6264	15.3652	0.0104	0.124157	0.000342212	5.88	8.55834	54.9709
2017	581	威孚高科	汽车制造业	C36			6	14	0	0				1	0	0	23.7305	0.241196	0.141204	0.184155	0.739317	1.3526	1.57737	0.250136	0.293571	0.480989	2.80262	2.45866	0.0473381	0.0986396	0.0731026	0.127768	0.40397	0.171876	0	2.3979	36.36	0	53.94	0	1	14.7157	15.4389	0.0104	0.103225	0.000257754	5.88	8.59619	47.8786
2018	581	威孚高科	汽车制造业	C36			13	26	2	2				1	0	0	23.7626	0.212524	0.119947	0.155097	0.982606	1.0177	1.08303	0.232733	0.282778	0.424175	3.08193	2.71044	0.0418524	0.0918911	0.0688553	0.129589	-0.0327821	0.0326744	0	2.3979	36.36	0	53.8	1	1	14.7437	15.3758	0.0106	0.0670749	0.00404854	10	8.6165	54.4938
2019	581	威孚高科	汽车制造业	C36			18	37	2	2				1	0	0	23.8996	0.270206	0.102685	0.135708	0.978774	1.02169	1.09928	0.240655	0.262141	0.391718	2.21914	1.81551	0.0437705	0.0964452	0.100956	0.118755	0.00718696	0.146769	0	2.3979	36.36	0	54.82	1	1	14.7863	15.4963	0.0106	0.0585163	0.00182525	11.76	8.60172	53.0086
2020	581	威孚高科	汽车制造业	C36			16	50	0	0				1	0	0	24.032	0.312834	0.110029	0.155612	0.910959	1.09774	1.24492	0.190513	0.219091	0.502205	2.03071	1.66983	0.0285847	0.10328	0.105196	0.105381	0.466678	0.141594	0	2.3979	36.36	0	53.77	1	1	15.5488	16.4895	0.2598	0.0607602	0.00198202	9.09	8.59212	51.5538
2021	581	威孚高科	汽车制造业	C36			10	42	2	0				1	0	0	24.0544	0.286304	0.0957806	0.136716	0.994737	1.00529	1.08836	0.179943	0.193633	0.494651	2.08708	1.62958	0.0224417	0.0734264	0.123178	0.104831	0.0619847	0.0226745	0	2.3979	36.36	0	53.44	0	1	16.2665	16.9102	0.2463	0.0447196	0.000640241	18.52	8.58298	44.467
2022	581	威孚高科	汽车制造业	C36			9	41	2	0				1	0	0	24.0742	0.353824	0.00675918	0.00994578	1.05839	0.944829	0.970047	0.134587	0.0150001	0.450608	1.53339	1.28963	-0.0902853	0.109625	0.0800283	0.132146	-0.0696362	0.0199513	0	2.3979	36.36	0	51.53	0	0	14.7594	15.731	0.2464	0.0460647	0.0443237	21.05	8.68084	43.4074
2008	584	舒卡股份	综合	S90			0	3	0	0				0	0	0	21.7577	0.374891	0.0279186	0.0501385	1.04997	0.952412	0.867182	0.164171	0.0612154	0.456072	1.06576	0.91029	-0.110946	0.00934841	0.058283	0.39309	-0.0461928	0.263525	0	2.19722	33.33	0	50.57	1	1	13.1303	13.753	0.0028	0.047577	0.00897865	21.43	4.65396	48.744
2009	584	友利控股	综合	S90			0	3	0	0				0	0	0	21.6817	0.340888	0.0112745	0.0175761	0.553	1.80832	2.68577	0.113326	0.0373	0.302264	1.01119	0.85304	-0.056464	0.0116664	0.0528879	0.611847	-0.287137	-0.0731222	0	2.19722	33.33	0	51.57	1	1	13.1303	13.753	0.0028	0.0444377	0.00674278	21.43	4.06044	62.7616
2010	584	友利控股	化学纤维制造业	C28			0	4	0	0				0	0	0	21.9761	0.463466	0.0533465	0.0905916	0.673567	1.48463	1.90727	0.209702	0.116703	0.457112	1.27986	0.733147	0.167429	0.00837157	0.229131	0.422015	0.703862	0.342237	0	2.19722	33.33	0	52.57	1	1	13.5823	14.1324	0.0028	0.0286827	0.00997442	21.43	7.06902	39.1984
2011	584	友利控股	化学纤维制造业	C28			0	7	0	0				0	0	0	22.0295	0.494543	0.00326603	0.00627383	0.937421	1.06676	1.13266	0.0820583	0.0101862	0.320634	1.16811	0.560841	0.0975143	0.00483958	0.291998	0.403054	-0.174005	0.0549063	0	2.19722	33.33	0	53.57	1	1	13.8115	14.3394	0.0028	0.0466846	0.00858654	21.43	6.9921	39.319
2012	584	友利控股	化学纤维制造业	C28			0	1	0	0				0	0	0	22.0378	0.507186	0.00877037	0.017572	0.80098	1.24847	1.50642	0.134732	0.0209326	0.418981	1.19436	0.369718	-0.0192316	0.00565733	0.415313	0.365036	0.34724	0.00834281	0	2.19722	33.33	0	54.57	1	1	13.8115	14.3394	0.0028	0.0427363	0.00534331	21.43	6.86797	45.6915
2013	584	友利控股	化学纤维制造业	C28			0	1	0	0				0	0	0	22.0013	0.373958	0.113127	0.20266	0.673542	1.48469	1.77764	0.320008	0.149555	0.756427	1.69553	0.841329	0.0849809	0.00380762	0.31657	0.340995	0.780371	-0.0358813	0	2.19722	33.33	0	54.73	1	1	13.8115	14.3613	0.0028	0.0239452	0.0012863	20	6.89568	33.9378
2014	584	友利控股	化学纤维制造业	C28			0	2	0	0				0	0	0	21.9734	0.402859	0.046163	0.0754554				0.290234	0.081154	0.568832	1.73201	0.921953	0.0539576	0.0033893	0.295978	0.295041	-0.271895	-0.0275133	0	2.19722	33.33	0	52.68	1	1	13.8832	14.39	0.0028	0.0384667	0.0058614	18.18	6.84801	34.6158
2015	584	友利控股	化学纤维制造业	C28			0	4	0	0				0	0	0	21.8066	0.296732	0.00421098	0.00652068	0.348608	2.86855	3.66904	0.198575	0.0126219	0.333625	2.42508	1.43486	0.0680679	0.00363647	0.277203	0.28514	-0.466098	-0.153635	0	2.19722	33.33	0	51.47	0	1	13.655	13.9889	0.0188	0.103271	0.023774	13.33	6.52062	34.6518
2016	584	友利控股	化学纤维制造业	C28			31	27	28	12				0	0	0	21.5311	0.299071	-0.193166	-0.275064				0.0759831	-0.683769	0.282502	2.69757	1.58414	-0.0339282	0.0040872	0.318064	0.18411	-0.317156	-0.240788	1	2.07944	37.5	0	45.22	0	1	13.6629	13.9906	0.0188	0.166899	0.0191525	13.04	6.41182	36.1394
2017	584	哈工智能	化学纤维制造业	C28			324	140	318	38				0	0	0	22.0249	0.54165	0.0389919	0.0708575	0.334099	2.99313	5.36271	0.234242	0.0734188	0.531089	1.43929	0.877034	0.108244	0.0564488	0.25614	0.108991	1.1407	0.638556	0	2.19722	33.33	0	44.74	1	1	14.2715	15.1396	0.0108	0.0941275	0.0270318	18.52	6.97728	38.1044
2018	584	哈工智能	化学纤维制造业	C28			366	180	358	40				0	0	0	22.2262	0.599849	0.0292173	0.0685317	0.691759	1.44559	2.14149	0.321939	0.050095	0.583237	1.05201	0.607503	0.0454074	0.0746218	0.22964	0.0254009	0.515992	0.222923	0	2.19722	33.33	0	40.35	1	1	14.6287	15.5758	2.828	0.0561803	0.0175686	20	6.81892	43.1401
2019	584	哈工智能	专用设备制造业	C35			467	289	459	58				0	0	0	22.2349	0.588483	0.0107015	0.0263675	0.701291	1.42594	2.06101	0.209391	0.0278178	0.384699	1.11134	0.547006	-0.0358332	0.129786	0.268818	0.0230814	-0.27109	0.00873795	0	2.07944	37.5	0	40.33	1	1	14.8099	15.7981	2.828	0.0819982	0.00826738	19.05	6.92067	37.8829
2020	584	哈工智能	专用设备制造业	C35			434	229	417	53				0	0	0	22.336	0.491373	0.00195098	0.00421811	0.771953	1.29542	1.73867	0.155918	0.00575846	0.338801	1.32286	0.73424	0.000189997	0.0840314	0.229075	0.0191973	-0.0684208	0.106398	0	2.19722	33.33	1	41.55	1	1	14.9375	15.7946	2.2794	0.0717033	0.00745646	22.73	6.90174	35.5376
2021	584	哈工智能	专用设备制造业	C35			459	184	451	41				0	0	0	22.293	0.592261	-0.12305	-0.267926	0.653537	1.53014	2.35351	0.11714	-0.350828	0.350741	0.963834	0.531997	-0.00867253	0.0818507	0.221758	0.0319916	0.0646428	-0.0420939	1	2.19722	33.33	0	41.57	1	1	14.8441	15.9327	0	0.0878687	0.00870346	19.05	6.97915	29.6433
2022	584	哈工智能	专用设备制造业	C35			372	129	364	26				0	0	0	22.2542	0.758702	-0.165916	-0.508733	0.533678	1.87379	4.69383	0.0117166	-0.429163	0.386603	0.909911	0.49192	-0.0126134	0.0804284	0.276298	0.0667843	0.0580049	-0.0380944	1	2.19722	33.33	0	45.06	0	0	14.6136	15.4088	0.0004	0.0745089	0.00752879	9.09	7.09174	28.4224
2008	589	黔轮胎A	橡胶和塑料制品业	C29	贵州省	贵阳市	0	3	0	0	41.74	5369	57	1	0	0	22.114	0.69736	0.0129516	0.0403811	1.01373	0.986455	0.93282	0.136019	0.0111626	1.16027	0.895317	0.546303	0.062874	0.136109	0.192923	0.439578	0.0813066	0.140942	0	2.07944	37.5	0	51.56	1	0	13.6692	14.7987	0.0258	0.0398205	0.00316436	12.5	8.95712	33.527
2009	589	黔轮胎A	橡胶和塑料制品业	C29	贵州省	贵阳市	0	3	0	0	40.13	5140	40	1	0	0	22.1901	0.642196	0.0871016	0.262932	0.684903	1.46006	2.92979	0.240563	0.0767925	1.13425	0.893945	0.584752	0.0886373	0.160174	0.167273	0.44697	0.0830927	0.0790262	0	2.30259	40	0	48.31	1	0	13.9719	14.9544	0.0153	0.045476	0.00140891	12.5	8.99826	37.3427
2010	589	黔轮胎A	橡胶和塑料制品业	C29	贵州省	贵阳市	0	3	0	0	43.45	5298	35	1	0	0	22.4242	0.706288	0.0254628	0.0790709	0.802187	1.24659	1.83967	0.147623	0.0200665	1.26892	0.962282	0.674197	-0.0604045	0.199666	0.174494	0.338294	0.314378	0.263715	0	2.30259	40	0	49.31	1	0	13.9916	15.0065	0.0153	0.036181	0.00155938	12.5	9.14644	33.8281
2011	589	黔轮胎A	橡胶和塑料制品业	C29	贵州省	贵阳市	0	5	0	0	40.44	5790	39	1	0	0	22.6781	0.695743	0.0153052	0.0510771	0.970134	1.03078	1.10119	0.128873	0.0127351	1.20181	1.1885	0.87841	-0.0576618	0.159319	0.154912	0.25742	0.210298	0.289081	0	2.30259	40	0	50.31	1	0	13.8698	14.9868	0.0156	0.0355173	0.00132672	12.5	9.07727	68.2847
2012	589	黔轮胎A	橡胶和塑料制品业	C29	贵州省	贵阳市	0	4	0	0	89.08	5055	24	1	0	0	22.6306	0.66665	0.0186195	0.0584675	0.986561	1.01362	1.04087	0.164734	0.0194729	0.956176	1.1553	0.790772	0.160003	0.176477	0.181606	0.315678	-0.124681	-0.0463488	0	2.30259	40	0	51	1	0	13.8796	15.0108	0.0156	0.0447156	0.00105016	17.65	9.08217	37.2828
2013	589	黔轮胎A	橡胶和塑料制品业	C29	贵州省	贵阳市	0	7	0	0	94.4	5746	61	1	0	0	22.7477	0.685134	0.0243726	0.0753244	0.981387	1.01897	1.06024	0.197001	0.026915	0.905537	0.960903	0.695015	0.021019	0.153561	0.142829	0.267926	-0.0180294	0.124161	0	2.30259	40	0	51.75	1	0	13.8829	14.9384	0.0156	0.0537812	0.000908874	12.5	9.08455	34.2424
2014	589	黔轮胎A	橡胶和塑料制品业	C29	贵州省	贵阳市			0	0	204	5869	60	1	0	0	22.9985	0.612106	0.0193021	0.0542292	0.915686	1.09208	1.37655	0.201404	0.0300139	0.643106	1.10905	0.881668	0.0998314	0.143836	0.114687	0.316773	-0.141129	0.285129	0	2.30259	40	0	53.13	1	0	14.0711	15.0706	0.0098	0.0682981	0.00226717	13.33	8.97398	59.829
2015	589	黔轮胎A	橡胶和塑料制品业	C29	贵州省	贵阳市	0	3	0	0	200.06	5902	81	1	0	0	23.137	0.688149	-0.0247299	-0.0712177	0.845212	1.18314	1.61093	0.118264	-0.0546118	0.452831	1.13082	0.948137	0.0518195	0.115109	0.0892229	0.308407	-0.14919	0.148539	1	2.30259	40	0	54	1	0	13.9325	14.9729	0.0098	0.0779564	0.00103263	17.65	8.93669	26.0542
2016	589	黔轮胎A	橡胶和塑料制品业	C29	贵州省	贵阳市	0	2	0	0	180.44	6563	88	1	0	0	23.0678	0.656792	0.00136692	0.00418034	0.911721	1.09683	1.2935	0.107007	0.00264268	0.517246	1.06153	0.889339	0.0213271	0.112316	0.0826813	0.362628	0.18038	-0.0668821	0	2.30259	40	0	54.2	1	0	13.947	14.9732	0.0098	0.0635093	0.000953232	20	8.79149	27.6908
2017	589	黔轮胎A	橡胶和塑料制品业	C29	贵州省	贵阳市	2	5	0	0	204.46	5677	75	1	0	0	22.997	0.656262	-0.022011	-0.0640854	0.971809	1.02901	1.0844	0.075909	-0.031854	0.690996	0.829229	0.706617	0.023293	0.117749	0.0689926	0.382227	0.245614	-0.0683568	1	2.30259	40	0	55.2	1	0	13.7688	14.8084	0.0098	0.0568151	0.00291685	20	8.71654	27.1089
2018	589	黔轮胎A	橡胶和塑料制品业	C29	贵州省	贵阳市	2	22	0	0	251.06	7456	91	1	0	0	23.0729	0.674158	0.00873142	0.0261067	1.08458	0.922015	0.760648	0.151725	0.0129185	0.675884	0.846521	0.71922	0.0699535	0.0849199	0.076116	0.363738	-0.0192948	0.0788304	0	2.30259	40	0	53.7	0	0	14.0138	14.9623	0.0098	0.0358325	0.00763815	17.39	8.75416	26.9986
2019	589	贵州轮胎	橡胶和塑料制品业	C29	贵州省	贵阳市	2	18	0	0	203.79	6414	94	1	0	0	23.0766	0.646081	0.0128979	0.0379452	1.01056	0.989553	0.970478	0.201319	0.0209717	0.615011	0.829926	0.727457	0.166513	0.0715858	0.0654992	0.314135	-0.0537684	0.00378997	0	2.07944	50	0	54.7	1	0	14.0925	14.9252	0.0036	0.0484622	0.00543454	17.39	8.70814	26.9704
2020	589	贵州轮胎	橡胶和塑料制品业	C29	贵州省	贵阳市	4	37	0	0	191.09	5632	57	1	0	0	23.167	0.576066	0.103322	0.264584	0.970026	1.0309	1.07497	0.236294	0.167207	0.617929	0.893279	0.787535	0.144089	0.0632973	0.0526586	0.326738	0.0542541	0.0945914	0	2.19722	44.44	0	52.56	1	0	14.4957	15.4539	0.2558	0.0581209	0.00692294	18.75	8.72111	29.5598
2021	589	贵州轮胎	橡胶和塑料制品业	C29	贵州省	贵阳市	2	35	0	0	235.06	5930	82	1	0	0	23.2786	0.538593	0.0303213	0.0683352	1.0042	0.995813	0.98997	0.157294	0.0503862	0.601779	0.979964	0.822925	0.0221978	0.0755662	0.0740042	0.358743	0.077922	0.118051	0	2.30259	40	0	54.18	1	0	14.5207	15.5457	0.2133	0.0490966	0.0031068	17.65	8.7281	37.7159
2022	589	贵州轮胎	橡胶和塑料制品业	C29	贵州省	贵阳市	1	45	0	0	250.06	6045	67	1	0	0	23.4808	0.588761	0.030144	0.0694891	1.06557	0.938464	0.848002	0.167208	0.0511409	0.589431	1.31264	1.1061	-0.00704959	0.0859317	0.0796348	0.33956	0.149958	0.224131	0	2.07944	37.5	0	54.47	0	0	14.526	15.5134	0.2071	0.0463449	0.0012633	15.79	8.7581	39.0735
2008	596	古井贡酒	酒、饮料和精制茶制造业	C15	安徽省	亳州市	0	4	0	0	22.99	7678	63	1	0	0	21.1417	0.418873	0.0237438	0.0398139	0.889408	1.12434	2.20353	0.384667	0.0250014	0.9497	1.52129	0.73759	0.136727	0.0250154	0.310255	0.266143	0.147787	0.0976565	0	2.19722	33.33	0	40.67	0	1	13.6781	14.0495	0	0.103004	0.00866036	0	8.24012	68.37
2009	596	古井贡酒	酒、饮料和精制茶制造业	C15	安徽省	亳州市	0	5	0	0	29.66	6926	27	1	0	0	21.0176	0.398019	0.0978792	0.165642	0.178977	5.58732	9.88573	0.608103	0.104406	0.937484	1.59376	0.904124	0.260715	0.0165885	0.272852	0.266162	-0.0271776	-0.11668	0	2.19722	33.33	0	42.21	0	1	14.2108	14.5729	0	0.153371	0.016017	0	8.28147	77.9297
2010	596	古井贡酒	酒、饮料和精制茶制造业	C15	安徽省	亳州市	0	3	0	0	25.05	7435	42	1	0	0	21.3427	0.435138	0.196089	0.337833	0.10746	9.30578	17.9585	0.711527	0.166967	1.17441	1.59805	1.0347	0.278643	0.00689946	0.243755	0.183039	0.400864	0.384212	0	2.07944	37.5	0	43.85	0	1	14.4538	14.8637	0	0.139918	0.0419234	0	8.43837	82.254
2011	596	古井贡酒	酒、饮料和精制茶制造业	C15	安徽省	亳州市	0	3	0	0	24.86	7965	56	1	0	0	22.1683	0.349073	0.185709	0.297272	0.21886	4.56912	7.84095	0.739716	0.171219	1.08463	2.3357	1.94246	0.147555	0.00888436	0.136299	0.0855242	0.760354	1.28309	0	2.19722	33.33	0	45.86	1	0	14.8018	15.3844	0	0.104479	0.00185826	0	8.55699	81.3364
2012	596	古井贡酒	酒、饮料和精制茶制造业	C15	安徽省	亳州市	0	4	0	0	62.77	5240	38	1	0	0	22.3925	0.364091	0.151957	0.236479	0.30214	3.30972	5.11434	0.709122	0.17288	0.87897	1.9082	1.50145	0.204755	0.00148584	0.147397	0.147649	0.268768	0.25138	0	2.19722	33.33	0	46.11	1	0	14.9009	15.9125	0.0002	0.0936439	0.00406154	0	8.60153	74.7591
2013	596	古井贡酒	酒、饮料和精制茶制造业	C15	安徽省	亳州市	3	10	0	0	65.74	4720	45	1	0	0	22.484	0.356576	0.11182	0.174764	0.472122	2.1181	3.01668	0.697825	0.135792	0.82347	1.81645	1.28787	0.109724	0.00109585	0.184811	0.217723	0.0913779	0.0958543	0	2.07944	37.5	0	47.06	1	0	14.9496	15.8295	0.0002	0.11138	0.00108241	0	8.69751	67.4165
2014	596	古井贡酒	酒、饮料和精制茶制造业	C15	安徽省	亳州市	1	7	0	0	122.35	4988	44	1	0	0	22.5817	0.348088	0.097632	0.150696	0.343678	2.9097	4.45056	0.686279	0.128372	0.760537	1.83239	1.27102	0.0604184	0.000676377	0.191343	0.268828	0.0153431	0.10256	0	2.19722	33.33	0	48.7	1	1	14.8884	15.6324	0.0002	0.124585	0.00124236	0	8.68896	73.3121
2015	596	古井贡酒	酒、饮料和精制茶制造业	C15	安徽省	亳州市	7	26	0	0	121.15	5050	33	1	0	0	22.695	0.327075	0.105258	0.158757	0.375775	2.66117	3.80274	0.712656	0.136212	0.77275	2.02323	1.4114	0.109995	0.000688845	0.194443	0.235416	0.129558	0.120001	0	2.19722	33.33	0	47.06	1	1	14.8813	15.4984	0.0002	0.103518	0.00119975	0	8.67385	72.312
2016	596	古井贡酒	酒、饮料和精制茶制造业	C15	安徽省	亳州市	8	29	0	0	122.45	6037	66	1	0	0	22.8907	0.319987	0.106828	0.15784	0.372236	2.68647	3.85707	0.746792	0.141316	0.755953	1.78616	1.10799	0.13544	0.00140648	0.204486	0.213559	0.145378	0.216208	0	2.19722	33.33	0	47.76	1	1	14.9172	15.5291	0	0.092488	0.00123227	0	8.66181	72.7258
2017	596	古井贡酒	酒、饮料和精制茶制造业	C15	安徽省	亳州市	5	37	0	0	132.01	5984	72	1	0	0	23.041	0.326182	0.125494	0.185455	0.308294	3.24365	4.83417	0.764278	0.170088	0.737816	1.94864	1.29299	0.0916899	0.00221279	0.203305	0.176527	0.158079	0.162159	0	2.19722	33.33	0	49.28	1	1	15.1647	15.7299		0.0866138	0.00151584	0	8.98607	76.8099
2018	596	古井贡酒	酒、饮料和精制茶制造业	C15	安徽省	亳州市	9	39	0	0	120.05	6600	87	1	0	0	23.2498	0.35813	0.153636	0.234136	0.427392	2.33977	3.3842	0.777569	0.200424	0.766555	2.09945	1.53971	0.115179	0.00237796	0.192432	0.141007	0.246518	0.232158	0	2.19722	33.33	0	49.88	1	1	15.6009	16.064		0.0742559	0.00346468	0	9.02678	77.0122
2019	596	古井贡酒	酒、饮料和精制茶制造业	C15	安徽省	亳州市	7	31	0	0	120.4	6671	57	1	0	0	23.3531	0.320024	0.163586	0.247144	0.216098	4.62754	7.25702	0.767106	0.207143	0.789725	2.47828	1.76844	0.0138738	0.00293964	0.217359	0.124183	0.199262	0.108823	0	2.19722	33.33	0	50.9	1	1	15.8672	16.3693		0.0657851	0.00185613	0	9.17792	81.1619
2020	596	古井贡酒	酒、饮料和精制茶制造业	C15	安徽省	亳州市	8	28	0	0	162.13	6734	45	1	0	0	23.4437	0.31197	0.127187	0.185895	0.126573	7.90058	13.1095	0.752254	0.179545	0.708383	2.56697	1.80559	0.238667	0.00447326	0.224993	0.11838	-0.0119898	0.0948237	0	2.19722	33.33	0	51.45	1	0	15.8372	16.4676		0.0779437	0.00220267	0	9.20392	80.2417
2021	596	古井贡酒	酒、饮料和精制茶制造业	C15	安徽省	亳州市	11	43	0	0	153.96	6857	70	1	0	0	23.9587	0.321237	0.116949	0.171421	0.224007	4.46414	7.47577	0.751008	0.178927	0.65361	2.64209	2.03484	0.206715	0.00350167	0.18347	0.0780572	0.289326	0.673715	0	2.19722	33.33	0	51.85	1	1	15.9071	16.7349		0.0770305	0.00282292	0	9.2822	82.5905
2022	596	古井贡酒	酒、饮料和精制茶制造业	C15	安徽省	亳州市	12	47	0	0	141.22	6815	69	1	0	0	24.1174	0.351025	0.117803	0.177765	0.224133	4.46163	7.2976	0.771659	0.194566	0.605465	2.23092	1.62563	0.104328	0.00210437	0.203362	0.0920396	0.259492	0.171993	0	2.19722	33.33	0	52.95	0	0	16.0992	16.8598		0.0698118	0.00246183	0	9.33344	84.2878
2008	597	东北制药	医药制造业	C27			0	1	0	0				1	0	0	22.1352	0.616339	0.100049	0.290562	0.763665	1.30947	2.58434	0.34237	0.0776475	1.2885	1.04523	0.769737	0.172765	0.123947	0.164021	0.175217	0.243843	0.345006	0	2.19722	33.33	0	53.55	0	0	13.8649	14.8463	0.0057	0.0755126	0.0221136	20	8.93234	86.7971
2009	597	东北制药	医药制造业	C27			0	2	0	0				1	0	0	22.5281	0.662181	0.0935064	0.262441	0.500291	1.99884	4.27995	0.305819	0.0934673	1.00042	1.33918	1.08997	0.101318	0.115222	0.10852	0.2337	0.104954	0.481224	0	2.19722	33.33	1	51.37	1	0	14.1334	14.7006	0.0029	0.0803051	0.00809875	21.05	9.33371	57.6413
2010	597	东北制药	医药制造业	C27			0	2	0	0				1	0	0	22.447	0.630044	0.00980333	0.0277529	0.630261	1.58664	2.75903	0.23422	0.0118617	0.826466	1.51862	1.12307	0.0456639	0.0975175	0.136047	0.265979	-0.0520763	-0.0779027	0	2.19722	33.33	1	49.71	1	0	14.1915	14.8843	0.0021	0.10199	0.00914817	25	9.17823	57.1538
2011	597	东北制药	医药制造业	C27			0	4	0	0				1	0	0	22.4935	0.702104	-0.0667786	-0.200483	0.894638	1.11777	1.3987	0.204136	-0.0987009	0.676575	0.875806	0.586476	-0.0397321	0.0877694	0.149038	0.251919	-0.195835	0.0476345	1	2.19722	33.33	1	50.48	1	0	14.0375	14.8891	0.0021	0.172978	0.0080781	19.05	9.16702	66.8412
2012	597	东北制药	医药制造业	C27			0	0	0	0				1	0	0	22.5139	0.706934	0.000914793	0.0030962	0.947749	1.05513	1.18972	0.247474	0.00140425	0.651446	0.778168	0.531423	0.0143644	0.0859925	0.140407	0.229814	-0.00460069	0.0205886	0	2.07944	37.5	1	51.05	1	0	13.1224	13.1224	0.0021	0.146995	0.0084926	18.18	9.12598	53.1163
2013	597	东北制药	医药制造业	C27			0	11	0	0				1	0	0	22.7454	0.788334	-0.0243876	-0.098466	0.913922	1.09418	1.44876	0.308679	-0.0426809	0.571395	0.824998	0.587256	-0.0352613	0.0757908	0.141351	0.2048	0.00146915	0.260512	1	2.19722	33.33	1	51	1	1	14.0282	14.5486	0.0045	0.156723	0.0223939	15.38	9.11592	52.1922
2014	597	东北制药	医药制造业	C27			7	18	0	0				1	0	0	22.8719	0.677917	0.0103948	0.0384478	0.844403	1.18427	1.82045	0.315293	0.0193433	0.537384	0.937603	0.715912	0.00548136	0.0829858	0.114091	0.202654	0.11955	0.134788	0	2.19722	33.33	1	49.68	1	1	13.8873	14.6983	0.0056	0.11842	0.0292515	18.18	9.10542	47.6488
2015	597	东北制药	医药制造业	C27			2	6	0	0				1	0	0	22.8857	0.723788	-0.0454259	-0.151932	0.788662	1.26797	2.05004	0.265305	-0.102271	0.444173	0.841739	0.655704	0.0114695	0.0844074	0.0991112	0.386456	-0.115129	0.0139703	1	2.19722	44.44	0	49.12	1	1	14.327	15.0799	0.0054	0.146706	0.0249119	12	9.05719	38.9993
2016	597	东北制药	医药制造业	C27			2	8	0	0				1	0	0	23.0046	0.751378	0.0028508	0.0108976	0.820852	1.21825	1.9501	0.315571	0.00547216	0.520965	1.02158	0.800146	0.0392763	0.11016	0.111588	0.332302	0.255571	0.126239	0	2.19722	44.44	0	50.5	1	1	14.2447	15.3974	0.0044	0.108771	0.0219222	9.09	9.01978	44.6851
2017	597	东北制药	医药制造业	C27			5	17	0	0				1	0	0	23.0835	0.759463	0.00903279	0.036956	0.777823	1.28564	2.1907	0.395422	0.0162178	0.556969	0.92233	0.698335	-0.0284337	0.133828	0.127715	0.29607	0.179036	0.0820288	0	2.19722	44.44	0	52.24	1	1	13.9443	15.1694	0.007	0.12647	0.0214245	9.52	9.00036	34.4499
2018	597	东北制药	医药制造业	C27			3	24	0	0				0	0	0	23.1845	0.693411	0.0180505	0.0655834	0.865343	1.15561	1.6107	0.41376	0.0269695	0.669293	0.840928	0.649806	0.0243277	0.157699	0.108478	0.248681	0.315379	0.106268	0	2.19722	44.44	0	51.45	1	0	14.4826	15.6998	0.0058	0.0681186	0.0386407	15.15	8.94364	54.986
2019	597	东北制药	医药制造业	C27			12	44	0	0				0	0	0	23.2522	0.687569	0.014052	0.0453862	0.830594	1.20396	1.72271	0.435774	0.0207346	0.677707	0.744293	0.581776	0.0281184	0.145061	0.102375	0.278216	0.100923	0.0700659	0	2.19722	44.44	0	52.07	1	0	14.9683	15.5128	1.5168	0.0901389	0.0348467	10.71	8.96521	52.7752
2020	597	东北制药	医药制造业	C27			6	20	0	0				0	0	0	23.2219	0.661161	0.000876525	0.0026934	0.828341	1.20723	1.66126	0.391596	0.00146628	0.59779	0.759021	0.587725	0.0469286	0.140998	0.103014	0.390879	-0.101671	-0.0298357	0	2.3979	36.36	0	53.36	1	0	14.7463	15.3328	0.7501	0.100818	0.0346101	12	8.93155	62.5444
2021	597	东北制药	医药制造业	C27			1	26	0	0				0	0	0	23.3019	0.674474	0.00753132	0.0226904	0.766182	1.30517	1.95413	0.39486	0.0117176	0.642734	0.829329	0.677197	0.0566414	0.14002	0.0946366	0.34181	0.103024	0.0833348	0	2.3979	36.36	0	52.69	1	0	14.8649	15.4456	0.8268	0.0911826	0.0297589	11.54	8.86813	61.2433
2022	597	东北制药	医药制造业	C27			4	49	0	0				0	0	0	23.3487	0.658715	0.026458	0.0793129	0.773589	1.29268	1.92023	0.389553	0.0405325	0.65276	0.941518	0.796629	0.0802712	0.143023	0.0883698	0.31802	0.0814998	0.0478627	0	2.3979	36.36	0	54.95	0	0	15.7048	16.0016	1.6289	0.0857885	0.0141874	14.29	8.80897	56.9439
2008	599	青岛双星	橡胶和塑料制品业	C29	山东省	青岛市	0	12	0	0	41.03	6146	41	1	0	0	22.0988	0.703063	-0.0856454	-0.282994	0.95341	1.04887	1.23271	0.0343258	-0.0753765	1.13623	0.694453	0.436637	0.00727399	0.10123	0.158459	0.486789	-0.00605525	0.074866	1	2.19722	44.44	0	48.1	0	0	14.018	14.6532	0.0113	0.0285386	0.00445684	35	9.09291	31.8835
2009	599	青岛双星	橡胶和塑料制品业	C29	山东省	青岛市	0	13	0	0	39.97	5808	38	1	0	0	22.1855	0.665519	0.0646127	0.204133	0.565075	1.76968	3.30119	0.144197	0.063615	1.01568	0.895922	0.452952	0.0866664	0.0795467	0.225686	0.498823	-0.031894	0.0905854	0	2.19722	44.44	0	48.7	0	0	14.0694	14.618	0.0048	0.0250588	0.00609813	35	9.07406	24.0734
2010	599	青岛双星	橡胶和塑料制品业	C29	山东省	青岛市	0	11	0	0	46	6290	37	1	0	0	22.2728	0.68597	0.00807634	0.0249416	0.767885	1.30228	1.96261	0.0774281	0.0063076	1.28041	0.820406	0.404048	0.0194017	0.105348	0.24001	0.475402	0.375196	0.0911305	0	2.19722	44.44	0	49.7	0	0	13.981	14.6175	0.0048	0.025425	0.00519915	35	9.17968	23.8962
2011	599	青岛双星	橡胶和塑料制品业	C29	山东省	青岛市	0	11	0	0	40.94	6583	59	1	0	0	22.3157	0.691834	0.00749628	0.0241011	0.90062	1.11035	1.35809	0.0790807	0.0057122	1.31233	0.78321	0.394006	0.0394111	0.131321	0.254022	0.451681	0.0930612	0.0438865	0	2.19722	44.44	0	50.05	0	0	14.0244	14.7099	0.0048	0.0244105	0.00473824	33.33	9.10986	25.0107
2012	599	青岛双星	橡胶和塑料制品业	C29	山东省	青岛市	0	8	0	0	96.56	5969	42	1	0	0	22.2948	0.680971	0.00431613	0.0137658	0.940188	1.06362	1.19942	0.0900981	0.00355384	1.2145	0.893552	0.510147	0.0568467	0.178382	0.224145	0.44532	-0.0644421	-0.0206611	0	2.19722	44.44	0	51.43	0	0	14.0309	14.7147	0.0048	0.0276763	0.00286801	33.33	9.0405	24.2894
2013	599	青岛双星	橡胶和塑料制品业	C29	山东省	青岛市	0	12	0	0	88.1	4737	45	1	0	0	22.3047	0.679285	0.00571714	0.017873	0.899168	1.11214	1.34967	0.101298	0.00524683	1.08964	1.01999	0.712573	0.097895	0.172654	0.166518	0.423062	-0.107766	0.00993139	0	2.19722	33.33	0	51.29	1	0	13.4924	14.3332	0.0048	0.0322067	0.00293618	33.33	8.95931	29.6714
2014	599	青岛双星	橡胶和塑料制品业	C29	山东省	青岛市	3	22	0	0	182.95	4155	36	1	0	0	22.3429	0.504491	0.0117355	0.0286385	0.818841	1.22124	1.57391	0.144726	0.0146229	0.802543	1.16766	0.893583	0.109811	0.146366	0.129653	0.367452	-0.245417	0.0389618	0	2.19722	33.33	0	48.24	1	0	14.5875	15.1928	0.0036	0.0613364	0.00569082	23.53	8.88958	39.9434
2015	599	青岛双星	橡胶和塑料制品业	C29	山东省	青岛市	5	25	0	0	202.83	4334	29	1	0	0	22.499	0.560562	0.0108066	0.0232255	0.605994	1.65018	2.58939	0.194912	0.0197746	0.546488	1.2817	0.953514	0.0210363	0.130485	0.144377	0.18146	-0.247433	0.168914	0	2.07944	37.5	0	47.39	0	0	14.4678	15.3567	0.0036	0.0845283	0.00763714	21.74	8.75321	32.516
2016	599	青岛双星	橡胶和塑料制品业	C29	山东省	青岛市	7	42	0	0	189.94	4641	37	1	0	0	22.704	0.627498	0.0118479	0.0294321	0.745647	1.34112	1.98373	0.146362	0.0158122	0.749288	1.16391	0.856344	0.00405113	0.158521	0.14168	0.241244	0.646029	0.227559	0	2.19722	33.33	0	48.39	0	0	14.1725	15.1179	0.0064	0.0552291	0.015025	21.74	8.6085	38.9542
2017	599	青岛双星	橡胶和塑料制品业	C29	山东省	青岛市	5	53	1	0	222.4	4772	32	1	0	0	22.8491	0.665051	0.0130479	0.0370295	0.861286	1.16105	1.51653	0.187221	0.0255036	0.511611	0.982771	0.663051	-0.0726803	0.154372	0.155941	0.338679	-0.18872	0.156089	0	2.19722	33.33	0	48.73	0	0	14.3133	15.2622	0.0064	0.0693728	0.0138077	22.73	8.48467	35.9762
2018	599	青岛双星	橡胶和塑料制品业	C29	山东省	青岛市	4	47	0	0	217.15	7001	62	1	0	0	22.9166	0.570377	0.00333007	0.00867467	1.07345	0.931576	0.8027	0.0976801	0.00771088	0.431866	1.09124	0.783976	-0.0255453	0.12685	0.150088	0.338364	-0.0631235	0.0698962	0	2.07944	37.5	0	49.48	0	0	14.3217	15.337	0.2105	0.0456684	0.0103261	19.05	8.4187	46.3062
2019	599	青岛双星	橡胶和塑料制品业	C29	山东省	青岛市	2	25	0	0	205.28	7252	46	1	0	0	23.0139	0.63229	-0.033058	-0.0832355	0.973933	1.02676	1.07855	0.0908043	-0.0755413	0.437616	0.94625	0.736736	-0.0233856	0.0888742	0.0967289	0.376376	0.101024	0.102133	1	2.19722	33.33	0	49.61	0	0	14.3349	15.1975	0.1131	0.0461141	0.0179301	21.74	8.44419	46.6998
2020	599	青岛双星	橡胶和塑料制品业	C29	山东省	青岛市	6	36	0	0	189.84	6069	41	1	0	0	23.0318	0.650014	-0.00724646	-0.0201981	1.00242	0.997589	0.992621	0.1148	-0.0163433	0.44339	0.809203	0.592397	0.00804601	0.0945451	0.113464	0.435596	0.0719949	0.01802	1	2.19722	33.33	0	49.63	1	1	14.3865	15.214	0.0557	0.0458973	0.00587517	33.33	8.53267	43.812
2021	599	青岛双星	橡胶和塑料制品业	C29	山东省	青岛市	6	48	1	1	227.58	6604	57	1	0	0	23.1069	0.71132	-0.0377792	-0.118735	0.968815	1.03219	1.11151	0.03428	-0.100612	0.375494	0.757126	0.571083	-0.00798432	0.0675528	0.109502	0.402072	-0.112236	0.0780212	1	2.19722	33.33	0	49.32	1	1	14.4558	15.1003	0.0024	0.0508375	0.00504566	31.58	8.2963	46.667
2022	599	青岛双星	橡胶和塑料制品业	C29	山东省	青岛市	0	25	0	0	263.48	6742	63	1	0	0	23.0121	0.758393	-0.0668217	-0.250966	0.90468	1.10536	1.43613	0.0131281	-0.176926	0.377682	0.622174	0.434751	0.0341402	0.0642045	0.123779	0.433429	-0.00359872	-0.0904367	1	2.19722	33.33	0	50.33	0	0	14.3187	15.0565	0.0046	0.0431182	0.0055521	28.57	8.34212	43.6726
2008	612	焦作万方	有色金属冶炼及压延加工业	C32	河南省	焦作市	0	4	0	0	28.63	6281	53	1	0	0	22.1189	0.548336	0.0891131	0.191569	0.795563	1.25697	1.94853	0.115688	0.0552786	1.61207	1.15809	0.585479	0.12908	0.0209933	0.154133	0.647972	0.160913	0.17709	0	2.19722	33.33	0	47.38	1	0	13.917	14.7564	0.0071	0.0147085	0.000982116	25	8.38069	52.3331
2009	612	焦作万方	有色金属冶炼及压延加工业	C32	河南省	焦作市	0	5	0	0	29.93	7182	37	1	0	0	22.0879	0.494623	0.0485692	0.101587	0.254509	3.92913	6.79624	0.105947	0.0378419	1.28348	1.30414	0.829684	0.18604	0.00143311	0.110126	0.61975	-0.152185	-0.030461	0	2.07944	37.5	1	48.69	1	0	14.0225	14.7633	0.0071	0.0272679	0.00401528	18.75	8.31361	68.2092
2010	612	焦作万方	有色金属冶炼及压延加工业	C32	河南省	焦作市	0	8	0	0	28.86	6925	32	1	0	0	22.0986	0.483829	0.0294152	0.0575863	0.319533	3.12956	5.12596	0.0795948	0.0206938	1.42145	0.693898	0.310732	0.0903556	0.000375181	0.126177	0.473714	0.0961964	0.0106807	0	2.19722	33.33	0	49.19	1	0	14.1861	14.8115	0.0024	0.0205128	0.00404778	12.5	8.30869	48.0704
2011	612	焦作万方	有色金属冶炼及压延加工业	C32	河南省	焦作市	0	13	0	0	29.26	6825	44	1	0	0	22.317	0.502092	0.0858904	0.169728	0.639997	1.56251	2.12976	0.0367013	0.0638718	1.34473	1.01429	0.5482	0.0550345	0.00181582	0.109037	0.364662	0.0671335	0.244116	0	2.07944	25	0	50.19	1	0	14.3769	15.1238	0.0024	0.0196274	0.00298838	12.5	8.31189	40.7173
2012	612	焦作万方	有色金属冶炼及压延加工业	C32	河南省	焦作市	0	10	0	0	55.78	7451	32	1	0	0	22.5399	0.602019	-0.00277399	-0.00627034	0.69088	1.44743	2.12427	-0.0178027	-0.00250801	1.10605	0.476464	0.244655	0.0528625	0.00231982	0.0800642	0.265996	0.0258463	0.249706	1	2.19722	33.33	0	48.76	0	0	14.4465	15.316	0.0024	0.0216448	0.000282659	9.52	8.2958	40.6124
2013	612	焦作万方	有色金属冶炼及压延加工业	C32	河南省	焦作市	0	12	0	0	72.39	6676	38	1	0	0	22.6967	0.399113	0.0389798	0.0768269	0.796162	1.25603	1.57629	0.0498068	0.0463209	0.841516	0.925945	0.696488	-0.00452617	0.0181219	0.0592819	0.490175	-0.0829781	0.169759	0	2.3979	45.45	0	48.55	0	0	14.5846	15.3108	0.0018	0.0220437	0.00948679	5	8.3535	58.8578
2014	612	焦作万方	有色金属冶炼及压延加工业	C32	河南省	焦作市	0	6	0	0	119.66	6388	52	0	0	0	22.9367	0.48312	0.0436231	0.0787608	0.607534	1.646	2.56961	0.0893355	0.0678998	0.642462	0.493143	0.3162	0.179709	0.0043027	0.0470382	0.349084	-0.0651771	0.271218	0	2.3979	45.45	0	49.11	0	0	14.8923	15.6537	0.9744	0.0243321	0.00960771	5.26	8.33086	51.3449
2015	612	焦作万方	有色金属冶炼及压延加工业	C32	河南省	焦作市	0	6	0	0	133.34	6773	52	0	0	0	22.8783	0.447863	-0.00703484	-0.013174	0.710573	1.40732	1.92646	0.0419075	-0.0134217	0.524139	1.24946	1.09148	-0.00503397	0.0031133	0.0407253	0.342759	-0.112637	-0.0566926	1	2.07944	37.5	0	50.09	0	0	14.7535	15.4166	0.8398	0.0248262	0.201434	4.35	8.30672	42.4327
2016	612	焦作万方	有色金属冶炼及压延加工业	C32	河南省	焦作市	0	7	0	0	114.13	7423	53	0	0	0	22.7087	0.378894	0.0124724	0.0213677	0.486473	2.05561	3.04427	0.11888	0.0252735	0.4935	0.906084	0.561285	0.0315751	0.00511122	0.0685524	0.372483	-0.157211	-0.155976	0	2.19722	33.33	1	50.65	0	0	14.7411	15.3415	0.3139	0.0469658	0.00156723	5	8.27894	44.5962
2017	612	焦作万方	有色金属冶炼及压延加工业	C32	河南省	焦作市	0	8	0	0	163.58	6257	64	0	0	0	22.7335	0.369023	0.0238323	0.0380646	0.578238	1.72939	2.37929	0.0410112	0.0350288	0.680364	0.543233	0.229993	0.0199501	0.00307487	0.107941	0.359048	0.277831	0.0250266	0	2.19722	33.33	1	49.33	1	1	14.9222	15.4974	0.2919	0.0212993	0.0103516	5.56	8.26514	64.5497
2018	612	焦作万方	有色金属冶炼及压延加工业	C32	河南省	焦作市	0	6	0	0	134.24	6766	79	0	0	0	22.7307	0.432418	-0.0593076	-0.0989575	0.937666	1.06648	1.11738	-0.0332213	-0.0900634	0.658509	0.553795	0.389508	0.112684	0.00239319	0.0590185	0.372461	-0.0215157	-0.00276576	1	2.19722	33.33	0	45.8	1	1	15.0689	15.5835	0.2484	0.0406041	0.0291573	20	7.97694	64.7923
2019	612	焦作万方	有色金属冶炼及压延加工业	C32	河南省	焦作市	0	7	0	0	115.14	9357	82	0	0	0	22.6711	0.384877	0.0147528	0.0249775	0.893548	1.11913	1.19386	0.0535745	0.0223984	0.658653	0.573584	0.375552	0.103685	0.00257719	0.0609162	0.379186	-0.0300767	-0.0578872	0	2.19722	33.33	0	46.29	0	1	14.9571	15.6382	0.1277	0.0183929	0.000923904	23.81	7.91826	61.2896
2020	612	焦作万方	有色金属冶炼及压延加工业	C32	河南省	焦作市	0	11	0	0	118.27	5993	59	0	0	0	22.6886	0.32387	0.0802675	0.124274	0.668495	1.4959	1.73437	0.162613	0.119707	0.67053	0.672158	0.386048	0.116075	0.000695619	0.0915693	0.342932	-0.00359551	0.0176477	0	2.19722	33.33	0	45.95	1	1	15.4843	16.1586	0.1697	0.0273301	0.000900791	26.32	7.78614	56.7754
2021	612	焦作万方	有色金属冶炼及压延加工业	C32	河南省	焦作市	1	13	0	0	157.46	9534	97	0	0	0	22.7865	0.352932	0.0528523	0.0799717	0.657935	1.51991	1.80464	0.164446	0.0806479	0.655347	1.07337	0.638764	0.0121949	0.00100779	0.122683	0.286277	0.0366447	0.102931	0	2.19722	33.33	1	45.33	1	1	15.0688	15.983	0.0905	0.0184068	0.00641538	33.33	7.74846	37.7298
2022	612	焦作万方	有色金属冶炼及压延加工业	C32	河南省	焦作市	1	12			134.77	5292	34	0	0	0	22.7826	0.324611	0.0385796	0.0583478	0.894233	1.11828	1.17524	0.014659	0.0453979	0.849809	1.18023	0.87334	0.0801365	0.00314456	0.0695027	0.270437	0.357506	-0.00396489	0	2.07944	37.5	0	46.13	0	0	16.4545	16.7213	0.0871	0.0171231	0.00583807	26.09	7.71423	40.1299
2008	615	湖北金环	化学纤维制造业	C28			0	2	0	0				0	0	0	20.7725	0.448769	-0.114506	-0.186257	0.950459	1.05212	1.13321	-0.0326761	-0.272548	0.42013	0.826289	0.430022	0.0282634	0.0317674	0.160985	0.306699	-0.209213	-0.424473	1	2.19722	33.33	0	47.76	1	1	13.3047	14.4616	0.0475	0.0780561	0.00636045	9.52	8.0067	37.22
2009	615	湖北金环	化学纤维制造业	C28			0	3	0	0				0	0	0	20.9724	0.387968	0.165307	0.282741	0.401143	2.49288	3.44007	0.146475	0.310345	0.532655	1.66145	1.22097	0.0383776	0.0218147	0.121083	0.23727	0.0287059	0.221208	0	2.19722	33.33	0	47.52	1	1	13.4298	14.574	0.0254	0.0743694	0.00485699	9.52	8.08733	37.69
2010	615	湖北金环	化学纤维制造业	C28			0	1	0	0				0	0	0	20.9218	0.402406	0.00268666	0.0044408	0.559525	1.78723	2.31758	0.0906579	0.00489755	0.548573	1.38365	0.638439	-0.0925358	0.0442169	0.282054	0.224441	0.104548	-0.0492774	0	2.19722	33.33	0	48.52	1	1	13.6171	14.7496	0.0212	0.0713099	0.00421044	9.52	8.13505	32.88
2011	615	湖北金环	化学纤维制造业	C28			0	1	0	0				0	0	0	20.8849	0.468715	-0.0610271	-0.108003	0.869989	1.14944	1.28131	0.0378744	-0.095699	0.637698	1.42392	0.683546	-0.0158419	0.0341615	0.273494	0.220405	0.112543	-0.0362862	1	2.19722	33.33	0	49.04	1	1	13.4254	14.5655	0.0125	0.070609	0.0107485	8.7	8.09925	30.1632
2012	615	湖北金环	化学纤维制造业	C28			0	5	0	0				0	0	0	21.1058	0.564787	0.00320323	0.00670181	0.787768	1.26941	1.6191	0.128726	0.00579392	0.552861	1.11712	0.50539	0.0740244	0.0378823	0.332153	0.189416	-0.0438827	0.247193	0	2.19722	33.33	0	46.95	1	1	13.2879	14.4468	0.0031	0.0501709	0.0119176	19.05	8.02682	31.86
2013	615	湖北金环	化学纤维制造业	C28			0	4	0	0				0	0	0	20.909	0.495739	-0.0275408	-0.059056	0.604504	1.65425	2.29747	0.0902915	-0.0570994	0.482332	1.07952	0.824629	-0.04958	0.0524644	0.121108	0.23051	-0.118098	-0.178635	1	2.19722	33.33	0	47.33	1	1	13.3847	14.5702	0.0031	0.0951662	0.0275017	19.05	8.00269	30.19
2014	615	湖北金环	化学纤维制造业	C28			0	6	0	0				0	0	0	21.1231	0.47627	0.0116847	0.0226873				0.119521	0.0226644	0.515554	0.633144	0.446346	0.093645	0.0272896	0.0791412	0.231973	0.0791507	0.238796	0	2.19722	33.33	0	47.24	1	1	13.5476	14.4976	0.0031	0.0671601	0.00259552	21.21	8.08395	24.1234
2015	615	湖北金环	化学纤维制造业	C28			1	9	0	0				0	0	0	22.717	0.733866	0.0596496	0.192651	0.79434	1.25891	3.14423	0.259092	0.109183	0.546328	1.33412	0.523627	0.246902	0.00696689	0.509132	0.0669703	2.47292	3.92284	0	2.19722	33.33	0	46.52	1	1	15.4877	16.1497	0.3948	0.059907	0.040268	24	8.23324	73.1877
2008	619	海螺型材	橡胶和塑料制品业	C29	安徽省	芜湖市	0	2	0	0	23.05	7678	63	1	0	0	21.74	0.324023	0.0310666	0.0477382	1.01971	0.980674	0.963315	0.0954919	0.0202324	1.53549	1.5879	0.866512	0.133512	0.000276665	0.211563	0.490772	-0.0237574	-0.0318845	0	2.07944	37.5	0	48.75	1	0	13.4603	14.0563	0	0.019074	0.00180967	0	7.11639	55.3368
2009	619	海螺型材	橡胶和塑料制品业	C29	安徽省	芜湖市	0	3	0	0	26.36	6926	27	1	0	0	21.7499	0.247199	0.0903502	0.126439	0.499103	2.0036	2.33315	0.146097	0.0620387	1.45635	1.92873	0.952207	0.0682948	0.00039897	0.241395	0.483952	-0.0622812	0.00991391	0	2.07944	37.5	0	48.07	0	1	13.9049	14.7383	0	0.0187352	0.000681361	0	7.12367	46.5152
2010	619	海螺型材	橡胶和塑料制品业	C29	安徽省	芜湖市	0	4	0	0	23.66	7435	42	1	0	0	21.9285	0.356334	0.059881	0.086362	0.705377	1.41768	1.64891	0.109184	0.0463108	1.29303	1.77229	1.02842	0.0746139	0.00147028	0.195974	0.489783	-0.0205113	0.195593	0	1.79176	50	0	49.2	0	1	13.6084	14.149	0	0.0214639	0.000300022	6.67	7.22839	43.9361
2011	619	海螺型材	橡胶和塑料制品业	C29	安徽省	芜湖市	0	2	0	0	28.84	7965	56	1	0	0	22.124	0.451667	0.0312565	0.0528557	1.06031	0.943124	0.896275	0.0898936	0.0283776	1.10145	2.93997	2.03133	-0.0582717	0.00475999	0.171375	0.400429	0.0278586	0.215868	0	2.19722	33.33	0	49.58	0	1	14.3515	15.0286	0	0.0266635	0.000739835	5.26	7.2349	44.8457
2012	619	海螺型材	橡胶和塑料制品业	C29	安徽省	芜湖市	0	0	0	0	50.84	5240	38	1	0	0	22.2246	0.457357	0.0541029	0.0992086	0.819508	1.22024	1.40587	0.14035	0.0550889	0.982103	4.67607	3.54121	0.0784922	0.0046217	0.135705	0.379393	0.0302954	0.10585	0	2.07944	25	0	51.88	0	1	14.4807	15.19	0	0.0310528	0.000531598	5.88	7.03966	44.7342
2013	619	海螺型材	橡胶和塑料制品业	C29	安徽省	芜湖市	0	1	0	0	51.77	4720	45	1	0	0	22.1925	0.41399	0.0364106	0.0645604	0.983225	1.01706	1.02911	0.139665	0.0396815	0.917571	2.47394	1.75292	0.0795761	0.00860633	0.157544	0.40184	-0.0342634	-0.0316275	0	2.19722	33.33	0	50.5	0	1	14.2374	14.9055	0	0.0384449	0.00262638	12.5	6.99118	41.983
2014	619	海螺型材	橡胶和塑料制品业	C29	安徽省	芜湖市	0	2	0	0	136.79	4988	44	1	0	0	22.1245	0.353838	0.0290401	0.0472148	0.807844	1.23786	1.36812	0.141869	0.0312639	0.928872	5.41567	3.79029	0.151301	0.0177959	0.154191	0.423009	-0.0366894	-0.065739	0	2.07944	37.5	0	52.38	0	1	14.3884	14.879	0	0.044872	0.000949135	12.5	8.26642	45.5031
2015	619	海螺型材	橡胶和塑料制品业	C29	安徽省	芜湖市	0	7	0	0	133.81	5050	33	1	0	0	22.0866	0.321319	0.0295652	0.0446527	0.587323	1.70264	2.03531	0.157242	0.0343554	0.86057	6.1675	4.88168	0.107017	0.0279473	0.109635	0.405077	-0.121638	-0.0371349	0	2.19722	33.33	0	46.44	0	1	14.2727	14.9617	0	0.0532396	0.00125611	6.25	8.21825	48.8791
2016	619	海螺型材	橡胶和塑料制品业	C29	安徽省	芜湖市	0	4	0	0	102.77	6037	66	1	0	0	22.0779	0.312097	0.0223849	0.0327614	0.697225	1.43426	1.63128	0.145967	0.0273605	0.818149	1.88896	1.52786	0.0863814	0.0392565	0.105532	0.375514	-0.0713254	-0.0086758	0	2.19722	33.33	0	46.07	0	1	14.3473	15.1159	0	0.0463529	0.0014097	7.14	8.18646	43.8385
2017	619	海螺型材	橡胶和塑料制品业	C29	安徽省	芜湖市	0	3	0	0	134.74	5984	72	1	0	0	21.9813	0.252183	0.00399832	0.00558102	0.907093	1.10242	1.13696	0.117152	0.00478733	0.835189	2.24887	1.70385	0.0293932	0.047152	0.127214	0.391508	-0.030415	-0.0920803	0	2.19722	33.33	0	47.44	0	1	14.394	15.0611	0	0.0516111	0.00230577	5.56	8.18396	37.1532
2018	619	海螺型材	橡胶和塑料制品业	C29	安徽省	芜湖市	0	4	0	0	149.53	6600	87	1	0	0	22.0554	0.30386	0.000857184	0.00118885	1.25476	0.796963	0.708339	0.112557	0.00101347	0.845788	1.98063	1.50675	-0.0514028	0.0566544	0.136346	0.345771	0.000868729	0.0768872	0	2.19722	33.33	0	47.14	0	1	14.4109	15.0616	0	0.054902	0.00230116	7.14	8.19478	36.7578
2019	619	海螺型材	橡胶和塑料制品业	C29	安徽省	芜湖市	0	4	0	0	123.54	6671	57	1	0	0	22.122	0.337815	0.00283631	0.00417967	1.17308	0.852453	0.777181	0.116674	0.00307595	0.922093	1.88247	1.49978	0.0424985	0.0542525	0.116767	0.297944	0.169541	0.0689258	0	2.19722	33.33	0	48.85	1	1	14.846	15.4024	0	0.0539455	0.00219119	7.69	8.24591	36.5391
2020	619	海螺型材	橡胶和塑料制品业	C29	安徽省	芜湖市	0	4	0	0	141.7	6734	45	1	0	0	22.2843	0.395434	0.00902404	0.0143002	1.17702	0.849601	0.751229	0.11912	0.0101765	0.886752	1.70357	1.31486	0.0128865	0.0879106	0.132444	0.273307	0.0812566	0.1762	0	2.19722	33.33	0	49.85	1	1	14.8838	15.4494	0	0.056059	0.00287012	7.69	8.33759	39.5769
2021	619	海螺型材	橡胶和塑料制品业	C29	安徽省	芜湖市	4	14	0	0	145.47	6857	70	1	0	0	22.4284	0.518675	-0.0299862	-0.0556832	1.15723	0.864134	0.717725	0.0843889	-0.0317128	0.945554	1.54981	1.12118	-0.0172052	0.097832	0.171658	0.285941	0.241973	0.154991	1	2.19722	33.33	0	51.53	1	1	14.4552	15.063	0	0.0452665	0.00282161	5.88	8.39909	36.4912
2022	619	海螺型材	橡胶和塑料制品业	C29	安徽省	芜湖市	1	6	0	0	128.33	6815	69	1	0	0	22.3509	0.49602	-0.0156385	-0.0317717	1.05903	0.944265	0.88941	0.0680133	-0.0150944	1.03605	1.71646	1.14221	0.0353195	0.142733	0.200268	0.305172	0.130709	-0.074585	1	2.19722	33.33	0	50.73	0	0	14.6446	15.2347	0	0.0432473	0.00296683	6.67	8.36497	36.3116
2008	623	吉林敖东	医药制造业	C27	吉林省	敦化市	1	2	0	0	26.86	3856	23	0	0	0	22.4772	0.109864	0.155257	0.176599	0.545776	1.83225	2.08258	0.630436	0.95515	0.162547	2.10554	1.86282	0.0406795	0.0298969	0.0258163	0.14163	0.0978235	0.0246617	0	1.94591	42.86	0	45.31	1	0	14.4879	14.8226	0.0836	0.156329	0.0145321	53.85	3.3673	72.6723
2009	623	吉林敖东	医药制造业	C27	吉林省	敦化市	1	5	0	0	26.74	4514	19	0	0	0	22.6921	0.0840291	0.214135	0.236761	0.27246	3.67026	4.29907	0.651522	1.35096	0.158506	2.80119	2.53826	0.0297432	0.0199904	0.0213384	0.107651	0.105294	0.23966	0	1.94591	42.86	0	46.31	1	0	15.7297	15.8932	0.0836	0.157976	0.0126275	53.85	3.43399	73.1957
2010	623	吉林敖东	医药制造业	C27	吉林省	敦化市	1	4	0	0	30	4456	20	0	0	0	22.7899	0.0826049	0.166697	0.181841	0.415974	2.404	2.69359	0.679463	1.12749	0.147848	2.86014	2.55228	0.0220584	0.0202951	0.0246186	0.0868238	0.0856274	0.10276	0	1.94591	42.86	0	47.31	1	0	15.6137	15.835	0.0836	0.145087	0.00776524	53.85	3.3322	49.2251
2011	623	吉林敖东	医药制造业	C27	吉林省	敦化市	2	18	0	0	32.26	5056	22	0	0	0	23.0339	0.0977966	0.220586	0.242702	0.688665	1.45209	1.54251	0.639616	1.73148	0.127397	3.53087	3.07762	0.0107436	0.0127087	0.0232357	0.0768534	0.0286554	0.276333	0	1.94591	42.86	0	46.93	1	0	15.479	15.7724	0.0836	0.147957	0.00503478	46.67	3.3322	55.1511
2012	623	吉林敖东	医药制造业	C27	吉林省	敦化市	1	4	0	0	64.49	5738	29	0	0	0	23.1177	0.110211	0.0617683	0.0689582	0.704414	1.41962	1.55899	0.654764	0.449593	0.137387	3.55421	3.13491	0.0248508	0.0139496	0.0217112	0.0984868	0.262159	0.0873691	0	1.94591	42.86	0	46.27	1	0	15.4472	15.7061	0.0836	0.137426	0.00441208	46.67	8.30622	48.2567
2013	623	吉林敖东	医药制造业	C27	吉林省	敦化市	1	4	0	0	54.86	4438	29	0	0	0	23.217	0.11983	0.0920937	0.104091	0.728296	1.37307	1.49078	0.679365	0.542809	0.169661	3.72014	3.24152	0.0166208	0.018064	0.0275482	0.106918	0.353795	0.104448	0	1.94591	42.86	0	47.43	1	0	15.4857	15.7155	0.0836	0.134064	0.023351	42.86	8.36311	40.8121
2014	623	吉林敖东	医药制造业	C27	吉林省	敦化市	0	2	0	0	125.22	5640	37	0	0	0	23.3457	0.0806487	0.109584	0.121622	0.457935	2.18371	2.45954	0.690292	0.632915	0.173142	3.94877	3.37351	0.0209759	0.018896	0.0308545	0.117622	0.144741	0.137378	0	1.94591	42.86	0	48	1	0	15.6456	15.9991	0.2821	0.134483	0.00110311	41.18	8.42574	37.7047
2015	623	吉林敖东	医药制造业	C27	吉林省	敦化市	0	15	0	0	116.58	5570	39	0	0	0	23.7107	0.113463	0.154854	0.172064	0.685226	1.45937	1.57436	0.689542	1.11439	0.138959	1.68339	1.44002	0.019564	0.0178052	0.0230104	0.090595	0.0422577	0.440429	0	1.94591	42.86	0	49	1	0	16.0791	16.4867	0.2821	0.151978	0.000329116	35.71	8.34022	36.271
2016	623	吉林敖东	医药制造业	C27	吉林省	敦化市	0	12	0	0	109.26	5792	35	0	0	0	23.7359	0.072096	0.0824324	0.0908365	0.713785	1.40098	1.46861	0.710269	0.605051	0.13624	2.99257	2.53404	0.0164112	0.021802	0.0244033	0.104628	0.172153	0.0255363	0	1.94591	42.86	0	50	1	0	15.7771	16.1573	0.2821	0.134276	0.00316623	35.71	8.27436	48.9278
2017	623	吉林敖东	医药制造业	C27	吉林省	敦化市	0	16	0	0	139.26	4608	40	0	0	0	23.8077	0.0603057	0.0874579	0.0936369	0.804843	1.24248	1.27393	0.707514	0.619848	0.141096	3.17763	2.68405	0.011736	0.0270903	0.0218493	0.0955541	0.0877242	0.074437	0	1.94591	42.86	0	49.63	1	0	15.7855	16.1655	0.211	0.110117	0.000347959	31.58	8.11701	48.9435
2018	623	吉林敖东	医药制造业	C27	吉林省	敦化市	3	21	0	0	149.1	6709	70	0	0	0	23.9284	0.138458	0.0397589	0.044262	1.21099	0.825767	0.789804	0.720013	0.278169	0.142931	4.89868	4.43932	0.014098	0.0300152	0.0220642	0.0838686	0.116672	0.1283	0	1.94591	42.86	0	48	1	0	15.6009	15.8794	0.2882	0.113633	0.00164959	40	8.24355	47.0321
2019	623	吉林敖东	医药制造业	C27	吉林省	敦化市	1	24	0	0	120.96	6990	40	0	0	0	23.9737	0.130081	0.0552284	0.063787	1.13965	0.87746	0.856547	0.689596	0.451175	0.12241	6.18948	5.65949	0.0147071	0.0232553	0.0210687	0.0829297	-0.0709065	0.0463273	0	1.79176	50	0	50	1	0	15.6445	16.0166	0.3075	0.136614	0.00427342	46.15	8.2933	47.3883
2020	623	吉林敖东	医药制造业	C27	吉林省	敦化市	3	26	0	0	153.2	6803	38	0	0	0	24.0321	0.139806	0.0636416	0.0735813	1.18977	0.8405	0.814104	0.594371	0.751188	0.0847212	4.46755	4.07128	0.0142727	0.0197556	0.0200506	0.0768335	-0.270928	0.0601743	0	2.19722	33.33	0	49.13	1	0	15.6158	15.8198	0.3359	0.161443	0.00304729	43.75	8.40335	41.8231
2021	623	吉林敖东	医药制造业	C27	吉林省	敦化市	2	28	0	0	134.86	7163	52	0	0	0	24.0929	0.138597	0.0627732	0.0729228	1.13905	0.877928	0.857929	0.523079	0.768681	0.0816635	4.34553	3.93894	0.0111756	0.021144	0.0203623	0.0704366	0.0231443	0.0626591	0	2.19722	33.33	0	48.67	1	0	15.5624	15.7812	0.3359	0.12819	0.00235774	40	8.43663	40.3033
2022	623	吉林敖东	医药制造业	C27	吉林省	敦化市	0	41	0	0	142.16	7896	64	0	0	0	24.1628	0.155022	0.0597891	0.0701007	1.3981	0.715256	0.661913	0.51161	0.627864	0.0952262	2.70022	2.30545	0.0135971	0.022087	0.0280556	0.0676074	0.245011	0.0724241	0	2.19722	33.33	0	49.67	0	0	15.5619	15.8087	0.4349	0.111224	0.00193461	40	8.59397	44.5053
2008	625	长安汽车	铁路、船舶、航空航天和其它运输设备制造业	C37			0	6	0	0				1	0	0	23.4555	0.498392	0.00120664	0.00232926				0.150036	0.00134059	0.900076	0.811187	0.58563	0.0315489	0.0259416	0.108162	0.216889	-0.0252757	0.0707109	0	2.56495	38.46	0	46.66	1	1	14.1803	15.268	0.0005	0.0637543	0.00615068	17.24	9.07004	50.9365
2009	625	长安汽车	铁路、船舶、航空航天和其它运输设备制造业	C37			0	6	0	0				1	0	0	23.9208	0.636533	0.0545069	0.130789	0.68816	1.45315	3.68162	0.200142	0.0430793	1.26527	0.962462	0.785617	0.11901	0.00571198	0.102323	0.12869	0.884324	0.59238	0	2.56495	38.46	0	45.66	1	1	14.2648	15.6329	0.0005	0.0473736	0.00293861	10.34	9.14003	59.9916
2010	625	长安汽车	铁路、船舶、航空航天和其它运输设备制造业	C37			0	4	0	0				1	0	0	24.1396	0.652501	0.0730321	0.205949	0.788444	1.26832	2.08975	0.174433	0.0606477	1.2042	0.895087	0.758131	0.0884896	0.0132651	0.0832776	0.140131	0.312194	0.244571	0	2.70805	33.33	0	46.14	1	1	14.4396	15.7297	0.0005	0.0475661	0.00386321	14.29	9.41165	53.4705
2011	625	长安汽车	铁路、船舶、航空航天和其它运输设备制造业	C37			0	4	0	0				1	0	0	24.3215	0.599021	0.027636	0.0733705	0.955356	1.04673	1.24751	0.147854	0.034862	0.792728	0.792338	0.582679	0.0056722	0.0138428	0.113424	0.206452	-0.197153	0.199488	0	2.70805	33.33	0	46.49	1	1	14.5085	15.9509	0.0005	0.0878526	0.00321357	11.43	9.62912	56.4773
2012	625	长安汽车	汽车制造业	C36			0	4	0	0				1	0	0	24.5545	0.666268	0.0342411	0.0942096	0.799715	1.25045	2.01471	0.184047	0.0480273	0.712951	0.797322	0.597052	0.0110996	0.00950579	0.106489	0.252118	0.109625	0.262385	0	2.70805	33.33	0	47.03	1	1	14.6001	16.1259	0.0005	0.0913106	0.00290265	12.12	9.62747	68.644
2013	625	长安汽车	汽车制造业	C36			1	7	0	0				1	0	0	24.7004	0.650706	0.0697308	0.203844	0.621502	1.609	2.86428	0.174993	0.0901332	0.773642	0.780785	0.609635	0.0343419	0.00712114	0.0886088	0.257488	0.306126	0.157144	0	2.70805	33.33	0	47.82	1	1	14.7527	16.1899	0.0005	0.0751498	0.00389788	8.82	10.3378	69.4237
2014	625	长安汽车	汽车制造业	C36			2	5	0	0				1	0	0	24.9673	0.63472	0.122192	0.340987	0.609036	1.64194	3.00962	0.182327	0.142081	0.860015	0.94301	0.770518	0.0542411	0.0108897	0.0943096	0.209013	0.37502	0.30587	0	2.56495	38.46	0	48.81	1	1	14.8535	16.3155	0.0007	0.0707178	0.00373751	8.33	10.4417	62.0595
2015	625	长安汽车	汽车制造业	C36			5	15	5	0				1	0	0	25.2165	0.617805	0.124732	0.332809	0.69645	1.43585	2.31551	0.200158	0.148604	0.839359	1.06142	0.89428	0.0605598	0.0097913	0.090915	0.155571	0.261905	0.283073	0	2.56495	38.46	0	49.4	1	1	14.8268	16.406	0.0005	0.0733727	0.0112005	8.51	10.5309	53.5655
2016	625	长安汽车	汽车制造业	C36			3	24	1	0				1	0	0	25.3915	0.592968	0.104904	0.265111	0.822127	1.21636	1.65505	0.178946	0.130841	0.801763	1.1382	1.01223	0.0214679	0.0140722	0.0685764	0.145342	0.176285	0.191206	0	2.56495	46.15	0	50.28	0	0	14.9009	16.3252	0.0005	0.0653004	0.0131762	8.7	10.6255	55.7237
2017	625	长安汽车	汽车制造业	C36			14	32	5	1				1	0	0	25.3879	0.552762	0.0678009	0.158748	0.931619	1.0734	1.27495	0.133094	0.0900917	0.752576	1.20272	1.1133	-0.0129053	0.0170253	0.0439687	0.179454	0.018713	-0.00361804	0	2.56495	53.85	0	51	1	1	15.0848	16.4547	0.0005	0.0659936	0.0155032	8.57	10.5748	55.3087
2018	625	长安汽车	汽车制造业	C36			15	33	7	2				1	0	0	25.2611	0.506327	0.00724758	0.0154537	1.22654	0.815302	0.685752	0.146532	0.0109107	0.664265	1.08264	0.959444	-0.0415822	0.0150758	0.052599	0.237045	-0.171398	-0.119069	0	2.63906	57.14	0	51.08	1	1	14.6592	15.9687	0.0005	0.0419733	0.0347683	7.89	10.4921	58.1415
2019	625	长安汽车	汽车制造业	C36			10	26	6	1				1	0	0	25.3043	0.549934	-0.0277242	-0.0588128	1.01048	0.989625	1.09643	0.14679	-0.0375256	0.738808	1.08121	1.00764	0.0397651	0.00858778	0.0345784	0.275971	0.0648128	0.0441571	1	2.63906	57.14	0	52.56	1	1	14.6169	16.0669	0.0005	0.0320876	0.0382285	12.5	10.5123	61.501
2020	625	长安汽车	汽车制造业	C36			21	39	12	0				1	0	0	25.5184	0.557706	0.030096	0.0675153	0.735427	1.35975	2.19429	0.142991	0.0388867	0.773939	1.2257	1.12535	0.0882925	0.0177082	0.0493527	0.218638	0.197893	0.238675	0	2.56495	61.54	0	52.86	1	1	15.6018	17.039	0.0005	0.0505354	0.00598697	10.81	10.6041	61.928
2021	625	长安汽车	汽车制造业	C36			13	67	3	1				1	0	0	25.6315	0.587413	0.0281228	0.0659229	0.766299	1.30497	2.07518	0.166377	0.0342796	0.820394	1.19753	1.10749	0.169652	0.0123735	0.0506103	0.157498	0.243318	0.119826	0	2.70805	53.33	0	52.39	1	1	15.813	17.1034	0.052	0.0332851	0.0046684	7.32	10.6559	54.9966
2022	625	长安汽车	汽车制造业	C36			16	61	2	0				1	0	0	25.7072	0.568987	0.0550335	0.130365	0.783548	1.27625	1.94027	0.204888	0.0638722	0.86162	1.35452	1.27725	0.0387977	0.0210095	0.0398724	0.132468	0.153231	0.0786083	0	2.70805	53.33	0	52.56	0	0	15.78	16.9769	0.0448	0.029133	0.0086352	4.88	10.6665	51.4967
2008	627	天茂集团	化学原料及化学制品制造业	C26			0	2	0	0				0	0	0	21.4061	0.235789	0.00447123	0.00621038	0.797667	1.25366	1.45401	0.0815792	0.00812359	0.550401	2.51159	1.66611	-0.00681652	0.0249172	0.130937	0.193924	0.0879711	0.494487	0	1.94591	42.86	0	40.43	1	0	13.3878	13.9861	0	0.0548322	0.0135939	14.29	7.38461	44.62
2009	627	天茂集团	化学原料及化学制品制造业	C26			0	4	0	0				0	0	0	21.4914	0.269647	0.0267429	0.0358214	0.439378	2.27595	3.20677	0.10206	0.0573234	0.466527	1.7836	1.01478	-0.00952816	0.027683	0.127065	0.22175	0.0608397	0.0890161	0	1.94591	42.86	0	42.5	1	0	13.3878	13.9395	0	0.0444386	0.013521	14.29	7.40489	24.7777
2010	627	天茂集团	化学原料及化学制品制造业	C26			0	9	0	0				0	0	0	21.4045	0.189368	0.0140779	0.0183127	0.288851	3.46199	4.23297	0.0597281	0.0230622	0.610429	2.12944	1.31929	0.113638	0.0341677	0.09828	0.231826	0.307439	-0.0832288	0	1.94591	42.86	0	44	0	0	13.4845	13.9195	0	0.0471882	0.0169849	8.33	7.47307	27.033
2011	627	天茂集团	化学原料及化学制品制造业	C26			0	10	0	0				0	0	0	21.3565	0.249239	-0.0555344	-0.0710689	0.435296	2.29729	2.72796	0.0193919	-0.0945341	0.587453	1.70139	1.2529	0.0355413	0.0390588	0.0797578	0.188887	-0.101015	-0.0469039	1	2.19722	33.33	1	43.57	0	0	13.352	13.9446	0	0.059043	0.0241293	7.14	7.27863	27.6818
2012	627	天茂集团	化学原料及化学制品制造业	C26			0	4	0	0				0	0	0	21.4483	0.255418	0.00699319	0.00935507	0.476737	2.09759	2.4741	0.0340035	0.0177057	0.394969	1.07119	0.798333	0.0454255	0.0321876	0.0650933	0.176122	-0.312258	0.0961519	0	2.19722	33.33	1	44.5	0	0	13.6323	14.2677	0	0.0658011	0.0477893	5.56	7.30452	26.9237
2013	627	天茂集团	化学原料及化学制品制造业	C26			0	7	0	0				0	0	0	21.492	0.334133	-0.0475875	-0.0675609	0.505482	1.97831	2.46922	-0.00986813	-0.103776	0.458562	0.622345	0.432423	0.0605182	0.0303637	0.0620669	0.278842	0.241382	0.0446664	1	2.19722	33.33	1	46.75	0	0	13.75	14.5233	0	0.0605412	0.00373293	6.25	7.32515	25.1809
2014	627	天茂集团	化学原料及化学制品制造业	C26			1	2	0	0				0	0	0	21.4692	0.293458	0.0394408	0.0574961				-0.0289547	0.104305	0.378128	0.682191	0.439109	-0.057514	0.0173666	0.0665776	0.214643	-0.166856	-0.022464	0	2.19722	33.33	1	47.35	0	0	13.7824	14.4102	0	0.0689289	0.0253555	5.88	7.31322	25.0941
2015	627	天茂集团	化学原料及化学制品制造业	C26			0	3	0	0				0	0	0	21.6026	0.259628	0.110914	0.153073	0.158605	6.30497	8.16533	0.0427556	0.463011	0.239549	0.794196	0.47544	-0.0193976	0.0216743	0.0565001	0.134177	-0.32902	0.142621	0	2.19722	33.33	0	49.2	1	1	13.7768	14.2723	0.001	0.116885	0.00368511	10	7.26403	25.1329
2008	630	铜陵有色	有色金属冶炼及压延加工业	C32	安徽省	铜陵市	0	3	0	0	22.91	7678	63	1	0	0	23.6822	0.644369	0.0327635	0.0997488	0.962331	1.03914	1.25553	0.0651665	0.0171216	1.91357	0.876974	0.552398	0.147929	0.0218566	0.164295	0.410898	0.00820118	-0.0239914	0	2.3979	36.36	0	51.57	1	0	13.6811	14.4295	0.0033	0.0136671	0.0260801	0	9.60798	60.6442
2009	630	铜陵有色	有色金属冶炼及压延加工业	C32	安徽省	铜陵市	0	6	0	0	24.44	6926	27	1	0	0	23.8963	0.712469	0.0332254	0.104499	0.717712	1.39332	4.17571	0.061513	0.0233113	1.42529	0.804519	0.32898	0.0256265	0.02479	0.299984	0.387536	-0.176396	0.238696	0	2.30259	40	0	52	0	0	13.7762	14.3809	0.0033	0.0176031	0.0156478	0	9.66656	66.7019
2010	630	铜陵有色	有色金属冶炼及压延加工业	C32	安徽省	铜陵市	0	5	0	0	27.05	7435	42	1	0	0	24.1944	0.742978	0.0359356	0.133085	0.464447	2.1531	5.48648	0.0485248	0.0196304	1.83061	1.04402	0.364028	-0.179331	0.0490141	0.391097	0.317018	0.668135	0.347305	0	2.48491	33.33	0	49.42	1	1	13.5741	14.3457	0.0029	0.013807	0.0155052	0	9.64847	80.3113
2011	630	铜陵有色	有色金属冶炼及压延加工业	C32	安徽省	铜陵市	1	5	0	0	29.04	7965	56	1	0	0	24.1973	0.645426	0.0476213	0.155691	0.721483	1.38603	2.08875	0.055332	0.0216895	2.19559	1.01382	0.510888	0.13373	0.0332759	0.27265	0.305937	0.378858	0.00293679	0	2.48491	33.33	0	49.41	1	1	13.9952	14.6772	0.0027	0.0144596	0.0138299	0	9.67055	64.0718
2012	630	铜陵有色	有色金属冶炼及压延加工业	C32	安徽省	铜陵市	0	5	0	0	58.9	5240	38	1	0	0	24.4095	0.697281	0.0216308	0.0663711	0.729507	1.37079	2.22488	0.0369936	0.0101015	2.14133	0.994454	0.514949	-0.0179701	0.0283806	0.272491	0.252111	0.0921412	0.236349	0	2.63906	35.71	0	49.8	1	1	14.4138	15.3008	0.0027	0.0105959	0.0129918	0	9.67822	65.2387
2013	630	铜陵有色	有色金属冶炼及压延加工业	C32	安徽省	铜陵市	0	7	0	0	60.92	4720	45	1	0	0	24.4058	0.699186	0.0138144	0.045778	0.945573	1.05756	1.19135	0.0267241	0.00722236	1.91272	0.977754	0.500899	0.0149525	0.0337657	0.262833	0.334747	-0.0141607	-0.00364532	0	2.56495	38.46	0	50.8	1	1	14.3075	15.1669	0.0027	0.0112931	0.00841674	0	9.68837	61.0289
2014	630	铜陵有色	有色金属冶炼及压延加工业	C32	安徽省	铜陵市	6	18	0	0	145.29	4988	44	1	0	0	24.5719	0.666115	0.00778369	0.0244218	0.819202	1.2207	1.88915	0.0300533	0.0037979	2.04947	1.01654	0.64987	0.0488373	0.034276	0.197438	0.323175	0.166137	0.180635	0	2.30259	40	0	52.34	1	1	14.0986	15.049	0.0027	0.0105569	0.0126565	0	9.6972	71.8062
2015	630	铜陵有色	有色金属冶炼及压延加工业	C32	安徽省	铜陵市	0	6	0	0	140.82	5050	33	1	0	0	24.5113	0.66883	-0.0160233	-0.0481804	0.692636	1.44376	2.34	0.0259895	-0.00839869	1.90783	0.984106	0.649811	0.110361	0.0311686	0.171663	0.35279	-0.0216383	-0.0588081	1	2.48491	33.33	0	51.86	0	1	14.1432	15.1743	0.0026	0.012954	0.0151344	0	9.68353	46.4271
2016	630	铜陵有色	有色金属冶炼及压延加工业	C32	安徽省	铜陵市	0	8	0	0	144.48	6037	66	1	0	0	24.5209	0.60694	0.00730977	0.020178	0.7891	1.26727	1.8497	0.0367003	0.0037429	1.95297	0.981314	0.621262	0.108501	0.0290431	0.186711	0.349002	-0.00256052	0.00965402	0	2.48491	33.33	0	53.39	1	1	13.9717	14.8919	0.0022	0.0106459	0.014053	3.57	9.68371	51.4792
2017	630	铜陵有色	有色金属冶炼及压延加工业	C32	安徽省	铜陵市	0	5	0	0	150.97	5984	72	1	0	0	24.5902	0.611346	0.0160454	0.04106	0.812266	1.23112	1.65476	0.0495825	0.00899182	1.78445	0.936994	0.534247	-0.0161393	0.0268007	0.224226	0.310069	-0.0489633	0.0717514	0	2.48491	33.33	0	54.28	0	1	14.2183	15.013	0.001	0.0122906	0.0119692	4	9.67294	50.0406
2018	630	铜陵有色	有色金属冶炼及压延加工业	C32	安徽省	铜陵市	2	6	0	0	119.01	6600	87	1	0	0	24.5731	0.585336	0.0206799	0.0515004	0.976338	1.02424	1.06435	0.0531334	0.0115856	1.78496	1.10567	0.630573	0.120564	0.0232583	0.215574	0.385853	0.0261903	-0.0168931	0	2.48491	33.33	0	54.62	0	1	14.1065	15.0406	0.0011	0.0116565	0.00698298	4.76	9.66745	49.7496
2019	630	铜陵有色	有色金属冶炼及压延加工业	C32	安徽省	铜陵市	12	30	1	1	162.04	6671	57	1	0	0	24.5926	0.582373	0.021435	0.0515066	0.921115	1.08564	1.22578	0.0445893	0.0109461	1.95822	1.08901	0.589619	0.0847439	0.0252468	0.228008	0.362669	0.09843	0.0196927	0	2.48491	33.33	0	55.55	0	1	14.2661	14.9858	0.0006	0.0128258	0.0112596	4.55	9.63509	51.5154
2020	630	铜陵有色	有色金属冶炼及压延加工业	C32	安徽省	铜陵市	7	25	1	1	162.56	6734	45	1	0	0	24.678	0.604078	0.0192034	0.0472629	0.890865	1.1225	1.30942	0.0439341	0.00966512	1.98688	1.13338	0.509428	0.0413283	0.0282318	0.293287	0.365381	0.070202	0.0891588	0	2.48491	33.33	0	56.39	0	0	14.3341	15.1836	0.0017	0.0103164	0.00960759	4.35	9.57783	52.2486
2021	630	铜陵有色	有色金属冶炼及压延加工业	C32	安徽省	铜陵市	6	16	0	0	124.94	6857	70	1	0	0	24.652	0.539755	0.0673713	0.157533	0.79347	1.26029	1.56555	0.0579901	0.0264849	2.54376	1.27151	0.683359	0.0671327	0.0368874	0.265754	0.309791	0.317741	-0.0257318	0	2.3979	36.36	0	57.04	0	0	14.5744	15.3722	0.0018	0.00878858	0.0147592	4.17	9.37856	46.0682
2022	630	铜陵有色	有色金属冶炼及压延加工业	C32	安徽省	铜陵市	3	14	0	0	138.6	6815	69	1	0	0	24.8413	0.511933	0.0566503	0.119146	0.955548	1.04652	1.09532	0.0586033	0.0261006	2.17046	1.60472	0.894717	0.103266	0.0322448	0.27944	0.278049	-0.0701208	0.208403	0	2.30259	40	0	55.96	0	0	14.4233	15.5662	0.0013	0.00999518	0.0213388	7.41	9.46962	49.8617
2008	635	英力特	化学原料及化学制品制造业	C26	宁夏回族自治区	石嘴山市	0	10	0	0	8.73	6004	39	1	0	0	22.1042	0.806885	0.0205787	0.107191	0.910891	1.09783	1.50657	0.200013	0.0391155	0.526101	0.336542	0.221705	0.00154295	0.00671552	0.0551337	0.782375	0.293933	0.0684276	0	2.19722	33.33	0	46.75	0	0	13.4245	14.2084	0	0.0447183	0.00594352	20	8.17047	41.2533
2009	635	英力特	化学原料及化学制品制造业	C26	宁夏回族自治区	石嘴山市	0	5	0	0	8.11	6499	28	1	0	0	22.0454	0.758209	0.0200392	0.0924581	0.609444	1.64084	3.65038	0.195165	0.041343	0.484705	0.214407	0.105258	0.0197142	0.00982149	0.0584187	0.849112	-0.0753906	-0.0571215	0	2.19722	33.33	0	45.44	1	0	13.4793	14.2252	0	0.0382331	0.000792128	16.67	8.14002	89.5706
2010	635	英力特	化学原料及化学制品制造业	C26	宁夏回族自治区	石嘴山市	0	3	0	0	14.15	6064	32	1	0	0	22.0258	0.745928	0.0352032	0.142022	0.675712	1.47992	2.88901	0.189101	0.0529981	0.664236	0.223396	0.117208	0.0566764	0.0185427	0.0661067	0.82487	0.317215	-0.0193786	0	2.19722	33.33	0	46	1	0	13.567	14.5646	0.007	0.04692	0.0010224	20	8.10953	46.1673
2011	635	英力特	化学原料及化学制品制造业	C26	宁夏回族自治区	石嘴山市	0	4	0	0	8.79	6392	60	1	0	0	22.045	0.731939	0.0281122	0.107654	0.75233	1.3292	2.22816	0.163162	0.0372858	0.753965	0.328328	0.171927	0.0416638	0.023055	0.0983519	0.752051	0.134887	0.0194067	0	2.19722	33.33	0	47	1	0	13.578	14.6033	0.007	0.0544746	0.00107567	20	8.10772	65.8797
2012	635	英力特	化学原料及化学制品制造业	C26	宁夏回族自治区	石嘴山市	0	8	0	0	24.55	6705	37	1	0	0	22.0114	0.26082	0.00823363	0.0164785	1.01251	0.987639	0.971376	0.121851	0.011161	0.737713	1.15066	0.551366	0.0574853	0.0207285	0.0877238	0.787682	-0.028492	-0.0330815	0	2.19722	33.33	0	47	1	0	13.5973	14.4685	0	0.0573121	0.000646351	18.18	8.07714	67.1557
2013	635	英力特	化学原料及化学制品制造业	C26	宁夏回族自治区	石嘴山市	0	3	0	0	27.75	5577	32	1	0	0	21.9907	0.227402	0.0214587	0.0283952	0.97113	1.02973	1.06587	0.145366	0.0281071	0.763462	0.986926	0.788276	0.075605	0.0130405	0.0427279	0.750519	0.00708072	-0.0204758	0	2.19722	33.33	0	47	1	0	13.714	14.531	0	0.0661086	0.000251958	21.05	7.96381	57.8499
2014	635	英力特	化学原料及化学制品制造业	C26	宁夏回族自治区	石嘴山市	0	3	0	0	63.03	5305	43	1	0	0	21.8537	0.106284	0.0157304	0.0189747	0.837762	1.19366	1.37092	0.169098	0.0270585	0.581346	1.63068	1.06983	0.156599	0.000604996	0.0524609	0.808104	-0.294642	-0.127989	0	2.19722	33.33	0	47.86	1	0	13.8707	14.4978	0	0.0869824	0.000185903	22.73	7.84893	57.0169
2015	635	英力特	化学原料及化学制品制造业	C26	宁夏回族自治区	石嘴山市	0	3	0	0	70.74	5078	24	1	0	0	21.8687	0.111514	0.00952071	0.0106844	0.648423	1.5422	1.61025	0.142464	0.0175191	0.543448	2.27589	1.84778	0.0373853	0.000252673	0.042815	0.73329	-0.122541	0.0150697	0	2.19722	33.33	0	48.5	1	0	14.0159	14.7361	0	0.0940901	0.000219306	23.08	7.834	52.2893
2016	635	英力特	化学原料及化学制品制造业	C26	宁夏回族自治区	石嘴山市	0	5	0	0	52.22	5853	44	1	0	0	21.9263	0.130624	0.0339189	0.0386032	0.341693	2.9266	3.21607	0.203387	0.068791	0.493072	2.74114	2.16421	0.0600592	4.88279e-05	0.0697891	0.633365	-0.0588303	0.0592513	0	2.07944	37.5	0	49.05	1	0	14.0884	14.9024	0	0.092161	0.000254785	31.58	7.75448	51.5333
2017	635	英力特	化学原料及化学制品制造业	C26	宁夏回族自治区	石嘴山市	1	7	0	0	60.26	6032	42	1	0	0	21.9599	0.13317	0.0275493	0.0317359	0.708308	1.41182	1.47508	0.181813	0.047483	0.580193	3.16893	2.67304	0.107106	7.4601e-06	0.0624275	0.555618	0.231282	0.0342548	0	2.07944	37.5	0	49.61	1	0	14.1687	15.0889	0	0.0826117	0.000283238	27.78	7.712	57.7519
2018	635	英力特	化学原料及化学制品制造业	C26	宁夏回族自治区	石嘴山市	0	6	0	0	78.88	5822	74	1	0	0	21.8662	0.156592	0.00815985	0.00953624	1.02238	0.978109	0.974045	0.149514	0.01351	0.603986	2.66365	2.22286	0.0608859	0.000855627	0.0662827	0.562477	0.0111767	-0.089485	0	1.94591	42.86	0	50.05	1	0	14.1976	15.0482	0	0.0830069	0.00239443	25	7.6834	55.8739
2019	635	英力特	化学原料及化学制品制造业	C26	宁夏回族自治区	石嘴山市	0	5	0	0	73.69	5688	51	1	0	0	21.8541	0.137681	0.0163884	0.0192171	1.10305	0.906574	0.891657	0.134551	0.0244752	0.669592	3.34328	3.09602	-0.0261362	0.0117266	0.03291	0.512796	0.0503521	-0.0120065	0	2.19722	33.33	0	49.48	1	0	14.3039	15.4168	0	0.0809004	0.000212641	24	7.68708	52.1145
2020	635	英力特	化学原料及化学制品制造业	C26	宁夏回族自治区	石嘴山市	0	7	0	0	64.39	5913	50	1	0	0	21.8656	0.139316	0.0223308	0.0259209	1.12271	0.8907	0.873008	0.138414	0.0355925	0.6274	3.7177	3.43989	0.0281488	0.000375987	0.0379238	0.457506	-0.0632756	0.0115852	0	2.19722	33.33	0	48.95	0	0	14.576	15.5676	0	0.0568244	0.000219749	14.29	7.66294	51.25
2021	635	英力特	化学原料及化学制品制造业	C26	宁夏回族自治区	石嘴山市	0	11	0	0	51.6	5820	59	1	0	0	21.8403	0.130256	0.0013877	0.00160398	0.768281	1.30161	1.34678	0.0961608	0.00187146	0.741506	3.98629	3.62733	0.0482512	0.00176125	0.0461605	0.44885	0.173817	-0.0250015	0	2.19722	33.33	0	50.14	0	0	14.6509	15.6489	0	0.0677323	0.000197998	10.71	7.6353	51.2503
2022	635	英力特	化学原料及化学制品制造业	C26	宁夏回族自治区	石嘴山市	0	12	0	0	80.18	4300	48	1	0	0	21.7281	0.169237	-0.134389	-0.157855	0.881562	1.13435	1.16253	-0.0746068	-0.207391	0.647999	2.36913	1.68144	-0.0591584	0.000929359	0.107722	0.481988	-0.182975	-0.106181	1	2.07944	37.5	0	49.32	0	0	14.3996	14.7951	0	0.0633279	0.00026423	10.71	7.60539	51.4696
2008	636	风华高科	计算机、通信和其他电子设备制造业	C39	广东省	肇庆市	0	5	0	0	39.26	7282	60	1	0	0	21.7869	0.374641	-0.132038	-0.211726	0.988764	1.01136	1.02223	0.137106	-0.224667	0.587707	1.29977	0.959451	0.0680698	0.101689	0.114612	0.401843	-0.0035432	-0.208367	1	2.56495	38.46	0	46.55	1	0	14.3873	14.9602	0	0.079756	0.0102363	9.09	8.92039	30.6417
2009	636	风华高科	计算机、通信和其他电子设备制造业	C39	广东省	肇庆市	0	4	0	0	40.15	6616	50	1	0	0	21.7126	0.30569	0.0199453	0.0302865	0.437026	2.28819	3.26984	0.186838	0.0333918	0.597311	1.69703	1.27676	0.0999154	0.121286	0.106825	0.391053	-0.134017	-0.0716099	0	2.56495	38.46	0	46.86	1	1	14.1952	14.8921	0	0.0930343	0.0055824	4.76	9.0601	26.9099
2010	636	风华高科	计算机、通信和其他电子设备制造业	C39	广东省	肇庆市	1	13	0	0	42.08	7886	58	1	0	0	21.916	0.26868	0.0742596	0.103905	0.356758	2.80302	3.46554	0.24418	0.109265	0.679626	1.88942	1.45484	0.126718	0.095307	0.0949183	0.298325	0.219106	0.225546	0	2.56495	38.46	0	48.96	1	1	14.5165	15.3103	0	0.0903599	0.00567665	4.35	9.06381	23.7215
2011	636	风华高科	计算机、通信和其他电子设备制造业	C39	广东省	肇庆市	2	13	0	0	42.16	7873	67	1	0	0	21.9201	0.305384	0.049977	0.0701008	0.624668	1.60085	1.86505	0.207074	0.0792851	0.630345	1.49889	1.04239	0.0762924	0.0919365	0.111048	0.332517	0.0235754	0.00409577	0	2.56495	38.46	0	50.19	1	0	15.0922	15.8343	0	0.116989	0.0130167	4.76	8.96252	28.5499
2012	636	风华高科	计算机、通信和其他电子设备制造业	C39	广东省	肇庆市	9	15	0	0	98.27	6617	64	1	0	0	21.9108	0.329583	0.0213339	0.0312551	0.627277	1.59419	1.88634	0.15503	0.0337136	0.632799	1.42243	1.04153	0.0356813	0.0979812	0.104428	0.347544	0.00128455	-0.00926627	0	2.56495	38.46	0	51.45	1	0	14.6071	15.3513	0	0.106205	0.00863342	5	8.83361	29.5788
2013	636	风华高科	计算机、通信和其他电子设备制造业	C39	广东省	肇庆市	2	7	0	0	97.28	7300	69	1	0	0	22.0762	0.402173	0.024858	0.0393867	0.729997	1.36987	1.61872	0.158138	0.0398259	0.624166	1.3225	1.07536	0.0253887	0.0922128	0.0866544	0.298639	0.0701025	0.179954	0	2.19722	44.44	0	51.1	1	1	14.5407	15.3012	0	0.106987	0.0332281	3.45	8.73536	29.2708
2014	636	风华高科	计算机、通信和其他电子设备制造业	C39	广东省	肇庆市	3	7	0	0	185.12	6992	86	1	0	0	22.3492	0.258933	0.0212491	0.0312872	0.643672	1.55359	1.89887	0.168628	0.0423109	0.502213	2.38454	2.05409	0.0159635	0.0867852	0.0714838	0.234809	0.00771868	0.313842	0	2.19722	44.44	0	49.52	1	1	14.522	15.4955	0	0.111867	0.00964068	0	8.58111	36.4946
2015	636	风华高科	计算机、通信和其他电子设备制造业	C39	广东省	肇庆市	8	11	0	0	190.1	7883	87	1	0	0	22.6085	0.273827	0.0111008	0.0151514	0.591369	1.69099	2.13509	0.186619	0.0333994	0.332365	1.99246	1.67444	0.00251665	0.125569	0.0740733	0.242638	-0.13717	0.296086	0	2.19722	44.44	0	49	1	1	14.5513	15.4818	0	0.149036	0.00311625	0	8.85737	36.5612
2016	636	风华高科	计算机、通信和其他电子设备制造业	C39	广东省	肇庆市	3	8	0	0	229.06	8782	116	1	0	0	22.6168	0.319639	0.0141208	0.0200816	0.634364	1.57638	1.93338	0.200426	0.0336706	0.419382	1.64372	1.38527	0.0326821	0.130417	0.0691449	0.262057	0.430391	0.00823991	0	2.19722	44.44	0	47.25	1	0	14.7188	15.6746	0	0.145829	0.00325494	4.17	8.87305	44.6292
2017	636	风华高科	计算机、通信和其他电子设备制造业	C39	广东省	肇庆市	9	19	0	0	218	8785	71	1	0	0	22.5684	0.276182	0.0404028	0.0575896	0.535249	1.86829	2.32165	0.237749	0.0780996	0.517324	1.70193	1.39016	0.0641284	0.140128	0.0780861	0.33214	0.209362	-0.0472132	0	2.19722	44.44	0	48.1	0	0	15.4015	16.1891	0	0.109964	0.0031599	5	8.80941	35.6572
2018	636	风华高科	计算机、通信和其他电子设备制造业	C39	广东省	肇庆市	9	22	0	0	223.31	8365	78	1	0	0	22.6753	0.215138	0.153875	0.203546	0.637996	1.56741	1.73927	0.416695	0.224624	0.685033	2.56469	2.18798	0.207538	0.128482	0.0713473	0.308088	0.365109	0.112893	0	2.19722	44.44	0	47.74	1	0	15.0664	15.8313	0	0.0627343	0.00342213	8.7	8.81388	30.039
2019	636	风华高科	计算机、通信和其他电子设备制造业	C39	广东省	肇庆市	8	19	0	0	208.81	9132	61	1	0	0	22.6694	0.194626	0.0495878	0.0623677	0.476538	2.09847	2.36397	0.239834	0.105742	0.468951	2.95799	2.55427	0.113209	0.090914	0.0652259	0.304675	-0.280998	-0.00593986	0	2.07944	50	0	47.57	1	0	16.4455	16.8671	0	0.0692663	0.00145246	9.52	8.72843	32.1982
2020	636	风华高科	计算机、通信和其他电子设备制造业	C39	广东省	肇庆市	11	24	0	0	222.1	9297	72	1	0	0	22.8956	0.309441	0.0472092	0.0636671	0.266951	3.74601	4.9765	0.296501	0.0859862	0.549032	1.78835	1.55902	0.0758171	0.106961	0.0578448	0.272861	0.315442	0.253863	0	2.07944	37.5	0	48.26	1	0	15.2748	15.7607	0	0.0759245	0.00182359	3.7	8.91018	44.1716
2021	636	风华高科	计算机、通信和其他电子设备制造业	C39	广东省	肇庆市	4	12	0	0	239.28	9083	58	1	0	0	23.1054	0.346079	0.0969986	0.144704	0.355876	2.80997	3.76786	0.319131	0.188109	0.515651	1.28056	0.963369	0.058619	0.0719221	0.0792252	0.291166	0.166917	0.233361	0	2.19722	33.33	0	49.19	1	1	15.858	16.532	0	0.0696181	0.0143551	6.25	9.06924	33.7352
2022	636	风华高科	计算机、通信和其他电子设备制造业	C39	广东省	肇庆市	5	18	0	0	223.67	9886	69	1	0	0	23.4843	0.240622	0.0254803	0.035561	0.767248	1.30336	1.42858	0.179684	0.0876249	0.290788	2.73736	2.50673	0.0325737	0.0574539	0.0414666	0.281926	-0.233653	0.460787	0	2.3979	36.36	0	49.95	0	0	15.8825	16.3334	0	0.0749437	0.0166272	4.55	8.90572	42.267
2008	637	茂化实华	石油加工、炼焦及核燃料加工业	C25	广东省	茂名市	0	3	0	0	40.32	7282	60	0	0	0	20.3734	0.018299	0.01439	0.0152571	0.520445	1.92143	3.06442	0.0333563	0.00294967	4.87852	37.9306	32.3458	0.0244261	0.0284092	0.0857078	0.31512	0.155328	-0.167195	0	2.19722	33.33	0	44.75	1	1	13.682	14.3705	0.0043	0.0179235	0.00292509	6.25	6.98008	56.62
2009	637	茂化实华	石油加工、炼焦及核燃料加工业	C25	广东省	茂名市	1	5	0	0	43.71	6616	50	0	0	0	20.6459	0.19575	0.186375	0.211559	0.310343	3.22224	5.90332	0.0943314	0.056003	3.32796	3.35867	2.92043	0.191026	0.0250071	0.0851234	0.218374	-0.28298	0.313208	0	2.19722	33.33	0	45.25	1	1	14.6545	15.2699	0.0043	0.0378942	0.00248743	6.25	6.96224	55.1
2010	637	茂化实华	石油加工、炼焦及核燃料加工业	C25	广东省	茂名市	0	4	0	0	38.92	7886	58	0	0	0	20.5412	0.0108272	0.101418	0.113713	0.252758	3.95635	5.54876	0.0621674	0.0248499	4.0812	88.7268	76.9351	0.138366	0.0248182	0.0944254	0.198633	0.323185	-0.0993972	0	2.07944	37.5	1	45.79	1	1	14.4452	15.0625	0.0043	0.0200931	0.0020665	10.53	6.88653	53.56
2011	637	茂化实华	石油加工、炼焦及核燃料加工业	C25	广东省	茂名市	0	4	0	0	40.28	7873	67	0	0	0	20.4067	0.00707988	0.00946306	0.00954976	0.371162	2.69424	3.42049	0.0278738	0.00178565	5.29951	204.742	158.245	-0.138611	0.0138846	0.12984	0.231836	0.153176	-0.125843	0	2.19722	33.33	0	46.05	1	1	14.6545	15.2969	0.0043	0.0140619	0.0373571	4.55	6.43935	52.7387
2012	637	茂化实华	石油加工、炼焦及核燃料加工业	C25	广东省	茂名市	0	1	0	0	92.91	6617	64	0	0	0	20.6627	0.127677	0.0473105	0.0511496	0.522139	1.9152	2.48827	0.0429213	0.0111645	4.23757	4.09263	3.3402	0.0347356	0.0102123	0.0937954	0.309698	-0.145224	0.291857	0	2.19722	33.33	0	47.35	1	1	14.6545	15.2507	0.0043	0.0195187	0.0121294	5.88	6.4677	52.0218
2013	637	茂化实华	石油加工、炼焦及核燃料加工业	C25	广东省	茂名市	0	1	0	0	90.38	7300	69	0	0	0	20.7623	0.169992	0.0723659	0.085125	0.483583	2.0679	2.82511	0.0712162	0.0220932	3.27548	3.26064	2.42189	0.0433437	0.0100274	0.140537	0.308225	-0.0829978	0.104679	0	2.19722	33.33	0	48.41	1	1	14.6545	15.273	0.0043	0.0312772	0.0360665	11.76	6.48464	50.9774
2014	637	茂化实华	石油加工、炼焦及核燃料加工业	C25	广东省	茂名市	0	3	0	0	166.48	6992	86	0	0	0	20.9158	0.261497	0.0998663	0.127911	0.417372	2.39594	3.68138	0.0810893	0.0280114	3.5652	2.33326	1.99642	0.189319	0.0781336	0.0844247	0.342425	0.237383	0.165929	0	2.19722	33.33	1	48.63	1	1	14.5702	15.1968	0.0018	0.0304947	0.0316302	16.67	6.46459	46.5869
2015	637	茂化实华	石油加工、炼焦及核燃料加工业	C25	广东省	茂名市	0	4	0	0	237.11	7883	87	0	0	0	20.9637	0.256789	0.108903	0.146985	0.349398	2.86207	4.55407	0.114403	0.0441037	2.46924	2.55584	2.16448	0.14106	0.0214089	0.0959692	0.293945	-0.236063	0.0490404	0	2.07944	37.5	1	49.89	1	1	14.5702	15.2625	0.0018	0.0360251	0.0373181	22.22	6.47235	47.0361
2016	637	茂化实华	石油加工、炼焦及核燃料加工业	C25	广东省	茂名市	0	2	0	0	227.27	8782	116	0	0	0	20.97	0.26409	0.0576768	0.0779891	0.371089	2.69477	4.26676	0.0891551	0.0248577	2.32027	2.62879	2.2673	0.240831	0.0174514	0.0824546	0.296687	-0.0347975	0.00632404	0	2.19722	33.33	0	51.05	0	0	14.3825	14.9972	0.0018	0.0317062	0.0074934	25	6.43935	48.4048
2017	637	茂化实华	石油加工、炼焦及核燃料加工业	C25	广东省	茂名市	0	2	0	0	214.06	8785	71	0	0	0	20.9131	0.181275	0.094658	0.12196	0.447943	2.23243	3.13528	0.0622297	0.0267257	3.54183	4.02943	3.21436	0.110781	0.0337067	0.115998	0.322521	0.488957	-0.0552784	0	2.19722	33.33	0	47.8	0	1	14.5472	14.9836	0.0018	0.0245287	0.00714123	28	6.43615	46.1218
2018	637	茂化实华	石油加工、炼焦及核燃料加工业	C25	广东省	茂名市	0	4	0	0	236.76	8365	78	0	0	0	20.9382	0.236019	0.032902	0.0415948	0.636943	1.57	2.05833	0.0477132	0.00932563	3.52812	3.13846	2.41567	0.108079	0.044906	0.133886	0.301384	-0.0199169	0.025351	0	2.19722	33.33	0	45.12	0	1	14.6545	15.203	0.0018	0.0186281	0.00881005	29.41	6.43294	45.657
2019	637	茂化实华	石油加工、炼焦及核燃料加工业	C25	广东省	茂名市	0	5	0	0	210.69	9132	61	0	0	0	21.1309	0.312399	0.0824939	0.114238	0.622091	1.60748	2.25322	0.0626019	0.0263231	3.1339	2.32881	1.91302	-0.0293498	0.0506032	0.108798	0.241594	-0.00503185	0.212564	0	2.19722	33.33	0	46.12	0	1	16.1651	16.5784	0.0018	0.0275814	0.00530768	29.41	6.49979	45.9705
2020	637	茂化实华	石油加工、炼焦及核燃料加工业	C25	广东省	茂名市	0	4	0	0	247.15	9297	72	0	0	0	21.3762	0.487123	-0.000221254	-0.000375276	0.701116	1.4263	2.17904	0.0542004	-9.47586e-05	2.33492	1.01414	0.725912	0.0360928	0.0373788	0.113888	0.17777	-0.0698531	0.278006	1	2.19722	33.33	0	47.05	0	1	15.8175	16.2805	0.0018	0.0244963	0.00667853	23.81	6.52796	45.01
2021	637	茂化实华	石油加工、炼焦及核燃料加工业	C25	广东省	茂名市	1	4	0	0	230.57	9083	58	0	0	0	21.7837	0.596505	0.0345706	0.0773056	0.751931	1.32991	2.15506	0.0511481	0.0149168	2.31756	1.13053	0.914784	0.0211998	0.0412275	0.0858083	0.306639	0.39383	0.50307	0	2.19722	33.33	0	47.89	0	1	15.7207	15.9977	0	0.0180115	0.00713681	21.05	6.60394	45.1
2022	637	茂化实华	石油加工、炼焦及核燃料加工业	C25	广东省	茂名市	0	7	0	0	251.93	9886	69	0	0	0	21.7857	0.643436	-0.0435423	-0.114583	0.69962	1.42935	2.70105	0.0351901	-0.020771	2.0963	0.618914	0.450111	0.150511	0.0290886	0.0813755	0.331235	0.0873786	0.00194733	1	2.19722	33.33	0	47.58	0	0	16.032	16.5633	0.0008	0.0255635	0.00643877	21.05	6.61204	45.2542
2008	639	金德发展	金属制品业	C33			0	2	0	0				0	0	0	19.3794	0.461998	0.00521429	0.00991723	0.461541	2.16666	3.92029	0.283353	0.013032	0.400113	1.47771	1.34075	0.0612247	0.284256	0.0632764	0.306172	-0.181222	-0.0351116	0	2.19722	33.33	0	45.27	1	0	12.7213	12.9715	0.0046	0.0998172	0.00114073	20	6.36647	35.79
2009	639	金德发展	金属制品业	C33			0	8	0	0				0	0	0	19.0456	0.265613	-0.0140481	-0.0226599	0.189467	5.27795	8.36552	0.266073	-0.0446865	0.314371	2.24246	1.81228	0.227209	0.254265	0.114261	0.386352	-0.337846	-0.283828	1	2.19722	33.33	0	44.7	1	0	12.8309	13.1212	0.0046	0.123152	0.00243103	21.74	6.34212	29.36
2010	639	金德发展	金属制品业	C33			0	4	0	0				0	0	0	20.6175	0.106485	0.154142	0.177961	0.367783	2.719	15.7131	0.185684	0.0696112	2.21432	5.12213	3.28045	0.0499874	0.0769219	0.196112	0.331743	16.0959	3.81616	0	2.07944	37.5	0	42.24	1	1	13.726	13.8753	0	0.0169709	0.00644207	23.81	7.24494	77.667
2011	639	西王食品	农副食品加工业	C13			0	0	0	0				0	0	0	21.0666	0.347867	0.098815	0.132429	0.532458	1.87808	3.93337	0.225064	0.0619904	1.59404	1.64718	1.09662	-0.060042	0.0489698	0.191522	0.205	0.530099	0.56683	0	2.19722	33.33	0	42.16	1	1	13.9595	14.3159	0	0.0484959	0.00516681	10.53	7.47986	86.8347
2012	639	西王食品	农副食品加工业	C13			0	3	0	0				0	0	0	21.0815	0.284061	0.100734	0.147213	0.63754	1.56853	2.72999	0.226457	0.0576773	1.74651	1.8254	1.23765	0.265086	0.0903541	0.166957	0.406847	0.347674	0.0150537	0	2.19722	33.33	0	43.12	1	1	13.9978	14.4116	0	0.0489529	0.000662628	17.65	7.55276	67.8775
2013	639	西王食品	农副食品加工业	C13			0	7	0	0				0	0	0	21.0854	0.193606	0.12622	0.165805	0.583735	1.7131	2.84533	0.246988	0.0745464	1.69317	2.49085	1.88771	0.227007	0.0712256	0.11677	0.396431	-0.0214194	0.00384857	0	2.19722	33.33	0	43.53	1	1	13.9108	14.4885	0	0.0476288	0.000484059	13.33	7.4055	65.1891
2014	639	西王食品	农副食品加工业	C13			0	5	0	0				0	0	0	21.3436	0.344343	0.0712958	0.0988371	0.503798	1.98492	2.50219	0.276585	0.0628202	1.13492	1.81864	1.37777	0.105543	0.0630441	0.148882	0.329823	-0.229473	0.294672	0	2.19722	33.33	0	41.53	1	1	13.5959	14.22	0	0.0517829	0.000713678	17.65	7.29573	62.9346
2015	639	西王食品	农副食品加工业	C13			1	7	0	0				0	0	0	21.2786	0.219564	0.0812196	0.113432	0.257937	3.87691	4.68628	0.28006	0.0651935	1.24582	2.49785	1.73401	0.0782635	0.0704497	0.162295	0.301521	0.199676	-0.0629846	0	2.19722	33.33	0	42.56	1	1	13.7101	14.0225	0	0.0477094	0.00400875	18.75	7.36265	64.9059
2016	639	西王食品	农副食品加工业	C13			4	11	0	0				0	0	0	22.8439	0.695448	0.0255379	0.0660189	0.54224	1.8442	4.34514	0.289323	0.038129	0.669776	0.941272	0.628042	-0.0177427	0.0656332	0.0800034	0.0816329	0.504257	3.78409	0	2.19722	33.33	0	42.53	1	1	13.6647	14.221	0	0.06408	0.00162625	20	7.69485	80.2116
2017	639	西王食品	农副食品加工业	C13			0	12	0	0				0	0	0	22.7654	0.64059	0.0493636	0.149178	0.613221	1.63073	3.11781	0.355903	0.0704783	0.700409	0.803906	0.358773	0.0505591	0.0520087	0.120591	0.0935251	0.664584	-0.0754935	0	2.19722	33.33	0	44.29	1	1	13.8155	14.3163	0.1595	0.0499504	0.00296137	19.05	7.71869	79.6351
2018	639	西王食品	农副食品加工业	C13			0	18	0	0				0	0	0	23.0534	0.51104	0.059166	0.1365	1.00562	0.99441	0.983259	0.363029	0.091034	0.649933	1.39433	1.18932	0.116053	0.0424499	0.0571767	0.0669257	0.0403498	0.333844	0	2.19722	33.33	0	43.06	1	1	13.8155	14.2008	0.3803	0.0315437	0.00230633	17.65	7.65302	71.0806
2019	639	西王食品	农副食品加工业	C13			0	7	0	0				0	0	0	22.8201	0.496239	-0.104564	-0.211027	0.911854	1.09667	1.19244	0.328379	-0.168155	0.621829	1.45167	1.17275	0.0483014	0.0442003	0.0831633	0.0812042	-0.0201942	-0.208139	1	2.19722	33.33	1	45.21	0	1	13.8523	14.257	0.3804	0.0341783	0.00205261	14.29	7.56216	65.5515
2020	639	西王食品	农副食品加工业	C13			2	9	1	1				0	0	0	22.7676	0.444163	0.0428305	0.0809472	0.7058	1.41683	1.74992	0.26009	0.0587805	0.728651	1.59749	1.2949	0.0909705	0.030605	0.0788725	0.0801407	0.00919688	-0.0511304	0	2.19722	33.33	0	46.75	0	0	14.061	14.4444	0.0002	0.0334311	0.00203715	18.75	7.57917	65.4824
2021	639	西王食品	农副食品加工业	C13			2	13	1	1				0	0	0	22.7663	0.422144	0.0290796	0.0513014	0.882614	1.133	1.23016	0.22666	0.0353223	0.823266	1.62129	1.14306	-0.022877	0.0347413	0.126936	0.0743345	0.099497	-0.00129156	0	2.07944	37.5	0	48.79	0	0	14.061	14.3545	0.0002	0.0368516	0.00196694	28.57	7.54539	65.2751
2022	639	西王食品	农副食品加工业	C13			1	15	0	0				0	0	0	22.6799	0.446345	-0.100996	-0.17835	0.858466	1.16487	1.29778	0.153364	-0.123023	0.820951	1.55005	1.04694	0.0083069	0.0447565	0.141396	0.08654	-0.0446784	-0.0827297	1	2.19722	33.33	0	49.13	0	0	14.061	14.4077	0.0002	0.0393747	0.00146058	26.67	7.52294	69.0542
2008	650	仁和药业	医药制造业	C27	江西省	九江市	0	7	0	0	24.25	7215	67	0	0	0	19.8973	0.301966	0.188027	0.259356	0.423195	2.36298	6.01413	0.492115	0.0800504	2.34886	2.26424	2.05375	0.14194	0.0415489	0.0635621	0.0560117	0.125594	0.419207	0	2.19722	33.33	0	47.29	1	0	13.1422	13.9962	0	0.0310663	0.0802644	23.53	7.06987	76.4091
2009	650	仁和药业	医药制造业	C27	江西省	九江市	0	10	0	0	22.02	7062	55	0	0	0	20.7824	0.192029	0.220894	0.284711	0.409602	2.44139	6.82987	0.682917	0.168433	1.31147	3.34466	3.15457	0.189068	0.00459821	0.0365024	0.110845	0.121256	1.4232	0	2.19722	33.33	0	47.5	1	0	13.5682	14.3662	0	0.0456695	0.00450099	18.75	7.71735	94.545
2010	650	仁和药业	医药制造业	C27	江西省	樟树市	0	16	0	0	30.52	6252	94	0	0	0	21.1141	0.382993	0.177779	0.255137	0.182526	5.47868	10.5496	0.517255	0.165129	1.0766	1.86244	1.61731	0.0879952	0.0869559	0.0938848	0.095439	0.390791	0.393351	0	2.19722	33.33	0	48.06	1	0	14.0275	14.7656	0	0.0507859	0.00384814	16.67	7.84815	122.653
2011	650	仁和药业	医药制造业	C27	江西省	樟树市	2	8	0	0	24.54	6342	74	0	0	0	21.195	0.287424	0.198517	0.29775	0.247035	4.04801	6.62746	0.393742	0.13852	1.43313	2.39917	2.0511	0.104147	0.045529	0.100044	0.0965785	0.615261	0.0842982	0	2.19722	33.33	0	49.17	1	0	14.1607	14.8931	0	0.0384918	0.00499111	16.67	7.97143	120.779
2012	650	仁和药业	医药制造业	C27	江西省	南昌市	0	7	0	0	29.57	5532	75	0	0	0	21.4628	0.182733	0.149359	0.193499	0.365261	2.73777	3.22882	0.3939	0.132281	1.1291	3.09027	2.53783	0.087818	0.072851	0.095927	0.156397	-0.0544408	0.307013	0	2.07944	37.5	0	50.74	1	0	14.4677	15.0757	0	0.0687426	0.00385243	11.11	8.32409	73.5573
2013	650	仁和药业	医药制造业	C27	江西省	南昌市	0	4	0	0	26.87	5091	89	0	0	0	21.5686	0.167416	0.0976593	0.118328	0.4051	2.46852	2.76428	0.444523	0.120043	0.813538	3.41851	2.73951	0.0916193	0.0646606	0.108073	0.13926	-0.138031	0.111631	0	2.07944	37.5	0	52.78	0	0	14.4129	15.1096	0.0353	0.105832	0.00491865	8.7	8.51639	53.8954
2014	650	仁和药业	医药制造业	C27	江西省	南昌市	2	30	0	0	61.6	5422	66	0	0	0	21.6777	0.167517	0.131492	0.157943	0.32136	3.11177	3.53738	0.457332	0.14373	0.914858	3.42821	2.6982	0.140647	0.0586352	0.116823	0.198506	0.252219	0.115251	0	2.19722	33.33	0	50.25	0	0	14.3189	15.1692	0.0353	0.0945013	0.00453052	12.5	8.69868	27.5871
2015	650	仁和药业	医药制造业	C27	江西省	南昌市	28	42	0	0	60.22	6106	72	0	0	0	21.8727	0.175971	0.15142	0.182909	0.231369	4.32211	5.03266	0.445603	0.172589	0.877343	3.2645	2.57874	0.137746	0.0813215	0.116938	0.183453	0.120109	0.215304	0	2.19722	33.33	0	50.5	0	0	14.3574	15.1314	0.0372	0.0749377	0.00335047	12.5	8.76311	30.3757
2016	650	仁和药业	医药制造业	C27	江西省	南昌市	11	28	0	0	123.15	6319	73	0	0	0	22.0752	0.170875	0.122712	0.148412	0.411633	2.42935	2.7244	0.366133	0.120769	1.01609	3.10246	2.39518	0.135083	0.0679416	0.118242	0.17339	0.413352	0.224513	0	2.19722	33.33	0	50.53	0	0	14.4531	15.1935	0.0372	0.0700923	0.0040122	11.76	8.84607	32.0329
2017	650	仁和药业	医药制造业	C27	江西省	南昌市	18	36	0	0	128.94	6250	89	0	0	0	22.1506	0.166758	0.109845	0.132142	0.583189	1.71471	1.85799	0.389347	0.11477	0.95708	3.49089	2.8234	0.119465	0.0706304	0.109396	0.160326	0.0775686	0.0782677	0	2.19722	33.33	0	50.2	0	0	14.5575	15.3114	0.0372	0.0790619	0.00934396	13.33	8.88142	28.1008
2018	650	仁和药业	医药制造业	C27	江西省	南昌市	2	23	0	0	134.61	6738	92	0	0	0	22.2529	0.151987	0.132988	0.15813	0.627824	1.5928	1.73337	0.429849	0.132644	1.0026	4.20434	3.43297	0.123348	0.0799457	0.115462	0.135682	0.1456	0.107805	0	2.19722	33.33	0	50.53	0	0	14.8625	15.5185	6.2392	0.0649815	0.00201113	10.53	8.90409	48.2777
2019	650	仁和药业	医药制造业	C27	江西省	南昌市	1	14	0	0	146.2	7485	100	0	0	0	22.3296	0.126889	0.129007	0.149826	0.600808	1.66442	1.79834	0.42315	0.135184	0.954303	5.3273	4.4881	0.139228	0.0674813	0.104916	0.110715	0.0403659	0.0796612	0	2.19722	33.33	0	51.53	0	0	14.9036	15.6999	6.2392	0.0593669	0.00132951	10.53	8.83725	26.8625
2020	650	仁和药业	医药制造业	C27	江西省	南昌市	2	8	0	0	134.21	6401	84	0	0	0	22.5646	0.110156	0.116508	0.132027	0.718541	1.39171	1.52208	0.401847	0.160166	0.727421	5.59868	4.93895	0.138164	0.0471493	0.0716438	0.0810154	-0.1037	0.26495	0	2.19722	33.33	0	51.56	0	0	14.9783	15.76	5.519	0.0545394	0.000494236	12.5	8.78539	37.2231
2021	650	仁和药业	医药制造业	C27	江西省	南昌市	54	70	0	0	145.5	6354	50	0	0	0	22.6559	0.142011	0.121074	0.138657	0.502989	1.98812	2.20139	0.379747	0.162057	0.747109	4.18687	3.56606	0.112584	0.0597834	0.0870529	0.0759467	0.202053	0.0956122	0	2.07944	37.5	0	52.72	0	0	14.8375	15.6709	0.0329	0.0523919	0.00145043	16.67	8.86149	54.0798
2022	650	仁和药业	医药制造业	C27	江西省	南昌市	33	67	0	0	160.79	6439	85	0	0	0	22.7556	0.158531	0.0978789	0.115244	0.780083	1.28191	1.34941	0.366167	0.13808	0.708856	3.93372	3.54065	0.16641	0.0456351	0.0599786	0.107314	0.0440581	0.104772	0	2.19722	33.33	0	53.56	0	0	14.7258	15.526	5.4878	0.0604484	0.00115563	22.22	8.70979	27.6739
2008	651	格力电器	电气机械及器材制造业	C38	广东省	珠海市	0	4	0	0	35.23	7282	60	1	0	0	24.1431	0.75164	0.0709946	0.29616	0.71825	1.39227	3.20727	0.197448	0.0473884	1.49814	1.01336	0.804834	0.0120578	0.0185018	0.156713	0.140809	0.105848	0.196367	0	2.19722	33.33	0	44.88	1	1	15.0215	15.4027	1.3801	0.0302472	0.00208763	12.5	10.0052	86.2357
2009	651	格力电器	电气机械及器材制造业	C38	广东省	珠海市	0	8	0	0	41.85	6616	50	1	0	0	24.6654	0.793273	0.0714213	0.321389	0.544677	1.83595	5.10355	0.247347	0.0690489	1.03436	1.04338	0.90078	0.18338	0.0177474	0.113014	0.0894317	0.0101204	0.685939	0	2.19722	33.33	0	45.93	1	1	15.5734	15.9575	1.7921	0.0368979	0.00306807	13.33	10.0001	77.7127
2010	651	格力电器	电气机械及器材制造业	C38	广东省	珠海市	0	3	0	0	40.56	7886	58	1	0	0	24.9069	0.786421	0.0734745	0.348941	0.642032	1.55755	3.64612	0.21549	0.0712078	1.03183	1.09779	0.865095	0.00938954	0.0182751	0.176195	0.0842624	0.423335	0.273124	0	2.07944	37.5	0	46.57	1	1	15.8371	16.2836	1.7893	0.0327321	0.00476277	14.29	11.0356	65.8805
2011	651	格力电器	电气机械及器材制造业	C38	广东省	珠海市	0	5	0	0	43.7	7873	67	1	0	0	25.1684	0.784335	0.0702491	0.327109	0.740015	1.35133	2.65119	0.180666	0.0637041	1.10274	1.11781	0.845147	0.0393862	0.014397	0.205408	0.0904705	0.376026	0.298871	0	2.07944	37.5	0	47.57	1	1	16.4351	16.7317	1.7893	0.0334706	0.00744589	14.29	11.1937	69.8457
2012	651	格力电器	电气机械及器材制造业	C38	广东省	珠海市	0	6	0	0	95.2	6617	64	1	0	0	25.4014	0.7436	0.0772485	0.324036	0.68806	1.45336	2.781	0.262929	0.0749719	1.03037	1.07938	0.860742	0.171138	0.0137112	0.160226	0.11807	0.194343	0.262351	0	2.07944	37.5	1	48.07	1	1	16.2125	16.4167	0.9599	0.0408373	0.00269931	13.33	11.2921	71.6705
2013	651	格力电器	电气机械及器材制造业	C38	广东省	珠海市	3	23	0	0	91.32	7300	69	1	0	0	25.6189	0.734734	0.090652	0.346909	0.682083	1.4661	2.76984	0.322369	0.0921853	0.983367	1.07505	0.939047	0.0970055	0.0138313	0.098149	0.104966	0.194447	0.242967	0	2.07944	37.5	1	46.73	1	1	16.2613	16.4787	0.9462	0.0429037	0.00259098	13.33	11.1865	64.7968
2014	651	格力电器	电气机械及器材制造业	C38	广东省	珠海市	37	64	0	0	207.17	6992	86	1	0	0	25.7746	0.711123	0.0983189	0.35368	0.702862	1.42275	2.47393	0.361003	0.103469	0.950222	1.10845	1.02912	0.121225	0.0170347	0.0550409	0.095623	0.161197	0.1685	0	2.19722	33.33	1	47.83	1	0	16.5626	16.8103	0.9431	0.0349775	0.00243613	16.67	11.1763	53.5729
2015	651	格力电器	电气机械及器材制造业	C38	广东省	珠海市	23	46	0	0	207.59	7883	87	1	0	0	25.809	0.699646	0.0794123	0.269456	0.654753	1.52729	2.7684	0.324597	0.129149	0.614887	1.07391	0.989791	0.274452	0.0178061	0.0585903	0.095436	-0.290418	0.0349935	0	2.19722	33.33	1	51	1	0	16.5315	16.9473	0.9659	0.0516522	0.00157093	20	11.1642	41.7498
2016	651	格力电器	电气机械及器材制造业	C38	广东省	珠海市	15	54	1	1	228.3	8782	116	1	0	0	25.9293	0.698834	0.0902417	0.300021	0.663514	1.50713	2.69661	0.327018	0.143345	0.629542	1.12638	1.05525	0.0814826	0.0162337	0.0494869	0.096955	0.10801	0.127841	0	2.07944	37.5	1	53	1	0	16.4191	16.8234	0.9999	0.0506817	0.00134334	25	11.179	47.2401
2017	651	格力电器	电气机械及器材制造业	C38	广东省	珠海市	11	50	1	1	209.56	8785	71	1	0	0	26.0938	0.689094	0.113297	0.369726	0.524932	1.90501	3.93339	0.328577	0.151791	0.7464	1.16302	1.05068	0.0760975	0.0270482	0.0770736	0.0812557	0.369187	0.178748	0	1.94591	42.86	1	53.81	1	0	16.5519	17.0854	0.9965	0.040942	0.00117611	25	11.353	55.6993
2018	651	格力电器	电气机械及器材制造业	C38	广东省	珠海市	35	110	9	7	249.41	8365	78	1	0	0	26.2497	0.630963	0.113166	0.330669	0.674802	1.48192	2.31572	0.302282	0.133145	0.849945	1.26651	1.1396	0.107234	0.0306473	0.0796529	0.0731818	0.336084	0.168705	0	1.79176	33.33	1	54.33	0	0	16.7756	17.2126	0.9977	0.022036	0.0101646	26.67	11.3941	51.3701
2019	651	格力电器	电气机械及器材制造业	C38	广东省	珠海市	46	135	15	7	228.86	9132	61	1	0	0	26.3686	0.604033	0.09295	0.242498	0.50236	1.9906	3.52093	0.275815	0.125293	0.74186	1.25828	1.11624	0.0985741	0.0300854	0.0851139	0.0675753	0.000150666	0.126328	0	2.19722	33.33	1	54.75	1	0	16.6134	16.9562	1.011	0.0191551	0.000562368	25	11.3947	59.5866
2020	651	格力电器	电气机械及器材制造业	C38	广东省	珠海市	36	142	8	6	213.72	9297	72		0	0	26.3553	0.581401	0.0792587	0.19464	0.523857	1.90892	3.18799	0.261417	0.132457	0.598371	1.34802	1.1721	0.0689019	0.0312954	0.0998486	0.0680133	-0.151165	-0.0132671	0	2.07944	37.5	1	53.78	1	0	16.6005	16.8641	0.9927	0.0214257	0.000527683	22.22	11.338	58.9622
2021	651	格力电器	电气机械及器材制造业	C38	广东省	珠海市	42	153	9	9	222.99	9083	58		0	0	26.4903	0.662309	0.0762568	0.203125	0.743546	1.34491	2.0293	0.242814	0.121531	0.627468	1.14586	0.928883	0.00592733	0.0433072	0.133811	0.0975873	0.116943	0.144619	0	1.94591	42.86	1	54.39	0	0	16.7412	17.1556	0.8852	0.0215642	0.00104557	22.22	11.3131	47.0048
2022	651	格力电器	电气机械及器材制造业	C38	广东省	珠海市	42	194	8	8	241.38	9886	69		0	0	26.5955	0.713045	0.0682199	0.219363	0.816906	1.22413	1.78655	0.260355	0.121761	0.560279	1.17917	1.0021	0.0807505	0.0417569	0.10792	0.0952526	0.00595899	0.110847	0	2.19722	44.44	1	55.18	0	0	16.7818	17.2444	0.9297	0.0278747	0.00226541	23.53	11.1897	48.3079
2008	661	长春高新	医药制造业	C27	吉林省	长春市	0	1	0	0	22.55	3856	23	1	0	0	21.1599	0.630745	0.0334156	0.0957325	0.760653	1.31466	2.08678	0.665679	0.0635623	0.525713	1.32879	0.690401	0.105845	0.0952989	0.295411	0.222392	0.217449	0.0236487	0	2.07944	37.5	1	49.43	1	0	12.5672	13.3535	0.0029	0.185407	0.110596	0	7.69029	32.6475
2009	661	长春高新	医药制造业	C27	吉林省	长春市	0	1	0	0	26.18	4514	19	1	0	0	21.162	0.554468	0.0846279	0.20771	0.397487	2.51581	5.07868	0.751526	0.128082	0.660733	1.2074	0.716722	0.251694	0.0978788	0.250896	0.227195	0.272872	0.00212717	0	2.19722	33.33	1	51.08	1	0	13.9987	14.5968	0.0029	0.169334	0.100048	0	7.66996	33.3382
2010	661	长春高新	医药制造业	C27	吉林省	长春市	0	1	0	0	24.46	4456	20	1	0	0	21.2895	0.543646	0.0764343	0.169369	0.197001	5.07612	9.93212	0.760958	0.108573	0.703991	1.29674	0.876341	0.198107	0.087967	0.209662	0.196222	0.139095	0.135934	0	2.19722	33.33	1	51.23	1	0	14.6229	15.2762	0.0022	0.166697	0.11326	0	7.91206	45.3667
2011	661	长春高新	医药制造业	C27	吉林省	长春市	0	1	0	0	29.74	5056	22	1	0	0	21.4453	0.540351	0.0863064	0.188389	0.360596	2.77318	4.85777	0.827363	0.127339	0.677769	1.18259	0.837978	0.0821856	0.0876693	0.177019	0.1947	0.110318	0.168542	0	2.19722	33.33	1	50.93	1	0	14.86	15.4415	0.0022	0.18016	0.112208	0	8.03754	55.0937
2012	661	长春高新	医药制造业	C27	吉林省	长春市	0	0	0	0	50.58	5738	29	1	0	0	21.5624	0.436626	0.183689	0.356993	0.256173	3.90361	6.15408	0.819497	0.228044	0.805499	1.41881	0.960931	0.176265	0.0958646	0.187192	0.257448	0.360422	0.124287	0	2.19722	33.33	1	52.31	1	0	14.8913	15.4638	0.0029	0.152799	0.0429727	0	8.12711	67.4229
2013	661	长春高新	医药制造业	C27	吉林省	长春市	0	0	0	0	62.27	4438	29	1	0	0	21.7545	0.39257	0.164487	0.279972	0.182404	5.48232	8.37932	0.812297	0.205499	0.800424	1.67271	1.22813	0.17777	0.102498	0.158144	0.25284	0.163245	0.211833	0	2.19722	33.33	1	53.31	1	0	15.6617	16.2155	0.0029	0.152098	0.0475096	0	8.15306	61.8873
2014	661	长春高新	医药制造业	C27	吉林省	长春市	0	0	0	0	143.7	5640	37	1	0	0	21.8702	0.350592	0.149239	0.237026	0.252083	3.96695	5.56879	0.765378	0.196355	0.760047	1.93313	1.20528	0.0888547	0.100408	0.224452	0.224793	0.104268	0.122576	0	2.19722	33.33	0	52.85	1	0	15.4433	15.9817	0.0029	0.150804	0.0222535	10	8.23138	62.4032
2015	661	长春高新	医药制造业	C27	吉林省	长春市	1	2	0	0	140.51	5570	39	1	0	0	22.0623	0.361767	0.154653	0.240412	0.22191	4.50633	6.49574	0.783212	0.224179	0.689867	1.88355	1.31847	0.201964	0.0915382	0.177833	0.184075	0.0617888	0.211877	0	2.19722	33.33	0	52.86	0	1	15.6548	16.4167	0.0695	0.154606	0.0144765	14.29	8.25868	46.494
2016	661	长春高新	医药制造业	C27	吉林省	长春市	1	2	0	0	129.69	5792	35	1	0	0	22.5484	0.282593	0.135127	0.196618	0.298626	3.34867	4.27531	0.79421	0.233627	0.578388	2.78349	2.35707	0.0496611	0.0719503	0.109028	0.118562	0.206216	0.625873	0	2.19722	33.33	0	53.86	0	1	15.6093	16.3608	0.0833	0.156614	0.0402026	14.29	8.37701	48.4918
2017	661	长春高新	医药制造业	C27	吉林省	长春市	0	3	0	0	122.8	4608	40	1	0	0	22.7182	0.29261	0.136867	0.192236	0.22099	4.52509	5.98626	0.819439	0.226122	0.605278	2.66368	1.73137	0.0518793	0.0731153	0.250305	0.1518	0.415823	0.185042	0	2.19722	33.33	0	54.67	1	1	15.6064	16.3747	0.1023	0.141512	0.0106491	13.33	8.43663	61.9159
2018	661	长春高新	医药制造业	C27	吉林省	长春市	0	2	0	0	136.8	6709	70	1	0	0	22.9654	0.327952	0.174514	0.253821	0.286614	3.48902	4.70591	0.851024	0.272152	0.641236	2.2432	1.61414	0.0939193	0.076224	0.194721	0.126498	0.310252	0.280436	0	2.07944	37.5	0	54.5	1	0	15.1365	15.9976	0.0583	0.0653443	0.0829977	25	8.53149	65.481
2019	661	长春高新	医药制造业	C27	吉林省	长春市	0	0	0	0	164.86	6990	40	1	0	0	23.2665	0.307654	0.212265	0.310459	0.156457	6.39154	10.2701	0.851945	0.318589	0.666266	2.71705	2.17297	0.152081	0.0703364	0.137585	0.119003	0.371853	0.351459	0	2.07944	37.5	0	53.73	1	1	15.5789	16.344	0.0644	0.0621172	0.0917496	26.67	8.61885	54.3805
2020	661	长春高新	医药制造业	C27	吉林省	长春市	0	2	0	0	153.81	6803	38	1	0	0	23.5473	0.268417	0.223747	0.313065	0.101796	9.8236	14.7431	0.866899	0.38566	0.580167	3.19604	2.32724	0.0659552	0.0804312	0.178845	0.118043	0.163134	0.324123	0	2.19722	33.33	0	54.13	1	1	15.5789	16.3505	0.0671	0.055809	0.0920378	18.75	8.73986	53.9465
2021	661	长春高新	医药制造业	C27	吉林省	长春市	0	6	0	0	160.53	7163	52	1	0	0	23.8375	0.234456	0.19804	0.263698	0.20539	4.8688	6.37247	0.876057	0.362666	0.546068	3.71909	2.5642	0.147924	0.0631141	0.193646	0.0987391	0.253028	0.336674	0	2.19722	33.33	0	53.9	1	1	15.4874	16.2061	0.0657	0.0588981	0.0563608	19.05	8.99281	50.4633
2022	661	长春高新	医药制造业	C27	吉林省	长春市	0	12	0	0	155.33	7896	64	1	0	0	23.9824	0.200591	0.173656	0.221585	0.360111	2.77692	3.23772	0.880031	0.333796	0.520246	4.01478	2.79344	0.108594	0.0844107	0.178814	0.123998	0.174981	0.155962	0	2.19722	33.33	0	53.4	0	0	14.9553	15.8829	0.0876	0.0652328	0.0520518	13.33	9.08716	46.8024
2008	661	长春高新	医药制造业	C27			0	1	0	0				1	0	0	21.1599	0.630745	0.0334156	0.0957325	0.760653	1.31466	2.08678	0.665679	0.0635623	0.525713	1.32879	0.690401	0.105845	0.0952989	0.295411	0.222392	0.217449	0.0236487	0	2.07944	37.5	1	49.43	1	0	12.5672	13.3535	0.0029	0.185407	0.110596	0	7.69029	32.6475
2009	661	长春高新	医药制造业	C27			0	1	0	0				1	0	0	21.162	0.554468	0.0846279	0.20771	0.397487	2.51581	5.07868	0.751526	0.128082	0.660733	1.2074	0.716722	0.251694	0.0978788	0.250896	0.227195	0.272872	0.00212717	0	2.19722	33.33	1	51.08	1	0	13.9987	14.5968	0.0029	0.169334	0.100048	0	7.66996	33.3382
2010	661	长春高新	医药制造业	C27			0	1	0	0				1	0	0	21.2895	0.543646	0.0764343	0.169369	0.197001	5.07612	9.93212	0.760958	0.108573	0.703991	1.29674	0.876341	0.198107	0.087967	0.209662	0.196222	0.139095	0.135934	0	2.19722	33.33	1	51.23	1	0	14.6229	15.2762	0.0022	0.166697	0.11326	0	7.91206	45.3667
2011	661	长春高新	医药制造业	C27			0	1	0	0				1	0	0	21.4453	0.540351	0.0863064	0.188389	0.360596	2.77318	4.85777	0.827363	0.127339	0.677769	1.18259	0.837978	0.0821856	0.0876693	0.177019	0.1947	0.110318	0.168542	0	2.19722	33.33	1	50.93	1	0	14.86	15.4415	0.0022	0.18016	0.112208	0	8.03754	55.0937
2012	661	长春高新	医药制造业	C27			0	0	0	0				1	0	0	21.5624	0.436626	0.183689	0.356993	0.256173	3.90361	6.15408	0.819497	0.228044	0.805499	1.41881	0.960931	0.176265	0.0958646	0.187192	0.257448	0.360422	0.124287	0	2.19722	33.33	1	52.31	1	0	14.8913	15.4638	0.0029	0.152799	0.0429727	0	8.12711	67.4229
2013	661	长春高新	医药制造业	C27			0	0	0	0				1	0	0	21.7545	0.39257	0.164487	0.279972	0.182404	5.48232	8.37932	0.812297	0.205499	0.800424	1.67271	1.22813	0.17777	0.102498	0.158144	0.25284	0.163245	0.211833	0	2.19722	33.33	1	53.31	1	0	15.6617	16.2155	0.0029	0.152098	0.0475096	0	8.15306	61.8873
2014	661	长春高新	医药制造业	C27			0	0	0	0				1	0	0	21.8702	0.350592	0.149239	0.237026	0.252083	3.96695	5.56879	0.765378	0.196355	0.760047	1.93313	1.20528	0.0888547	0.100408	0.224452	0.224793	0.104268	0.122576	0	2.19722	33.33	0	52.85	1	0	15.4433	15.9817	0.0029	0.150804	0.0222535	10	8.23138	62.4032
2015	661	长春高新	医药制造业	C27			1	2	0	0				1	0	0	22.0623	0.361767	0.154653	0.240412	0.22191	4.50633	6.49574	0.783212	0.224179	0.689867	1.88355	1.31847	0.201964	0.0915382	0.177833	0.184075	0.0617888	0.211877	0	2.19722	33.33	0	52.86	0	1	15.6548	16.4167	0.0695	0.154606	0.0144765	14.29	8.25868	46.494
2016	661	长春高新	医药制造业	C27			1	2	0	0				1	0	0	22.5484	0.282593	0.135127	0.196618	0.298626	3.34867	4.27531	0.79421	0.233627	0.578388	2.78349	2.35707	0.0496611	0.0719503	0.109028	0.118562	0.206216	0.625873	0	2.19722	33.33	0	53.86	0	1	15.6093	16.3608	0.0833	0.156614	0.0402026	14.29	8.37701	48.4918
2017	661	长春高新	医药制造业	C27			0	3	0	0				1	0	0	22.7182	0.29261	0.136867	0.192236	0.22099	4.52509	5.98626	0.819439	0.226122	0.605278	2.66368	1.73137	0.0518793	0.0731153	0.250305	0.1518	0.415823	0.185042	0	2.19722	33.33	0	54.67	1	1	15.6064	16.3747	0.1023	0.141512	0.0106491	13.33	8.43663	61.9159
2018	661	长春高新	医药制造业	C27			0	2	0	0				1	0	0	22.9654	0.327952	0.174514	0.253821	0.286614	3.48902	4.70591	0.851024	0.272152	0.641236	2.2432	1.61414	0.0939193	0.076224	0.194721	0.126498	0.310252	0.280436	0	2.07944	37.5	0	54.5	1	0	15.1365	15.9976	0.0583	0.0653443	0.0829977	25	8.53149	65.481
2019	661	长春高新	医药制造业	C27			0	0	0	0				1	0	0	23.2665	0.307654	0.212265	0.310459	0.156457	6.39154	10.2701	0.851945	0.318589	0.666266	2.71705	2.17297	0.152081	0.0703364	0.137585	0.119003	0.371853	0.351459	0	2.07944	37.5	0	53.73	1	1	15.5789	16.344	0.0644	0.0621172	0.0917496	26.67	8.61885	54.3805
2020	661	长春高新	医药制造业	C27			0	2	0	0				1	0	0	23.5473	0.268417	0.223747	0.313065	0.101796	9.8236	14.7431	0.866899	0.38566	0.580167	3.19604	2.32724	0.0659552	0.0804312	0.178845	0.118043	0.163134	0.324123	0	2.19722	33.33	0	54.13	1	1	15.5789	16.3505	0.0671	0.055809	0.0920378	18.75	8.73986	53.9465
2021	661	长春高新	医药制造业	C27			0	6	0	0				1	0	0	23.8375	0.234456	0.19804	0.263698	0.20539	4.8688	6.37247	0.876057	0.362666	0.546068	3.71909	2.5642	0.147924	0.0631141	0.193646	0.0987391	0.253028	0.336674	0	2.19722	33.33	0	53.9	1	1	15.4874	16.2061	0.0657	0.0588981	0.0563608	19.05	8.99281	50.4633
2022	661	长春高新	医药制造业	C27			0	12	0	0				1	0	0	23.9824	0.200591	0.173656	0.221585	0.360111	2.77692	3.23772	0.880031	0.333796	0.520246	4.01478	2.79344	0.108594	0.0844107	0.178814	0.123998	0.174981	0.155962	0	2.19722	33.33	0	53.4	0	0	14.9553	15.8829	0.0876	0.0652328	0.0520518	13.33	9.08716	46.8024
2008	666	经纬纺机	专用设备制造业	C35			0	14	0	0				1	0	0	22.5168	0.488921	0.00448062	0.00906124	1.09836	0.91045	0.534635	0.119752	0.00749002	0.598212	1.77522	0.998764	0.00674125	0.0621881	0.295204	0.213922	-0.317481	-0.05879	0	2.48491	33.33	0	49.27	1	0	13.9553	15.1993	0.0035	0.0929637	0.0066873	11.54	9.52785	94.893
2009	666	经纬纺机	专用设备制造业	C35			0	12	0	0				1	0	0	22.6427	0.571241	-0.0174096	-0.0372533	0.800369	1.24942	2.54502	0.0861407	-0.0312651	0.556839	1.57486	1.13491	0.0472028	0.0586363	0.196023	0.187826	-0.0367926	0.134184	1	2.48491	33.33	0	50.4	1	0	14.0144	15.1157	0.0035	0.105864	0.0440274	8	9.49897	94.899
2010	666	经纬纺机	专用设备制造业	C35			0	22	0	0				1	0	0	23.1516	0.619194	0.0562292	0.140993	0.909762	1.09919	1.69178	0.133025	0.0804358	0.699057	1.10966	0.925464	0.0923029	0.0371294	0.102461	0.127284	0.777021	0.663532	0	2.07944	37.5	0	48.3	1	0	14.2391	15.3348	0.0035	0.156596	0.0244185	20	9.53018	108.19
2011	666	经纬纺机	专用设备制造业	C35			0	16	0	0				1	0	0	23.2859	0.558105	0.0957593	0.231639	1.00461	0.995406	0.972392	0.159049	0.160053	0.598296	1.27315	1.05164	0.127338	0.0367028	0.116881	0.121777	0.145872	0.143678	0	2.19722	44.44	0	49.05	1	0	14.7311	15.6181	0.0035	0.278043	0.0178644	18.18	9.56472	70.1183
2012	666	经纬纺机	专用设备制造业	C35			0	19	0	0				1	0	0	23.4676	0.481236	0.0969121	0.20031	1.0148	0.985414	0.912825	0.170631	0.273044	0.354933	1.83388	1.59004	0.115193	0.04905	0.0954501	0.106612	-0.30395	0.199205	0	2.19722	44.44	0	49.95	1	0	14.8991	15.7518	0.0472	0.431293	0.0141333	19.05	9.56913	71.7233
2013	666	经纬纺机	专用设备制造业	C35			1	10	0	0				1	0	0	23.6605	0.459259	0.103504	0.194994	1.07936	0.926472	0.673738	0.151593	0.313833	0.329807	1.97515	1.75254	0.125982	0.0412736	0.0858576	0.0963207	0.121209	0.212814	0	2.07944	37.5	0	49.76	1	0	14.7533	15.6293	0.0472	0.47269	0.01651	24	9.43524	70.4686
2014	666	经纬纺机	专用设备制造业	C35			0	26	0	0				1	0	0	23.7827	0.436092	0.0996817	0.180246	0.987356	1.01281	1.05448	0.177155	0.391295	0.254748	2.02324	1.82321	0.116215	0.0361249	0.0723576	0.0871263	-0.0982878	0.129941	0	2.07944	37.5	0	50.05	1	1	14.8525	16.0147	0.0472	0.526267	0.0154403	18.18	9.39158	61.402
2015	666	经纬纺机	专用设备制造业	C35			6	38	0	0				1	0	0	24.0578	0.509859	0.0804302	0.154086	0.900951	1.10994	1.53815	0.386235	0.351248	0.228984	1.70611	1.57256	0.0855789	0.0379566	0.0545877	0.0680661	0.10474	0.316741	0	2.07944	37.5	0	50.77	1	1	14.7139	16.0106	0.0415	0.612369	0.0152452	18.18	9.37983	70.458
2016	666	经纬纺机	专用设备制造业	C35			3	31	0	0				1	0	0	24.2877	0.550833	0.0694528	0.148623	1.00974	0.990352	0.948471	0.477171	0.348616	0.199225	1.75667	1.68965	0.0115104	0.0298228	0.0233024	0.0472719	0.116804	0.258482	0	2.07944	37.5	0	50.68	1	1	14.7992	16.0906	0.0415	0.608311	0.0205542	22.73	9.22237	67.633
2017	666	经纬纺机	专用设备制造业	C35			0	19	0	0				1	0	0	24.3277	0.461464	0.0816908	0.165117	1.07461	0.930569	0.690717	0.502655	0.459011	0.177971	1.60382	1.52855	-0.0541348	0.0291637	0.0233656	0.0397487	0.0158628	0.0407876	0	2.07944	37.5	0	51.86	1	1	14.9146	16.2725	0.0415	0.477674	0.0122217	19.05	9.10075	67.1
2018	666	经纬纺机	专用设备制造业	C35			6	53	1	0				1	0	0	24.3853	0.467485	0.054925	0.102579	1.16377	0.859278	0.366062	0.506319	0.27663	0.19855	1.78919	1.72578	0.123075	0.0285717	0.0240993	0.0358937	0.171639	0.0592496	0	2.07944	37.5	0	51.75	1	1	15.0295	16.499	0.0415	0.425439	0.00947592	16.67	9.06924	59.8847
2008	678	襄阳轴承	铁路、船舶、航空航天和其它运输设备制造业	C37			0	7	0	0				1	0	0	20.4725	0.397866	0.0166691	0.0267086	0.750629	1.33222	1.76688	0.15539	0.0269402	0.618743	1.43562	0.792345	0.018296	0.134064	0.254627	0.19822	0.249787	-0.0345705	0	1.60944	40	0	46.42	0	1	12.9575	13.4719	0.0016	0.0833477	0.0190484	8.33	7.68156	31.63
2009	678	襄阳轴承	铁路、船舶、航空航天和其它运输设备制造业	C37			0	5	0	0				1	0	0	20.4729	0.390032	0.0189944	0.0313413	0.342094	2.92317	4.15294	0.178801	0.0300209	0.632706	1.69914	0.871953	-0.0180784	0.126666	0.280127	0.255741	0.00475084	0.00033872	0	2.07944	25	1	46.69	0	1	13.1831	13.5858	0.0012	0.112654	0.0116629	25	7.7463	30.22
2010	678	襄阳轴承	通用设备制造业	C34			0	12	0	0				1	0	0	20.639	0.455946	0.0299508	0.0521536	0.330696	3.02393	4.72013	0.173538	0.0322795	0.927859	1.49443	0.697209	-0.00841629	0.152539	0.320122	0.210638	0.599264	0.180705	0	2.19722	33.33	1	48.38	0	1	13.2828	13.8065	0.0012	0.0714921	0.0090025	18.75	7.7643	31.011
2011	678	襄阳轴承	通用设备制造业	C34			0	17	0	0				1	0	0	20.7684	0.497509	0.0262979	0.0503858	0.61952	1.61415	2.22223	0.155905	0.0295964	0.888549	1.35525	0.674341	0.0142171	0.143102	0.312722	0.228607	0.108612	0.138138	0	2.19722	33.33	1	49.1	0	1	13.4645	14.3145	0.0012	0.0709212	0.00582336	14.29	7.80466	29.3515
2012	678	襄阳轴承	通用设备制造业	C34			0	9	0	0				1	0	0	21.0002	0.597451	0.00471195	0.0105471	0.66305	1.50818	2.26242	0.140318	0.00731901	0.643797	0.981061	0.50648	-0.0443642	0.124796	0.22259	0.177334	-0.128035	0.260855	0	2.19722	33.33	1	49.5	0	1	13.5998	14.4077	0.0012	0.0906283	0.00647293	15	7.78738	28.45
2013	678	襄阳轴承	通用设备制造业	C34			1	11	0	0				1	0	0	21.4905	0.49023	0.00238637	0.00508772	0.813402	1.2294	1.64134	0.120513	0.00450886	0.529263	1.19243	0.72441	-0.0352679	0.121084	0.183959	0.267476	0.207107	0.632876	0	2.19722	33.33	1	50.48	0	1	13.6716	14.4568	0.0009	0.0788839	0.00464037	14.29	7.76557	49.22
2014	678	襄阳轴承	通用设备制造业	C34			0	8	0	0				1	0	0	21.5306	0.509652	0.00350256	0.00700702	0.650109	1.5382	2.56424	0.131659	0.00607729	0.576336	0.912354	0.457567	0.00715771	0.112541	0.206046	0.353968	0.378343	0.0409405	0	2.19722	33.33	1	51.4	0	1	13.7494	14.6026	0.0011	0.0763662	0.00625027	15	7.79524	53.4614
2015	678	襄阳轴承	通用设备制造业	C34			0	3	0	0				1	0	0	21.5778	0.554425	-0.0322617	-0.0690186	0.439142	2.27717	5.08496	0.0844693	-0.0591415	0.5455	0.895215	0.508623	-0.0515834	0.105227	0.175383	0.394992	-0.0112301	0.0482397	1	2.19722	33.33	1	53.35	0	0	13.8363	14.6935	0	0.0787315	0.00516113	13.04	8.3832	58.5744
2016	678	襄阳轴承	通用设备制造业	C34			0	2	0	0				1	0	0	21.6704	0.499855	0.00674046	0.0142167	0.36722	2.72317	4.69049	0.112373	0.011906	0.566138	1.08123	0.640908	-0.0137619	0.11215	0.174371	0.399829	0.113831	0.0970637	0	2.19722	33.33	1	53.9	0	0	13.8878	14.7201	0	0.0660895	0.00942689	15	8.38	60.044
2017	678	襄阳轴承	通用设备制造业	C34			0	4	0	0				1	0	0	21.7535	0.527887	0.00528679	0.0108883				0.118144	0.00934182	0.565927	0.920515	0.501661	0.00996895	0.114806	0.185212	0.415289	0.091187	0.0866088	0	2.19722	33.33	0	54.7	0	0	13.9297	14.8351	0	0.0572282	0.00742314	13.04	8.39004	56.4916
2018	678	襄阳轴承	通用设备制造业	C34			0	8	0	0				0	0	0	21.737	0.543568	-0.0201607	-0.0434182	0.739423	1.3524	1.82703	0.0900387	-0.0375777	0.536507	0.901868	0.50214	0.0335608	0.104247	0.17508	0.438273	-0.0207156	-0.0163642	1	2.19722	33.33	0	55	0	0	13.9297	14.9017	0	0.0558358	0.00705894	9.52	8.4038	52.6756
2019	678	襄阳轴承	通用设备制造业	C34			0	4	0	0				0	0	0	21.7147	0.529874	0.00486288	0.0104984	0.583648	1.71336	2.51738	0.106233	0.0106771	0.455449	0.847101	0.43671	0.00846007	0.0938464	0.183492	0.453106	-0.16734	-0.0219815	0	2.19722	33.33	0	53.39	0	0	13.981	14.7575	0	0.0597521	0.0199132	10.71	8.19781	52.676
2020	678	襄阳轴承	通用设备制造业	C34			1	15	0	0				0	0	0	21.6775	0.556464	-0.0353477	-0.077334	0.711208	1.40606	1.9155	0.0771891	-0.0784937	0.450325	0.850974	0.502275	-0.0166671	0.110908	0.161217	0.45556	-0.0401026	-0.0365413	1	2.19722	33.33	0	53.15	0	0	13.9657	14.7794	0	0.066254	0.00763774	10	8.16479	51.25
2021	678	襄阳轴承	通用设备制造业	C34			0	11	0	0				0	0	0	21.621	0.552536	-0.0193394	-0.0434159	0.700695	1.42716	1.95461	0.12572	-0.0370643	0.521779	0.828678	0.460218	0.0222235	0.0859093	0.1808	0.44175	0.105883	-0.0549193	1	2.19722	33.33	0	53.73	0	0	14.0111	14.8667	0	0.0646092	0.00786816	9.09	8.13065	53.382
2022	678	襄阳轴承	通用设备制造业	C34			0	7	0	0				0	0	0	21.5985	0.59718	-0.0524434	-0.123282	0.595455	1.67939	2.68658	0.0600407	-0.112572	0.465866	0.780517	0.445437	0.016224	0.109456	0.180877	0.414669	-0.142009	-0.0222227	1	2.19722	33.33	0	53.68	0	0	13.998	14.8683	0	0.0744869	0.00619402	9.09	8.03366	52.4015
2008	680	山推股份	专用设备制造业	C35	山东省	济宁市	0	4	0	0	39.11	6146	41	1	0	0	22.3402	0.395555	0.121922	0.210388	0.702543	1.4234	1.88984	0.17947	0.0823253	1.48098	1.56408	0.937241	0.0560764	0.103609	0.246929	0.167268	0.366066	0.308162	0	2.19722	33.33	0	49.64	1	1	14.5405	15.6676	0.017	0.0430521	0.0153131	0	8.11073	58.4093
2009	680	山推股份	专用设备制造业	C35	山东省	济宁市	0	2	0	0	36.38	5808	38	1	0	0	22.5699	0.461523	0.0809073	0.14252	0.549863	1.81863	2.816	0.146778	0.0661559	1.22298	1.39006	0.923274	0.0606769	0.135444	0.212882	0.183379	0.0568812	0.258193	0	2.07944	37.5	0	48.7	1	1	14.4633	15.511	0.0154	0.0493916	0.0108274	0	8.11133	62.7881
2010	680	山推股份	专用设备制造业	C35	山东省	济宁市	0	7	0	0	41.68	6290	37	1	0	0	23.0933	0.591711	0.111951	0.245117	0.575093	1.73885	3.16152	0.136862	0.0711704	1.573	1.20651	0.793262	0.0199453	0.135251	0.241897	0.137522	0.926197	0.687854	0	2.19722	33.33	0	49.55	1	1	14.4633	15.5121	0.0153	0.0337446	0.0120991	0	8.12118	59.3876
2011	680	山推股份	专用设备制造业	C35	山东省	济宁市	0	9	0	0	41.34	6583	59	1	0	0	23.3486	0.648312	0.0450471	0.11968	0.893754	1.11888	1.40374	0.141175	0.0375452	1.19981	1.30922	0.888832	-0.12878	0.142654	0.232898	0.167151	0.0972438	0.290809	0	2.19722	33.33	0	49.05	0	0	14.8205	15.862	0.0143	0.0401323	0.0209744	9.09	8.27995	42.2018
2012	680	山推股份	专用设备制造业	C35	山东省	济宁市	0	7	0	0	90	5969	42	1	0	0	23.3115	0.630917	0.00169957	0.00471809	0.961593	1.03994	1.12926	0.139423	0.00219765	0.773358	1.34406	0.967232	0.0435062	0.204551	0.187649	0.192664	-0.286851	-0.0364593	0	2.19722	33.33	0	49.54	0	0	14.6126	15.895	0.0153	0.0670258	0.0199374	7.69	9.06843	28.6739
2013	680	山推股份	专用设备制造业	C35	山东省	济宁市	0	11	0	0	95.87	4737	45	1	0	0	23.2554	0.62131	-0.030107	-0.0805533	1.05261	0.950024	0.828243	0.11849	-0.0384466	0.783084	1.38443	0.950333	0.0267796	0.187979	0.200426	0.185387	-0.0333223	-0.0545352	1	2.19722	33.33	0	49.77	0	1	14.6012	15.7453	0.0139	0.0756025	0.0117234	7.69	8.99665	29.8863
2014	680	山推股份	专用设备制造业	C35	山东省	济宁市	0	11	0	0	203.64	4155	36	1	0	0	23.1401	0.597773	-0.00234438	-0.00601461	0.749896	1.33352	2.07748	0.147953	-0.00383625	0.611114	1.52489	1.0424	0.051568	0.195289	0.189931	0.214093	-0.282764	-0.108847	1	2.19722	33.33	0	50.03	1	1	14.3163	15.2586	0.0106	0.0785636	0.0126016	17.24	8.957	30.4891
2015	680	山推股份	专用设备制造业	C35	山东省	济宁市	1	22	0	0	206.46	4334	29	1	0	0	22.9639	0.628449	-0.0939508	-0.241993	0.670563	1.49128	2.71811	0.048422	-0.256752	0.365921	1.07463	0.748314	0.0265715	0.188708	0.161739	0.25198	-0.48129	-0.161624	1	2.19722	33.33	0	49.92	1	0	14.2855	15.3396	0.0054	0.150363	0.0123365	19.23	8.87305	34.4526
2016	680	山推股份	专用设备制造业	C35	山东省	济宁市	1	19	0	0	203.85	4641	37	1	0	0	22.9492	0.620766	0.00189149	0.00503907	0.764516	1.30802	1.95348	0.174755	0.00400694	0.472053	1.03542	0.733202	0.0294914	0.199672	0.165211	0.223435	0.168063	-0.0145554	0	2.19722	33.33	0	49.52	1	0	13.557	14.4194	0.0052	0.119863	0.0311593	24	8.67317	32.7397
2017	680	山推股份	专用设备制造业	C35	山东省	济宁市	4	31	0	0	215.25	4772	32	1	0	0	22.981	0.621864	0.00659982	0.0174286	0.806079	1.24057	1.74688	0.166218	0.00978057	0.674789	1.26347	0.90391	0.056587	0.16912	0.176144	0.183479	0.441902	0.0322811	0	2.19722	33.33	0	50.69	1	1	14.1779	15.0815	0.0076	0.0768452	0.0425939	19.23	8.60722	32.9836
2018	680	山推股份	专用设备制造业	C35	山东省	济宁市	3	24	0	0	208.75	7001	62	1	0	0	22.961	0.608086	0.00898282	0.0233346	0.96624	1.03494	1.10466	0.159613	0.0106271	0.845273	1.29622	0.940412	0.0190955	0.216765	0.170162	0.169119	0.259956	-0.0197863	0	2.19722	33.33	0	50.83	1	1	14.2848	15.0471	0.0047	0.0379283	0.0218047	17.39	8.5923	32.6333
2019	680	山推股份	专用设备制造业	C35	山东省	济宁市	3	19	0	0	222.26	7252	46	1	0	0	22.9128	0.584022	0.00676604	0.0167619	0.927966	1.07763	1.21907	0.156634	0.00967002	0.699693	1.07148	0.821965	0.0450366	0.193832	0.140458	0.164907	-0.199783	-0.0470615	0	2.19722	33.33	0	51.6	1	1	14.2895	15.0428	0.0047	0.0400505	0.00787571	20	8.59026	32.6109
2020	680	山推股份	专用设备制造业	C35	山东省	济宁市	11	51	1	1	274.64	6069	41	1	0	0	22.9957	0.606005	0.0112959	0.0279233	0.931125	1.07397	1.2204	0.137339	0.0148265	0.761872	1.25747	0.965142	0.0687068	0.189535	0.147836	0.140211	0.108548	0.0864299	0	2.19722	33.33	0	50.82	1	1	14.7693	15.4036	0.004	0.0397715	0.00573981	22.73	8.60904	31.9005
2021	680	山推股份	专用设备制造业	C35	山东省	济宁市	7	42	0	0	238.27	6604	57	1	0	0	23.0978	0.562697	0.0206312	0.0495045	0.89831	1.1132	1.36782	0.143524	0.023029	0.895881	1.43856	1.07876	0.039689	0.169122	0.184846	0.108044	0.290467	0.107563	0	2.19722	33.33	0	51.21	1	1	15.2052	15.6595	0.1804	0.0412435	0.00985994	15.79	8.54169	41.6087
2022	680	山推股份	专用设备制造业	C35	山东省	济宁市	27	75	5	2	276.16	6742	63	1	0	0	23.1676	0.550523	0.0571435	0.128817	0.941293	1.06237	1.19709	0.146911	0.0636416	0.897895	1.38	1.15052	0.0329921	0.251211	0.120707	0.122607	0.0914735	0.0722879	0	1.94591	42.86	0	51.56	0	0	14.7512	15.1036	0.1339	0.0339246	0.0137221	16	8.63693	41.1642
2008	683	远兴能源	化学原料及化学制品制造业	C26	内蒙古自治区	鄂尔多斯市	0	2	0	0	11.53	5571	62	0	0	0	22.242	0.516746	0.0313364	0.0787288	0.895643	1.11652	1.42427	0.284786	0.0627666	0.499252	0.470467	0.356261	0.108841	0.00217987	0.050354	0.615858	0.48473	0.256651	0	2.19722	33.33	0	44.56	1	0	14.0855	14.7594	0.0035	0.102599	0.0144547	5.56	7.86596	51.72
2009	683	远兴能源	化学原料及化学制品制造业	C26	内蒙古自治区	鄂尔多斯市	0	2	0	0	11.07	5031	36	0	0	0	22.5893	0.543043	0.159337	0.340578	0.58288	1.71562	2.9832	0.223977	0.505042	0.315494	0.898823	0.822864	-0.123308	0.000969669	0.0289315	0.517292	-0.150083	0.415215	0	2.19722	33.33	0	44.81	1	0	14.203	14.7882	0	0.173497	0.122242	25	7.18917	34.042
2010	683	远兴能源	化学原料及化学制品制造业	C26	内蒙古自治区	鄂尔多斯市	0	2	0	0	12.7	5046	41	0	0	0	22.4587	0.470051	0.0300301	0.0611519	0.589093	1.69752	2.32733	0.267171	0.0780791	0.384611	0.773354	0.724675	0.0504747	0.00308795	0.0156969	0.602511	0.341219	-0.122404	0	2.19722	33.33	0	45.82	1	0	14.4355	15.0218	0	0.0742834	0.0914493	23.53	7.08506	22.316
2011	683	远兴能源	化学原料及化学制品制造业	C26	内蒙古自治区	鄂尔多斯市	1	3	1	0	15.04	5763	48	0	0	0	22.5173	0.456107	0.0655464	0.122032	0.840137	1.19028	1.34985	0.379612	0.122146	0.536622	0.832433	0.779288	0.0370343	0.0129677	0.0175572	0.534216	0.34362	0.0603296	0	2.19722	44.44	0	47.88	1	1	14.1656	14.6814	0	0.0668768	0.0821886	25	7.04752	23.9817
2012	683	远兴能源	化学原料及化学制品制造业	C26	内蒙古自治区	鄂尔多斯市	0	4	0	0	28.24	5295	53	0	0	0	23.0225	0.578615	0.037164	0.0794974	1.05182	0.950732	0.883082	0.383629	0.0810778	0.458375	0.996022	0.95578	0.0666726	0.000664828	0.0130771	0.396498	0.168142	0.657294	0	2.19722	44.44	0	47.82	1	1	14.2824	14.8327	0	0.0753274	0.0562235	29.41	7.6009	26.5526
2013	683	远兴能源	化学原料及化学制品制造业	C26	内蒙古自治区	鄂尔多斯市	0	0	0	0	31.12	6005	63	0	0	0	23.1876	0.643807	0.00374043	0.00968762	1.10569	0.904414	0.731646	0.262012	0.0119505	0.312992	0.441042	0.41162	0.038743	0.00107733	0.011114	0.326187	-0.0718011	0.179557	0	2.19722	33.33	0	47.76	1	1	13.957	14.6732	0	0.0777165	0.0279961	23.81	7.59689	22.6364
2014	683	远兴能源	化学原料及化学制品制造业	C26	内蒙古自治区	鄂尔多斯市	0	9	0	0	56.89	5914	71	0	0	0	23.6952	0.562241	0.0176887	0.0434493	1.049	0.953285	0.939206	0.301665	0.038432	0.460259	0.533549	0.494446	0.0391116	0.00410348	0.0154661	0.519603	1.11797	0.661348	0	2.19722	33.33	0	48.55	1	1	13.6138	14.7375	0.0002	0.071727	0.0163937	20	8.50431	48.8966
2015	683	远兴能源	化学原料及化学制品制造业	C26	内蒙古自治区	鄂尔多斯市	0	3	0	0	52.03	5827	57	0	0	0	23.6876	0.57365	0.00538274	0.0124578	0.979431	1.021	1.08535	0.295352	0.0143106	0.376138	0.475772	0.45148	0.0333078	0.00594122	0.0100275	0.510692	0.0164403	-0.00759324	0	2.19722	33.33	0	49.95	1	1	13.7559	14.8092	0.0002	0.0983025	0.0151118	15.79	8.468	58.8483
2016	683	远兴能源	化学原料及化学制品制造业	C26	内蒙古自治区	鄂尔多斯市	9	10	0	0	73.12	6568	60	0	0	0	23.8249	0.56106	-0.0304505	-0.0703122	0.944947	1.05826	1.27106	0.194173	-0.0693526	0.439068	0.538128	0.517693	0.0216913	0.0116707	0.010218	0.437838	0.248405	0.147133	1	2.19722	33.33	0	50.52	1	1	13.6529	14.6466	0.0003	0.0777928	0.00883638	14.29	8.43098	57.933
2017	683	远兴能源	化学原料及化学制品制造业	C26	内蒙古自治区	鄂尔多斯市	8	11	0	0	54.2	4626	64	0	0	0	23.8161	0.522167	0.0424378	0.0925982	0.968197	1.03285	1.09627	0.306026	0.091169	0.465486	0.593196	0.572852	0.0638998	0.00803632	0.00952937	0.420423	0.127847	-0.00877255	0	2.19722	33.33	0	50.36	1	0	14.0978	14.9005	0.5529	0.0823762	0.0118161	16	8.42617	50.8795
2018	683	远兴能源	化学原料及化学制品制造业	C26	内蒙古自治区	鄂尔多斯市	4	12	0	0	69.67	4270	58	0	0	0	23.8851	0.502393	0.0717802	0.147072	1.0761	0.929279	0.802076	0.413212	0.18361	0.390939	0.622636	0.583829	0.0736248	0.00710333	0.0169456	0.384335	-0.133965	0.0714799	0	2.48491	25	0	48.55	1	0	14.3637	15.2718	0.6005	0.0844539	0.00995287	20	8.47512	46.7187
2019	683	远兴能源	化学原料及化学制品制造业	C26	内蒙古自治区	鄂尔多斯市	3	11	0	0	65.81	4330	51	0	0	0	23.8811	0.483047	0.0370418	0.0730231	1.14337	0.874606	0.732697	0.364996	0.113469	0.326448	0.66708	0.610853	0.0646962	0.0067201	0.0218039	0.538779	-0.137878	-0.00399874	0	2.48491	33.33	0	49.76	1	0	14.6402	15.8001	0.6085	0.100975	0.00514709	19.05	8.49964	41.3876
2020	683	远兴能源	化学原料及化学制品制造业	C26	内蒙古自治区	鄂尔多斯市	2	13	0	0	50.03	3842	51	0	0	0	23.8698	0.479072	0.00540551	0.0104167	1.18655	0.842783	0.667732	0.24461	0.0164222	0.329159	0.488834	0.450872	0.0855421	0.00538232	0.016118	0.557366	0.000628805	-0.0112454	0	2.48491	33.33	0	50.04	1	0	14.5061	15.8353	0.4171	0.115882	0.00587671	20	8.49433	43.0042
2021	683	远兴能源	化学原料及化学制品制造业	C26	内蒙古自治区	鄂尔多斯市	2	13	0	0	64.86	4774	73	0	0	0	23.9905	0.348293	0.229772	0.389272	0.748777	1.33551	1.56821	0.413916	0.468044	0.490919	0.993659	0.914314	0.132983	0.00374151	0.0257491	0.383597	0.57813	0.128296	0	2.48491	33.33	0	51.05	1	0	15.127	16.5206	0.4157	0.0749203	0.0269952	22.73	8.40447	53.4793
2022	683	远兴能源	化学原料及化学制品制造业	C26	内蒙古自治区	鄂尔多斯市	2	16	0	0	64.2	5814	76	0	0	0	24.1199	0.440122	0.113728	0.188659	0.738695	1.35374	1.69832	0.407815	0.290366	0.391672	0.847064	0.765287	0.108821	0.00335284	0.0259945	0.328812	-0.0956516	0.138117	0	2.48491	33.33	0	52.45	0	0	15.478	16.8115	0.4142	0.0730545	0.0127416	22.73	8.38046	65.2618
2008	698	沈阳化工	化学原料及化学制品制造业	C26			0	1	0	0				1	0	0	22.6118	0.575135	0.0155522	0.0388782	0.984712	1.01552	1.06632	0.105516	0.0147661	1.05324	0.556024	0.432434	0.0575182	0.0191961	0.0478201	0.375515	0.077397	0.432105	0	2.07944	25	0	49.28	0	0	13.7366	14.8895	0.01	0.0366252	0.00322927	22.22	8.53837	63.7524
2009	698	沈阳化工	化学原料及化学制品制造业	C26			0	9	0	0				1	0	0	22.6756	0.602719	0.00915107	0.0222853	0.738157	1.35473	1.9411	0.180934	0.0138661	0.659958	0.557532	0.358725	0.0259937	0.00850083	0.0700875	0.323108	-0.237782	0.0658378	0	2.30259	40	0	49.67	0	0	13.7025	14.7907	0.0087	0.0467978	0.00245033	25	8.57659	59.5071
2010	698	沈阳化工	化学原料及化学制品制造业	C26			0	9	0	0				1	0	0	22.6509	0.562133	0.0302914	0.0725848	0.736282	1.35818	1.86223	0.129215	0.028167	1.07542	0.606272	0.356319	0.10434	0.011286	0.0849232	0.702025	0.660984	-0.0243544	0	2.19722	33.33	0	49.87	0	0	13.5143	14.6821	0.0045	0.0314338	0.010434	26.09	8.51659	35.9059
2011	698	沈阳化工	化学原料及化学制品制造业	C26			0	1	0	0				1	0	0	22.6456	0.52891	0.0307529	0.067673	0.941538	1.06209	1.13893	0.101214	0.0208887	1.47222	0.443202	0.294567	0.0278461	0.00294239	0.0648334	0.672089	0.348488	-0.00534428	0	2.19722	33.33	0	49.9	0	0	14.0112	15.1074	0.0045	0.0276682	0.00979425	23.81	8.3659	36.7084
2012	698	沈阳化工	石油加工、炼焦及核燃料加工业	C25			0	1	0	0				1	0	0	22.6716	0.564337	-0.0236107	-0.052104	1.0376	0.963759	0.912327	0.0440093	-0.0159396	1.48126	0.614166	0.430459	-0.000516839	0.00535719	0.063719	0.630746	0.0166919	0.0264071	1	2.19722	33.33	0	50.95	0	0	14.0274	15.1555	0.0045	0.0287685	0.00884463	25	8.30003	36.361
2013	698	沈阳化工	石油加工、炼焦及核燃料加工业	C25			0	2	0	0				1	0	0	22.6722	0.560279	0.00429169	0.00980527	1.08227	0.923981	0.817792	0.0468629	0.00286046	1.50035	0.799223	0.584651	0.0592686	0.00234369	0.0729556	0.641276	0.0263608	0.000532776	0	2.19722	33.33	0	51.95	0	0	13.8705	15.0577	0.0045	0.026815	0.000750852	25	8.22523	34.5966
2014	698	沈阳化工	石油加工、炼焦及核燃料加工业	C25			1	12	0	0				1	0	0	22.7436	0.588404	0.0022644	0.00532604	0.968279	1.03276	1.08389	0.0374512	0.00156505	1.44686	0.472236	0.325619	0.0102684	0.00344642	0.0696672	0.536101	0.000309807	0.0740372	0	2.19722	33.33	0	51.05	0	0	13.6447	14.9273	0.0045	0.0213519	0.000861557	30	8.12829	34.57
2015	698	沈阳化工	石油加工、炼焦及核燃料加工业	C25			2	12	0	0				1	0	0	22.9882	0.597846	0.0216679	0.0533297	0.874248	1.14384	1.67796	0.0656883	0.0192504	1.12558	0.710663	0.602428	0.0582437	0.00347648	0.0429889	0.429456	-0.0826334	0.277138	0	2.19722	33.33	0	52.09	0	1	14.3734	15.2151	0.0055	0.0374508	0.0082012	27.27	8.26848	48.3515
2016	698	沈阳化工	石油加工、炼焦及核燃料加工业	C25			1	12	0	0				1	0	0	23.0839	0.602551	0.0335295	0.0838889	0.89912	1.1122	1.53509	0.0965026	0.0383333	0.874683	0.846205	0.764364	0.0680818	0.00198991	0.0358139	0.50917	-0.0845554	0.100437	0	2.19722	33.33	0	52.42	0	1	14.3184	15.2717	0.0055	0.0381113	0.0232211	21.05	8.20358	48.0771
2017	698	沈阳化工	石油加工、炼焦及核燃料加工业	C25			3	12	0	0				1	0	0	23.0117	0.555087	0.0222823	0.0530121	0.976154	1.02443	1.10407	0.0792862	0.0191401	1.16417	0.744862	0.653116	0.0200203	0.00239199	0.0450362	0.500854	0.346047	-0.069641	0	2.19722	33.33	0	52.95	0	1	14.5202	15.5006	0.0055	0.0287659	0.0278201	19.05	8.12888	48.6839
2018	698	沈阳化工	石油加工、炼焦及核燃料加工业	C25			0	12	0	0				1	0	0	22.9363	0.50727	0.0124825	0.0266765	1.18994	0.840382	0.662104	0.0760153	0.0109914	1.13566	0.882107	0.729347	0.00705412	0.00316493	0.0625224	0.506971	-0.0938332	-0.0726317	0	2.07944	37.5	0	52.71	1	1	14.6372	15.7843	0.0046	0.0150679	0.0205237	12.5	8.02486	48.6543
2019	698	沈阳化工	石油加工、炼焦及核燃料加工业	C25			2	19	0	0				1	0	0	22.906	0.580263	-0.0827471	-0.18115	1.11706	0.895208	0.739589	0.0345892	-0.0676314	1.2235	0.796121	0.642192	0.113618	0.00471019	0.0804834	0.445078	0.0212377	-0.0299231	1	2.19722	33.33	1	53.04	1	1	14.8198	16.0238	0.0005	0.0154771	0.0208921	8.33	7.96137	47.4568
2020	698	沈阳化工	石油加工、炼焦及核燃料加工业	C25			0	24	0	0				1	0	0	23.0704	0.609229	0.0370742	0.0917527	1.02113	0.979303	0.944755	0.133353	0.037426	0.990599	0.912801	0.793902	-0.0369454	0.00714508	0.064964	0.341972	-0.131407	0.17871	0	2.19722	33.33	1	53.36	1	1	14.9339	15.9925	0.0006	0.0338378	0.0176209	8	7.89058	47.2453
2021	698	沈阳化工	石油加工、炼焦及核燃料加工业	C25			1	35	0	0				1	0	0	23.0349	0.591606	0.0104156	0.0260763	0.938501	1.06553	1.16736	0.101604	0.0105607	0.98626	0.9985	0.742945	0.150561	0.0090135	0.130398	0.313978	0.0584897	-0.0348959	0	2.19722	33.33	1	52.04	0	1	15.2764	16.1707	0.0006	0.0156966	0.017631	7.69	7.87131	47.4909
2022	698	沈阳化工	石油加工、炼焦及核燃料加工业	C25			3	31	0	0				1	0	0	22.6428	0.705348	-0.209637	-0.578258	0.737473	1.35598	2.26012	0.0303973	-0.298293	0.702788	0.931447	0.819701	0.0985341	0.0107954	0.0583983	0.351584	-0.413589	-0.324359	1	2.19722	33.33	1	52.22	0	0	15.2834	16.0573	0.0006	0.0293706	0.0239745	5.56	7.814	47.4682
2008	700	模塑科技	汽车制造业	C36	江苏省	江阴市	0	2	0	0	43.67	6742	69	0	0	0	21.9387	0.73552	0.0231389	0.0736483	1.0036	0.996409	0.977323	0.21999	0.0468798	0.493579	0.641142	0.333749	0.154345	0.032362	0.207609	0.235987	0.274408	0.377436	0	1.79176	33.33	1	45.67	1	1	12.8992	13.2708	0	0.0693303	0.010558	16.67	7.35436	40.66
2009	700	模塑科技	汽车制造业	C36	江苏省	江阴市	0	2	0	0	44.61	5283	37	0	0	0	21.9631	0.725851	0.0231094	0.0857895	0.7372	1.35648	2.30033	0.257408	0.0456641	0.506074	0.749517	0.482992	0.100342	0.0584204	0.163674	0.217502	0.202764	0.0246953	0	1.79176	33.33	1	45.17	1	1	12.6115	13.2357	0	0.0715591	0.00594403	25	7.52941	40.6813
2010	700	模塑科技	汽车制造业	C36	江苏省	江阴市	0	2	0	0	38.16	5180	44	0	0	0	22.0828	0.763317	0.0169541	0.0666708	0.74834	1.33629	2.42085	0.25129	0.0316101	0.536351	0.734863	0.547604	0.0300979	0.082764	0.132883	0.200019	0.140966	0.127173	0	1.60944	40	1	46.27	0	1	12.8992	13.2708	0	0.0792779	0.00337615	27.27	7.62169	37.3586
2011	700	模塑科技	汽车制造业	C36	江苏省	江阴市	0	6	0	0	37.96	5891	53	0	0	0	22.0895	0.693056	0.0256815	0.0944409	0.889499	1.12423	1.40473	0.252701	0.0510875	0.502696	0.655372	0.459907	0.0805065	0.0862746	0.134953	0.215478	-0.00334804	0.00677766	0	1.60944	40	1	47.27	0	1	12.8992	13.2708	0	0.0948014	0.00275673	27.27	7.61135	44.1443
2012	700	模塑科技	汽车制造业	C36	江苏省	江阴市	0	4	0	0	79.44	5184	46	0	0	0	22.1174	0.660946	0.0461855	0.142891	0.927005	1.07874	1.23224	0.263792	0.0745147	0.619817	0.699659	0.476779	0.0771249	0.126037	0.147245	0.21903	0.254618	0.0282415	0	1.60944	40	1	48.08	1	1	13.6728	13.885	0	0.0985124	0.00296406	30.77	7.78239	40.2837
2013	700	模塑科技	汽车制造业	C36	江苏省	江阴市	0	3	0	0	95.51	5092	61	0	0	0	22.0811	0.599532	0.0551811	0.149459	0.758197	1.31892	1.79636	0.244444	0.0753134	0.732686	0.885859	0.588001	0.117907	0.13718	0.162508	0.220826	0.177224	-0.0356044	0	1.60944	40	1	47.64	1	1	13.8225	14.0119	0	0.101874	0.00349689	36.36	7.7178	37.7638
2014	700	模塑科技	汽车制造业	C36	江苏省	江阴市	0	3	0	0	186.45	5189	62	0	0	0	22.0915	0.64609	0.0636708	0.168858	0.614014	1.62863	2.77623	0.233956	0.0732867	0.86879	0.666453	0.502542	0.0979862	0.114743	0.094966	0.214772	0.170369	0.010479	0	1.60944	40	1	48.64	1	1	14.2538	14.4143	0	0.103843	0.00284675	36.36	7.80588	41.7562
2015	700	模塑科技	汽车制造业	C36	江苏省	江阴市	2	6	1	0	195.66	5221	64	0	0	0	22.2401	0.470709	0.0698557	0.155893	0.456721	2.18952	3.60779	0.235002	0.0945072	0.739157	0.76079	0.602288	0.0571829	0.105366	0.0701217	0.310285	-0.0762931	0.160153	0	1.60944	40	1	49.33	1	1	14.4574	14.6571	0	0.117698	0.00382022	33.33	8.09499	59.537
2016	700	模塑科技	汽车制造业	C36	江苏省	江阴市	1	3	0	0	221.01	6028	83	0	0	0	22.504	0.477059	0.0354882	0.0675067	0.678991	1.47277	1.92976	0.223029	0.0583428	0.608271	0.739822	0.592946	0.0526098	0.0900221	0.0623819	0.240373	0.0174303	0.302043	0	1.60944	40	1	50.33	1	1	15.0094	15.2314	0	0.142526	0.00312311	33.33	7.85322	43.31
2017	700	模塑科技	汽车制造业	C36	江苏省	江阴市	0	2	0	0	197.82	5146	62	0	0	0	22.7425	0.64302	0.0199698	0.046429	0.849015	1.17783	1.74422	0.218042	0.0309816	0.644568	0.746852	0.559136	0.0101085	0.0954541	0.093605	0.250093	0.360113	0.269299	0	1.60944	40	1	51.85	0	1	15.4249	15.689	0	0.159861	0.00263295	30.77	8.36707	34.9595
2018	700	模塑科技	汽车制造业	C36	江苏省	江阴市	0	4	0	0	211.1	7236	103	0	0	0	22.7244	0.685327	0.00136486	0.00406187	0.987356	1.01281	1.04827	0.191262	0.00205184	0.665188	0.730268	0.500223	-0.00198077	0.125439	0.120267	0.345595	0.144119	-0.0179124	0	1.60944	40	1	53.23	0	1	15.3432	15.6382	0	0.145977	0.00286241	30.77	8.54597	43.1101
2019	700	模塑科技	汽车制造业	C36	江苏省	江阴市	1	8	0	0	210.64	5763	60	0	0	0	22.7832	0.696701	0.0133388	0.043193	0.912172	1.09628	1.36613	0.181436	0.0185195	0.720258	0.83514	0.629863	0.0215172	0.136792	0.112027	0.372403	0.105501	0.060574	0	1.60944	40	1	54.25	0	1	16.7414	16.8964	0	0.0983659	0.00246679	33.33	8.35208	42.8771
2020	700	模塑科技	汽车制造业	C36	江苏省	江阴市	1	16	0	0	245.56	5684	64	0	0	0	22.8446	0.670059	-0.000786679	-0.00248141	0.808472	1.2369	1.81585	0.170749	-0.00104343	0.753934	0.820003	0.613487	0.0300984	0.172075	0.120704	0.327819	0.111617	0.0632756	1	1.60944	40	1	54.69	0	1	16.0559	16.27	0	0.100614	0.00282145	30.77	8.66734	38.7474
2021	700	模塑科技	汽车制造业	C36	江苏省	江阴市	3	15	2	0	225.72	5353	58	0	0	0	22.8416	0.722761	-0.0235738	-0.0776399	0.77814	1.28512	2.02841	0.173308	-0.0265713	0.887188	0.8364	0.659501	0.0504506	0.181368	0.112897	0.281511	0.211007	-0.00301031	1	1.60944	40	1	54.86	0	1	16.316	16.5674	0	0.0849341	0.00346406	28.57	8.64541	37.8547
2022	700	模塑科技	汽车制造业	C36	江苏省	江阴市	3	32	0	0	226.2	5873	65	0	0	0	22.9558	0.680045	0.0568813	0.189721	0.879929	1.13646	1.42648	0.176181	0.0654667	0.868858	0.901288	0.709532	0.109442	0.19376	0.120657	0.264248	0.0370366	0.121027	0	1.60944	40	1	54.58	0	0	16.793	17.0345	0	0.0710302	0.00154797	33.33	8.66268	38.8043
2008	702	正虹科技	农副食品加工业	C13	湖南省	岳阳市	6	11	0	0	37.49	6584	47	1	0	0	20.5321	0.486804	0.0211008	0.0461586	0.67854	1.47375	2.16386	0.0971018	0.0121458	1.73729	0.822336	0.5037	0.0916161	0.0332215	0.150634	0.480988	0.145546	-0.180685	0	2.19722	33.33	0	48.76	0	0	13.2845	14.1898	0.0115	0.0370374	0.0504547	0	7.44659	27.75
2009	702	正虹科技	农副食品加工业	C13	湖南省	岳阳市	7	14	0	0	37.04	6789	50	1	0	0	20.5326	0.477905	0.0178091	0.034404	0.384508	2.60073	4.06609	0.0947964	0.00887011	2.00777	0.901319	0.502723	0.0134736	0.0248786	0.18121	0.496262	0.0412134	0.000584057	0	1.94591	42.86	0	44.53	0	1	13.5515	14.5008	0.0041	0.046242	0.0224334	5.88	7.4668	26.59
2010	702	正虹科技	农副食品加工业	C13	湖南省	岳阳市	4	11	0	0	50.17	7224	41	1	0	0	20.6525	0.527542	0.0122637	0.0247357	0.457183	2.18731	3.51312	0.0855659	0.00632078	1.94022	0.997146	0.536044	0.0751585	0.0145984	0.231946	0.41337	0.0282072	0.127384	0	1.94591	42.86	0	44.68	0	1	13.8823	14.7298	0.0031	0.0427979	0.0141441	5.26	7.45066	25.64
2011	702	正虹科技	农副食品加工业	C13	湖南省	岳阳市	4	16	0	0	43.65	6976	52	1	0	0	20.5393	0.449502	0.00739878	0.0145282	0.558925	1.78915	2.43355	0.0831396	0.00341254	2.16812	0.987814	0.444192	-0.0157299	0.0150211	0.228904	0.451236	0.120954	-0.107088	0	1.79176	50	0	45.33	0	1	13.8272	14.7038	0.0023	0.0387041	0.00993777	5.56	7.51534	24.7385
2012	702	正虹科技	农副食品加工业	C13	湖南省	岳阳市	2	4	0	0	78.61	7407	58	1	0	0	20.6312	0.496521	0.0053526	0.0101778	0.577955	1.73024	2.45041	0.0785558	0.00237403	2.25465	1.03463	0.634317	0.110965	0.0117529	0.187818	0.38342	0.0282991	0.0962583	0	1.94591	42.86	0	47.27	0	1	13.828	14.6928	0.0017	0.0413756	0.0100016	4.55	7.46794	26.0873
2013	702	正虹科技	农副食品加工业	C13	湖南省	岳阳市	2	7	0	0	100.56	6497	78	1	0	0	20.4068	0.394248	-0.0306531	-0.0558445	0.477162	2.09572	2.80889	0.0707216	-0.0124236	2.46733	1.047	0.33907	0.0479278	0.00587026	0.257917	0.456209	0.0295345	-0.20103	1	1.94591	42.86	0	46.67	0	1	13.8262	14.7112	0.0013	0.0357009	0.0101756	9.52	7.43721	27.67
2014	702	正虹科技	农副食品加工业	C13	湖南省	岳阳市	4	12	0	0	188.18	4545	44	1	0	0	20.3825	0.307983	0.0369082	0.0569252	0.253286	3.9481	5.26019	0.0800008	0.0147517	2.50196	1.29824	0.454846	0.00794714	0.0033279	0.235708	0.427219	-0.110065	-0.0239387	0	1.94591	42.86	0	47.47	0	1	13.8262	14.6316	0.001	0.0415732	0.0117253	5.26	7.39817	29.1325
2015	702	正虹科技	农副食品加工业	C13	湖南省	岳阳市	1	15	0	0	193.76	4615	53	1	0	0	20.2588	0.266837	0.00679735	0.00955598	0.138334	7.2289	9.49597	0.095573	0.0034576	1.96591	1.50424	0.511767	0.0116718	0.00282365	0.233696	0.459589	-0.268935	-0.116374	0	1.79176	50	0	47.45	0	1	13.827	14.6322	0.0005	0.0516963	0.00786802	13.64	7.35883	30.202
2016	702	正虹科技	农副食品加工业	C13	湖南省	岳阳市	0	11	0	0	243.99	5372	56	1	0	0	20.2865	0.286479	0.00199476	0.00275822	0.169528	5.89874	7.86559	0.0978845	0.00103355	1.93001	1.46625	0.671787	0.0981627	0.00450105	0.205759	0.440356	-0.0659816	0.0280928	0	1.94591	42.86	0	48.45	1	1	13.8581	14.723	0	0.0521437	0.00765528	13.64	7.28756	34.9046
2017	702	正虹科技	农副食品加工业	C13	湖南省	岳阳市	0	13	0	0	222.15	5505	50	1	0	0	20.3751	0.328779	0.0219294	0.0317158	0.3403	2.93858	3.88814	0.105578	0.0109948	1.99454	1.38739	0.464605	-0.00810453	0.00747986	0.282449	0.356019	0.0962722	0.0926207	0	1.94591	42.86	0	47.53	1	1	14.3564	14.9918	0	0.0535191	0.00736301	17.65	7.11802	30.0312
2018	702	正虹科技	农副食品加工业	C13	湖南省	岳阳市	0	14	0	0	216.94	7041	48	1	0	0	20.3937	0.273323	0.0740643	0.105926	0.42834	2.3346	2.83657	0.0834629	0.0393311	1.8831	1.80064	0.847183	0.015126	0.00663295	0.241586	0.368086	-0.00484041	0.0187524	0	1.94591	42.86	0	49.67	1	1	14.2808	14.9774	0	0.0391015	0.00523813	20	7.04925	36.3899
2019	702	正虹科技	农副食品加工业	C13	湖南省	岳阳市	0	4	0	0	233.28	6320	51	1	0	0	20.3357	0.176657	0.0219476	0.0283704	0.409908	2.43957	2.74845	0.123212	0.0136599	1.60671	2.44448	1.32867	0.135633	0.00312685	0.17556	0.38141	-0.163103	-0.0563409	0	1.94591	42.86	0	50.38	1	1	14.0164	14.9483	0	0.0587464	0.00352557	19.05	6.95368	30.0607
2020	702	正虹科技	农副食品加工业	C13	湖南省	岳阳市	0	10	0	0	213.61	6406	45	1	0	0	20.6456	0.328064	0.0412622	0.0560628	0.49729	2.0109	2.50446	0.118551	0.0309767	1.33204	1.46286	0.405905	-0.121306	0.00570893	0.332928	0.291132	-0.0487233	0.36338	0	1.94591	42.86	0	51.95	1	1	14.1893	15.2411	0	0.0647617	0.0132534	21.05	7.1452	32.14
2021	702	正虹科技	农副食品加工业	C13	湖南省	岳阳市	0	7	0	0	239.6	6717	62	1	0	0	20.6191	0.691089	-0.364228	-0.739055	0.460705	2.17059	4.78941	0.0263436	-0.232343	1.56763	0.670878	0.233933	-0.143013	0.00418252	0.252812	0.292072	0.340046	-0.0261675	1	1.94591	42.86	0	53.35	1	1	13.9096	15.088	0	0.0550163	0.00515561	15	7.12528	32.0934
2022	702	正虹科技	农副食品加工业	C13	湖南省	岳阳市	0	15	0	0	242.02	6178	77	1	0	0	20.4959	0.852813	-0.183424	-0.787144	0.36312	2.75391	12.9162	0.0145274	-0.1341	1.36781	0.52956	0.182866	-0.101511	0.0197639	0.276283	0.305047	-0.188936	-0.115927	1	1.94591	42.86	0	53.58	0	0	13.4938	13.6847	0	0.0650658	0.00727459	15.38	6.91274	29.9202
2008	708	大冶特钢	黑色金属冶炼及压延加工业	C31	湖北省	黄石市	0	8	0	0	37.4	5856	55	1	0	0	21.9466	0.483085	0.0587485	0.118085	0.969189	1.03179	1.14868	0.0448131	0.0267778	2.19393	1.09936	0.676819	0.104964	0.040494	0.168777	0.513028	0.269756	-0.0121994	0	2.3979	36.36	0	50.83	1	0	13.7747	14.1732	0.0006	0.00845792	0.00117091	0	8.07496	68.186
2009	708	大冶特钢	黑色金属冶炼及压延加工业	C31	湖北省	黄石市	0	5	0	0	37.05	6429	44	1	0	0	22.0539	0.459626	0.0926755	0.175099	0.526479	1.89941	2.67292	0.0940286	0.0598417	1.54868	1.09771	0.60555	0.024817	0.0367991	0.22105	0.482407	-0.258684	0.113335	0	2.3979	36.36	0	51.83	1	0	13.8858	14.315	0.0006	0.0174631	0.000920925	0	8.1047	111.396
2010	708	大冶特钢	黑色金属冶炼及压延加工业	C31	湖北省	黄石市	0	2	0	0	46.35	7269	71	1	0	0	22.2355	0.44039	0.135059	0.245177	0.510997	1.95696	2.71877	0.102368	0.0711873	1.89723	1.24309	0.59955	0.0851679	0.0438793	0.250915	0.397768	0.419306	0.199167	0	2.30259	40	0	53.11	1	0	14.2008	14.6951	0.0006	0.014735	0.000298251	5.56	8.19589	109.949
2011	708	大冶特钢	黑色金属冶炼及压延加工业	C31	湖北省	黄石市	0	2	0	0	41.25	6905	67	1	0	0	22.2711	0.38333	0.12663	0.21512	0.762844	1.31088	1.50671	0.0841106	0.0631551	2.00506	1.18828	0.613471	0.119649	0.0590476	0.214645	0.475023	0.17342	0.036221	0	2.3979	36.36	0	53.84	0	0	14.4231	14.7461	0.0006	0.01305	0.00455841	8	8.21636	107.67
2012	708	大冶特钢	黑色金属冶炼及压延加工业	C31	湖北省	黄石市	0	3	0	0	99.88	6698	59	1	0	0	22.1712	0.309464	0.0487341	0.0747732	0.9177	1.08968	1.13053	0.0833699	0.0268654	1.81401	1.30209	0.573201	0.0171323	0.0673703	0.205467	0.586659	-0.122988	-0.0951237	0	2.3979	36.36	0	53.05	0	0	14.1704	14.5774	0.0006	0.043783	0.000511983	10.53	8.18702	68.3501
2013	708	大冶特钢	黑色金属冶炼及压延加工业	C31	湖北省	黄石市	0	1	0	0	100.46	6684	47	1	0	0	22.2277	0.302641	0.0460629	0.0663689	1.13987	0.87729	0.823138	0.0956205	0.0271134	1.6989	1.59774	0.822423	0.028104	0.0808459	0.208008	0.543443	-0.0843342	0.0581915	0	2.3979	36.36	0	52.55	0	0	14.4006	14.7449	0.0006	0.0430909	0.000408293	10	8.18702	64.2314
2014	708	大冶特钢	黑色金属冶炼及压延加工业	C31	湖北省	黄石市	0	2	0	0	181.52	6069	76	1	0	0	22.3382	0.340129	0.0562599	0.0830306	0.818813	1.22128	1.33705	0.105204	0.0364577	1.54315	1.44965	0.857807	0.0875733	0.0715947	0.199507	0.454963	-0.0114507	0.116792	0	2.19722	33.33	0	54.5	0	0	14.4991	14.8409	0	0.0427495	0.0086965	10	8.2335	60.7461
2015	708	大冶特钢	黑色金属冶炼及压延加工业	C31	湖北省	黄石市	1	2	0	0	208.95	6269	59	1	0	0	22.3598	0.319129	0.0532005	0.0793463	0.720876	1.3872	1.56868	0.112181	0.0436316	1.21931	1.79105	1.24271	0.0189453	0.0808111	0.13883	0.413813	-0.157138	0.0218908	0	1.94591	42.86	0	52.4	0	0	14.1302	14.2792	0	0.0470811	0.00376718	5	8.24302	61.2289
2016	708	大冶特钢	黑色金属冶炼及压延加工业	C31	湖北省	黄石市	0	1	0	0	188.65	7399	84	1	0	0	22.4892	0.363229	0.0532888	0.0810604	0.744923	1.34242	1.53775	0.126169	0.0457837	1.16393	1.70185	1.29325	0.13516	0.0488599	0.122278	0.466915	0.0315473	0.138115	0	2.19722	33.33	0	52.16	0	0	14.4678	14.6108	0	0.0453708	0.000354502	5.26	8.2592	64.7994
2017	708	大冶特钢	黑色金属冶炼及压延加工业	C31	湖北省	黄石市	0	3	0	0	206.79	6178	87	1	0	0	22.6071	0.387679	0.063561	0.101889	0.855807	1.16849	1.27516	0.115559	0.0386133	1.64609	1.59491	1.18017	0.0539547	0.0527108	0.156034	0.372989	0.599808	0.125122	0	2.19722	33.33	0	53.95	0	0	14.6742	14.9795	0	0.0403151	0.00030848	10	8.23377	63.5511
2018	708	大冶特钢	黑色金属冶炼及压延加工业	C31	湖北省	黄石市	0	7	0	0	227.13	5114	65	1	0	0	22.7616	0.426451	0.0715706	0.121011	1.06408	0.939782	0.895009	0.125987	0.0405771	1.76382	1.65661	1.36915	0.0953808	0.0648367	0.117537	0.283839	0.229391	0.167078	0	2.19722	33.33	0	54.73	0	0	14.8161	15.1211	0	0.00560461	0.0039153	6.67	8.22577	65.4459
2019	708	中信特钢	黑色金属冶炼及压延加工业	C31	湖北省	黄石市	0	7	0	0	215.49	5276	59	1	0	0	25.008	0.651766	0.134284	0.363137	0.918056	1.08926	2.69329	0.180052	0.0742083	1.80955	0.77785	0.567204	0.1092	0.0268574	0.109889	0.451098	4.77583	8.45375	0	2.19722	33.33	0	53.56	0	0	16.9785	17.8506	0	0.0199111	0.00301756	4	10.0074	97.8641
2020	708	中信特钢	黑色金属冶炼及压延加工业	C31	湖北省	黄石市	2	19	0	0	233.41	5301	37	1	0	0	25.0728	0.633461	0.0803606	0.22467	0.791858	1.26285	3.87446	0.179698	0.0806667	0.996206	0.845073	0.615777	0.0848602	0.0254692	0.111268	0.416104	0.0290347	0.0669001	0	2.19722	33.33	0	54.1	0	0	16.8928	17.7748	0	0.0194857	0.00208209	4.76	10.0325	97.8513
2021	708	中信特钢	黑色金属冶炼及压延加工业	C31	湖北省	黄石市	8	33	0	0	252.1	5813	44	1	0	0	25.1645	0.61158	0.098086	0.2595	0.828554	1.20692	3.13536	0.171234	0.0817871	1.19929	0.854054	0.618328	0.152512	0.0265333	0.107516	0.391321	0.302482	0.096013	0	2.19722	33.33	0	53.44	0	0	16.9823	17.8462	0	0.0161313	0.00161677	5.56	10.0535	96.3882
2022	708	中信特钢	黑色金属冶炼及压延加工业	C31	湖北省	黄石市	4	29	2	2	242.65	6021	42	1	0	0	25.2316	0.598595	0.0809477	0.204863	0.644036	1.55271	2.37693	0.147353	0.0722893	1.11977	1.00377	0.71668	0.147997	0.0348217	0.118623	0.429127	0.0104012	0.0694932	0	2.19722	33.33	0	54.4	0	0	16.6522	17.5949	0	0.0142981	0.0118396	5	10.0696	94.6322
2008	709	唐钢股份	黑色金属冶炼及压延加工业	C31	河北省	唐山市	0	2	0	0	35.23	7064	60	1	0	0	24.4494	0.686328	0.0534904	0.164933	0.995823	1.00419	1.02739	0.0760373	0.0357545	1.49604	0.986665	0.650981	0.0782733	0.0150867	0.184595	0.374412	0.380572	0.16582	0	2.19722	33.33	0	51.63	0	0	13.5448	14.7481	0.0026	0.0148728	0.001952	10.53	10.0259	71.1521
2009	709	河北钢铁	黑色金属冶炼及压延加工业	C31	河北省	石家庄市	0	4	0	0	71.59	6761	43	1	0	0	25.3554	0.707163	0.0139238	0.0465937	1.02123	0.979212	1.62066	0.0616958	0.0115187	1.20879	0.815904	0.486453	0.0406055	0.00293457	0.185325	0.419254	0.511092	1.47436	0	2.19722	33.33	0	52.63	0	0	13.4447	14.6594	0.0026	0.0289307	0.00402417	10.53	10.9281	73.7105
2010	709	河北钢铁	黑色金属冶炼及压延加工业	C31	河北省	石家庄市	0	6	0	0	79.74	6014	30	1	0	0	25.3766	0.704805	0.0142946	0.0486164	1.02851	0.972278	0.828041	0.0714125	0.0126951	1.126	0.788538	0.403479	0.0166625	0.00377139	0.213516	0.433971	0.341031	0.0214589	0	2.3979	36.36	0	55.53	0	1	13.5371	14.3561	0	0.0384989	0.00439001	0	10.9173	54.0695
2011	709	河北钢铁	黑色金属冶炼及压延加工业	C31	河北省	石家庄市	0	8	0	0	75.59	6136	39	1	0	0	25.6723	0.682523	0.0118112	0.0383517	1.05148	0.951038	0.678229	0.0809866	0.010894	1.08419	0.604029	0.327732	0.128244	0.00715677	0.158877	0.406531	0.140479	0.344035	0	2.3979	36.36	0	56.05	0	1	14.5151	15.1885	0	0.0454118	0.0043294	0	10.9012	71.0131
2012	709	河北钢铁	黑色金属冶炼及压延加工业	C31	河北省	石家庄市	0	5	0	0	158.01	6971	51	1	0	0	25.7653	0.712047	0.00093913	0.0031094	1.05251	0.950107	0.638492	0.0826266	0.00124437	0.754702	0.504071	0.276387	0.0349448	0.00705628	0.154427	0.384487	-0.162842	0.0974425	0	2.3979	36.36	0	57.58	0	1	14.3362	14.8399	0	0.0510831	0.0041176	0	10.8176	72.5312
2013	709	河北钢铁	黑色金属冶炼及压延加工业	C31	河北省	石家庄市	0	12	0	0	166.75	7085	57	1	0	0	25.8406	0.731628	0.00085257	0.00306908	1.07255	0.93236	0.474143	0.0849933	0.00124374	0.68549	0.552338	0.275439	0.0691015	0.00435572	0.17867	0.422136	-0.0123157	0.0782638	0	2.19722	33.33	0	57.39	0	1	14.1388	14.5391	0.0001	0.0497891	0.00293371	0	10.7811	71.0265
2014	709	河北钢铁	黑色金属冶炼及压延加工业	C31	河北省	石家庄市	0	7	0	0	325.62	6201	82	1	0	0	25.8612	0.734403	0.00425356	0.0159327	1.01305	0.987115	0.898783	0.109018	0.00730012	0.58267	0.508634	0.243158	0.0847239	0.0106917	0.171801	0.464021	-0.108816	0.0207921	0	2.19722	33.33	0	54.04	1	1	13.8574	14.3909	0.0001	0.0542164	0.00270203	0	10.7239	71.3649
2015	709	河钢股份	黑色金属冶炼及压延加工业	C31	河北省	石家庄市	0	7	0	0	374.32	6106	79	1	0	0	25.9096	0.745003	0.00230112	0.00884472	1.06071	0.942763	0.7755	0.133201	0.00549566	0.418715	0.433749	0.220185	0.0803391	0.01181	0.150346	0.456095	-0.256001	0.0495594	0	2.19722	33.33	0	53	0	1	14.0474	14.8235	0	0.0547613	0.00282696	0	10.6405	64.9647
2016	709	河钢股份	黑色金属冶炼及压延加工业	C31	河北省	石家庄市	0	10	0	0	351.84	7913	111	1	0	0	25.949	0.749285	0.00783853	0.0310052	1.06385	0.939984	0.76058	0.138024	0.0191782	0.408721	0.483049	0.220504	0.00658611	0.0113867	0.160114	0.526488	0.0198017	0.0401449	0	2.19722	33.33	0	53.44	0	1	14.2873	14.9356	0	0.046921	0.00374358	0	10.6092	69.999
2017	709	河钢股份	黑色金属冶炼及压延加工业	C31	河北省	石家庄市	1	22	0	0	341.98	6507	81	1	0	0	25.9711	0.749358	0.0113035	0.0450918	1.03396	0.967154	0.868933	0.123664	0.0195062	0.579485	0.461263	0.25686	0.0862847	0.013375	0.12173	0.583962	0.461859	0.0223561	0	2.19722	33.33	0	53.43	0	1	14.2642	14.7972	0	0.0397043	0.00336403	0	10.528	64.7218
2018	709	河钢股份	黑色金属冶炼及压延加工业	C31	河北省	石家庄市	0	7	0	0	364.58	6937	75	1	0	0	26.0644	0.717593	0.0219671	0.0821923	1.15998	0.862082	0.511554	0.142974	0.0362218	0.606461	0.513256	0.340414	0.0478317	0.0192542	0.106581	0.567133	0.10987	0.0978102	0	2.3979	36.36	0	55.5	1	1	14.4779	14.9901	0.0001	0.0202239	0.00399535	0	10.4836	68.0707
2019	709	河钢股份	黑色金属冶炼及压延加工业	C31	河北省	石家庄市	2	10	0	0	406.63	6101	65	1	0	0	26.0795	0.722388	0.0136593	0.0487848	1.17415	0.851677	0.465634	0.130648	0.023648	0.577612	0.520586	0.353931	0.0462761	0.0222494	0.102474	0.58893	0.00445135	0.0152785	0	2.3979	36.36	0	55.75	1	1	14.6069	15.0731	0.0001	0.0227526	0.00329886	5	10.4469	67.7227
2020	709	河钢股份	黑色金属冶炼及压延加工业	C31	河北省	石家庄市	1	12	0	0	391.01	6879	57	1	0	0	26.209	0.749499	0.00895657	0.0340321	1.17907	0.848126	0.393619	0.123711	0.0188506	0.475133	0.459948	0.32284	0.0318587	0.00702198	0.0853246	0.615627	-0.1139	0.138222	0	2.3979	36.36	0	55.86	0	1	14.5708	14.9552	0	0.0243144	0.00459495	3.45	10.4727	70.3913
2021	709	河钢股份	黑色金属冶炼及压延加工业	C31	河北省	石家庄市	1	15	0	0	388.67	6391	62	1	0	0	26.2181	0.749848	0.0123767	0.0494423	1.16661	0.857183	0.428987	0.109757	0.0200444	0.617462	0.496591	0.364641	0.060397	0.00761064	0.0796341	0.549052	0.389841	0.00907668	0	2.3979	36.36	0	55.14	1	1	14.8318	15.7214	0	0.021871	0.00470707	9.52	10.4173	68.748
2022	709	河钢股份	黑色金属冶炼及压延加工业	C31	河北省	石家庄市	3	24	0	0	418.29	5623	65	1	0	0	26.2576	0.737564	0.006362	0.0248113	1.20504	0.829847	0.351534	0.0929555	0.0110117	0.577751	0.476206	0.329388	0.0364687	0.00913961	0.0873386	0.557848	-0.0411431	0.0403073	0	2.3979	36.36	0	57.41	0	0	14.9879	15.4723	0	0.0221957	0.00591884	8	10.2243	68.3678
2008	710	天兴仪表	铁路、船舶、航空航天和其它运输设备制造业	C37			0	1	0	0				1	0	0	19.5514	0.668243	0.00807212	0.0219246	0.509429	1.96298	7.41474	0.103931	0.0075427	1.07019	0.947978	0.789233	0.186434	0.167965	0.10608	0.270948	0.587523	0.370496	0	1.94591	42.86	0	44.64	0	0	12.1281	12.7219	0	0.0565569	0.0163969	14.29	7.04054	64.324
2009	710	天兴仪表	铁路、船舶、航空航天和其它运输设备制造业	C37			0	2	0	0				1	0	0	19.7189	0.686983	0.0300795	0.0935295	0.174848	5.71925	16.0767	0.134935	0.0248624	1.20984	1.02902	0.891426	-0.00635852	0.22364	0.0945226	0.213256	0.426326	0.182296	0	1.94591	42.86	0	45.35	0	0	12.8049	13.3552	0	0.0561477	0.0207933	11.76	7.10824	119.324
2010	710	天兴仪表	铁路、船舶、航空航天和其它运输设备制造业	C37			0	2	0	0				1	0	0	19.7642	0.681101	0.0202176	0.0639748	0.178428	5.60451	15.4388	0.119013	0.0163237	1.23854	1.06655	0.898905	0.198801	0.173512	0.114184	0.203986	0.13499	0.0464255	0	1.94591	42.86	0	45.36	0	0	12.9384	13.5371	0	0.0606204	0.00577954	14.29	6.96602	118.805
2011	710	天兴仪表	铁路、船舶、航空航天和其它运输设备制造业	C37			0	1	0	0				1	0	0	19.6883	0.65515	0.000748901	0.00225994	0.220616	4.53277	11.2444	0.0999776	0.000675017	1.10945	1.08498	0.8744	-0.0604062	0.175592	0.137959	0.214035	-0.117415	-0.0731604	0	1.94591	42.86	0	46.36	0	0	13.0613	13.6542	0	0.061867	0.00477725	14.29	6.88551	59.8092
2012	710	天兴仪表	汽车制造业	C36			0	0	0	0				0	0	0	19.6474	0.63732	0.000637141	0.00180196	0.217338	4.60112	10.9292	0.126038	0.000669941	0.951039	1.03421	0.810917	0.141533	0.152455	0.141852	0.221361	-0.191827	-0.0399973	0	1.94591	42.86	0	47.36	0	0	13.0675	13.7676	0	0.0829558	0.0052232	14.29	6.8222	64.2699
2013	710	天兴仪表	汽车制造业	C36			0	1	0	0				0	0	0	19.8319	0.704944	-0.0165875	-0.0509197				0.125112	-0.0237553	0.698266	0.831179	0.665979	0.0381091	0.118637	0.116134	0.181121	-0.207936	0.20253	1	1.94591	42.86	0	48.36	0	0	13.0662	13.7844	0	0.107247	0.00271326	14.29	6.6733	59.8144
2014	710	天兴仪表	汽车制造业	C36			0	0	0	0				0	0	0	19.9155	0.708361	0.0158684	0.0541075	0.233311	4.28613	12.2678	0.0667761	0.0248177	0.6394	0.905828	0.729759	0.0424128	0.111125	0.115586	0.157954	0.0435048	0.0872243	0	1.94591	42.86	0	49.36	0	0	13.0547	13.7997	0	0.124037	0.00465908	14.29	6.57088	62.9249
2015	710	天兴仪表	汽车制造业	C36			0	2	0	0				0	0	0	20.0279	0.764096	-0.0275394	-0.105029	0.076023	13.1539	52.5205	0.036368	-0.0565458	0.487029	0.844989	0.64654	-0.141937	0.129074	0.101582	0.13971	-0.159282	0.118937	1	1.94591	42.86	0	49.42	1	0	13.0847	13.7589	0	0.157319	0.00148282	15.79	6.49828	66.4914
2016	710	天兴仪表	汽车制造业	C36			1	5	0	0				0	0	0	20.1219	0.79185	-0.0079966	-0.0361223	0.072089	13.8718	62.839	0.0676935	-0.016921	0.472584	0.873512	0.686667	-0.0258949	0.139969	0.0974126	0.261597	0.0753007	0.0985445	1	1.94591	42.86	0	49.5	1	0	13.1093	13.8749	0	0.137346	0.00167516	21.43	6.43935	66.1914
2008	723	美锦能源	石油加工、炼焦及核燃料加工业	C25			0	2	0	0				0	0	0	20.9275	0.584997	0.0822298	0.203758	0.749857	1.33359	2.46814	0.150393	0.0549999	1.49509	1.16553	1.08712	-0.0781769	0.237614	0.0458689	0.307182	1.12073	0.154039	0	1.94591	42.86	0	42.47	0	1	14.4339	14.5899	0.0008	0.0276612	0.000373815	26.67	6.64249	46.57
2009	723	美锦能源	石油加工、炼焦及核燃料加工业	C25			0	2	0	0				0	0	0	20.7161	0.49161	-0.0038833	-0.0085015	0.479438	2.08577	4.83461	0.0958158	-0.00495952	0.782998	1.32237	1.09773	0.131875	0.113711	0.110437	0.346879	-0.492315	-0.190601	1	1.94591	42.86	0	43.47	0	1	14.4361	14.6392	0.0008	0.0404479	0.000709078	26.67	6.63595	50.556
2010	723	美锦能源	石油加工、炼焦及核燃料加工业	C25			0	3	0	0				0	0	0	20.6441	0.457779	0.00984877	0.0187704	0.443274	2.25594	4.52578	0.0757576	0.00690013	1.42733	1.46292	1.02031	0.0508557	0.149176	0.202622	0.327778	0.574238	-0.0694655	0	1.94591	42.86	0	44.47	0	1	14.4361	14.6392	0.0008	0.0240945	0.000702618	26.67	6.60935	44.58
2011	723	美锦能源	石油加工、炼焦及核燃料加工业	C25			0	7	0	0				0	0	0	20.6503	0.434366	0.0227978	0.041154				0.0849319	0.0137982	1.65223	1.64269	1.11205	0.0372805	0.132273	0.230493	0.281202	0.119384	0.00622614	0	2.19722	33.33	1	45.13	0	1	13.9465	14.2538	0.0006	0.0226054	0.00091163	25	6.50877	45.289
2012	723	美锦能源	石油加工、炼焦及核燃料加工业	C25			0	9	0	0				0	0	0	20.4793	0.390669	-0.0389113	-0.0664446	0.534309	1.87158	3.04962	0.0642116	-0.0279345	1.39295	1.78657	1.52869	-0.0828939	0.21359	0.100743	0.282504	-0.220742	-0.157105	1	2.19722	33.33	1	47.69	0	1	13.9465	14.4033	0.0006	0.0310479	0.000676712	30.77	6.53524	42.719
2013	723	美锦能源	石油加工、炼焦及核燃料加工业	C25			0	7	0	0				0	0	0	20.6076	0.446698	0.0494149	0.0852683	0.493346	2.02698	3.65937	0.133219	0.0327449	1.50909	1.7648	1.33159	0.149219	0.233113	0.193514	0.203143	0.0588386	0.136863	0	2.19722	33.33	1	49.14	0	1	13.9465	14.4033	0	0.0343516	0.00550116	28.57	6.49375	43.3527
2014	723	美锦能源	石油加工、炼焦及核燃料加工业	C25			1	7	0	0				0	0	0	20.5451	0.401394	0.0115708	0.0201144	0.417722	2.39394	4.33644	0.173752	0.0100137	1.15549	2.00565	1.4849	-0.0316964	0.401376	0.209024	0.180787	-0.209962	-0.0606184	0	2.30259	40	0	48.53	0	1	14.2538	14.6353	0	0.0388159	0.00651375	26.32	6.44572	45.3359
2015	723	美锦能源	石油加工、炼焦及核燃料加工业	C25			0	9	0	0				0	0	0	23.422	0.551948	-0.0519761	-0.113963	0.89244	1.12052	4.31316	0.115707	-0.0715489	0.726443	1.01057	0.902639	0.0665101	0.150942	0.0497486	0.448618	4.7125	16.7591	1	2.19722	33.33	0	47.2	0	1	14.4143	14.7698	0.0001	0.0407372	0.0625387	40	8.36077	91.3177
2016	723	美锦能源	石油加工、炼焦及核燃料加工业	C25			0	4	0	0				0	0	0	23.2567	0.412597	0.0558468	0.10908	0.844792	1.18372	4.66137	0.306409	0.107834	0.517895	0.98069	0.651402	0.0194308	0.0887754	0.113402	0.543356	0.246986	-0.152381	0	2.19722	33.33	0	47.93	0	1	14.4143	14.8065	0.0001	0.0389673	0.00248458	33.33	8.54032	93.7544
2017	723	美锦能源	石油加工、炼焦及核燃料加工业	C25			3	7	2	0				0	0	0	23.3492	0.391882	0.0927626	0.155059	0.725158	1.37901	3.36674	0.251146	0.100109	0.926617	1.16136	0.828525	0.102451	0.0693999	0.104438	0.464262	0.721228	0.0969647	0	2.19722	33.33	0	47.86	0	1	14.4721	15.018	0.0001	0.0320944	0.00411076	28.57	8.60995	83.5562
2018	723	美锦能源	石油加工、炼焦及核燃料加工业	C25			2	7	2	0				0	0	0	23.651	0.566621	0.127299	0.250755	0.933513	1.07122	1.62186	0.299676	0.136584	0.93202	0.77664	0.563952	0.0821376	0.108416	0.105154	0.429289	0.237688	0.352256	0	2.19722	33.33	0	48.79	0	1	14.4912	15.0517	0.19	0.0298277	0.00403136	28.57	8.84015	81.6366
2019	723	美锦能源	石油加工、炼焦及核燃料加工业	C25			0	6	0	0				0	0	0	23.7008	0.527545	0.0564708	0.124548	0.420684	2.37708	4.16597	0.235434	0.0768002	0.735294	0.748239	0.629163	0.0981117	0.0984097	0.054236	0.468343	-0.0697516	0.0511093	0	2.19722	33.33	0	50.6	0	1	14.4989	15.07	0.1941	0.0368571	0.00470154	26.67	8.44333	74.7685
2020	723	美锦能源	石油加工、炼焦及核燃料加工业	C25			0	14	0	0				0	0	0	23.9546	0.555294	0.0382751	0.0837841	0.631158	1.58439	2.53638	0.213227	0.0669681	0.571542	0.621776	0.555967	0.0481389	0.100005	0.031367	0.36395	-0.088274	0.288856	0	2.19722	33.33	0	49.12	1	1	14.4827	15.0688	0.0608	0.0426973	0.00663437	23.53	8.3202	64.2223
2021	723	美锦能源	石油加工、炼焦及核燃料加工业	C25			4	32	2	2				0	0	0	24.1044	0.514204	0.114223	0.2447	0.365003	2.7397	4.85178	0.302544	0.1468	0.778088	0.516766	0.407685	0.166999	0.0485968	0.0469243	0.531372	0.657109	0.161645	0	2.19722	33.33	0	49.65	1	1	14.5277	15.2571	0.0436	0.0317555	0.00759381	29.41	8.39186	58.4404
2022	723	美锦能源	石油加工、炼焦及核燃料加工业	C25			18	36	6	3				0	0	0	24.3223	0.547611	0.0675818	0.144628	0.639252	1.56433	2.3592	0.209898	0.0906166	0.7458	0.795558	0.703075	0.0873917	0.0401546	0.0362042	0.422672	0.155598	0.243491	0	2.19722	33.33	0	51.27	0	0	14.5577	15.2953	0.1817	0.0347164	0.0177153	33.33	8.69768	54.5332
2008	725	京东方A	计算机、通信和其他电子设备制造业	C39	北京市	北京市	0	3	0	0	42.4189	6327	53	1	0	0	23.3581	0.518059	-0.0729637	-0.162869	1.02845	0.972339	1.31926	0.0782929	-0.119603	0.61005	1.32877	1.21675	0.0809096	0.0348551	0.0338735	0.469265	-0.253923	0.041838	1	2.3979	36.36	0	46.83	1	1	14.7928	15.7538	0.0027	0.0977793	0.00655836	26.09	9.17585	56.1977
2009	725	京东方A	计算机、通信和其他电子设备制造业	C39	北京市	北京市	0	5	0	0	43.8106	6182	49	1	0	0	24.1447	0.28346	-0.00292958	-0.00455516	0.863608	1.15793	1.96347	-0.00439341	-0.0104436	0.280515	4.94846	4.74091	0.0264588	0.0390583	0.0254995	0.259851	-0.250158	1.19595	1	2.3979	36.36	0	47.35	1	1	14.8132	15.8043	0.0011	0.139708	0.00348743	26.09	9.46545	65.501
2010	725	京东方A	计算机、通信和其他电子设备制造业	C39	北京市	北京市	0	11	0	0	46.2533	6343	46	1	0	0	24.7165	0.368249	-0.0534636	-0.0807187	1.01201	0.988132	1.03931	-0.0327542	-0.282611	0.189178	2.51275	2.39517	-0.0194231	0.0232935	0.0239808	0.281908	0.284212	0.771411	1	2.3979	36.36	0	47.2	1	1	14.8726	16.1188	0.0008	0.181768	0.00614289	20	9.7786	52.5717
2011	725	京东方A	计算机、通信和其他电子设备制造业	C39	北京市	北京市	0	10	0	0	47.5011	6563	53	1	0	0	24.954	0.490391	0.0112794	0.020018	1.19578	0.836277	0.659767	-0.0549245	0.0544427	0.207179	1.64811	1.5233	-0.0113209	0.0372374	0.0307727	0.412812	0.587658	0.268108	0	2.3979	36.36	0	48.2	1	1	14.8665	16.2647	0.0008	0.141347	0.0252412	20	9.7029	56.3671
2012	725	京东方A	计算机、通信和其他电子设备制造业	C39	北京市	北京市	2	8	0	0	101.514	6439	44	1	0	0	24.9295	0.474486	0.00271401	0.00524484	1.09349	0.914504	0.870383	0.11568	0.00715451	0.379343	2.0807	1.86572	0.0460302	0.0774311	0.0397719	0.514625	1.02266	-0.0241976	0	2.3979	36.36	0	49.36	1	1	15.0199	16.3955	0.0016	0.0863032	0.00684122	20	10.0424	60.7936
2013	725	京东方A	计算机、通信和其他电子设备制造业	C39	北京市	北京市	0	8	0	0	103.394	5978	58	1	0	0	25.2509	0.587693	0.0372345	0.0809634	1.12049	0.89247	0.761941	0.238953	0.0879998	0.42312	1.20825	1.09299	0.0967861	0.0524748	0.0326222	0.351158	0.310524	0.379002	0	2.3979	36.36	0	48.43	1	1	15.2823	16.6558	0.0007	0.0970065	0.00667965	17.14	10.2007	43.8525
2014	725	京东方A	计算机、通信和其他电子设备制造业	C39	北京市	北京市	5	20	0	0	210.852	5718	48	1	0	0	25.6377	0.43512	0.0237427	0.0471866	0.910039	1.09885	1.54072	0.225754	0.0737693	0.321851	3.09247	2.87309	0.0594231	0.0485595	0.0305585	0.362583	0.0900694	0.472256	0	2.48491	33.33	0	48.28	1	1	15.4506	16.7743	0.0074	0.105297	0.00529004	18.75	10.439	72.4915
2015	725	京东方A	计算机、通信和其他电子设备制造业	C39	北京市	北京市	13	29	1	1	210.044	5622	60	1	0	0	25.751	0.486537	0.0113429	0.0210947	0.900049	1.11105	1.33253	0.202959	0.0336895	0.336691	2.20831	1.97939	0.0687672	0.0536887	0.043314	0.416567	0.320711	0.120028	0	2.3979	36.36	0	48.44	1	1	15.3815	16.6105	0.0063	0.0961625	0.00388832	20.59	10.6652	46.9238
2016	725	京东方A	计算机、通信和其他电子设备制造业	C39	北京市	北京市	25	44	8	8	225.512	6651	83	1	0	0	26.0469	0.551437	0.0114342	0.024009	0.975851	1.02475	1.09261	0.178675	0.029685	0.385185	2.19697	2.00794	0.0491056	0.0789324	0.0381853	0.340983	0.416914	0.344329	0	2.48491	33.33	0	47.76	1	1	15.7407	17.1496	0.0068	0.08155	0.00440232	13.51	10.8027	48.7264
2017	725	京东方A	计算机、通信和其他电子设备制造业	C39	北京市	北京市	35	48	10	10	226.383	5408	59	1	0	0	26.2689	0.592813	0.0340835	0.0800856	0.728055	1.37352	1.93205	0.250724	0.0837993	0.406728	2.00619	1.82609	0.102562		0.0349762	0.346046	0.361486	0.248489	0	2.48491	33.33	0	47.7	1	1	16.2093	17.5249	0.0069	0.0772549	0.00319405	15.15	11.0432	41.335
2018	725	京东方A	计算机、通信和其他电子设备制造业	C39	北京市	北京市	51	62	12	11	238.838	6886	68	1	0	0	26.4404	0.604125	0.0102827	0.0256397	1.1072	0.903182	0.760401	0.203922	0.0296561	0.346732	1.60205	1.40944	0.0844791	0.0653908	0.039422	0.421532	0.0352705	0.187107	0	2.48491	33.33	0	48.24	1	1	16.7372	18.0034	0.0097	0.0510683	0.00807219	13.51	11.1298	37.6099
2019	725	京东方A	计算机、通信和其他电子设备制造业	C39	北京市	北京市	49	73	14	14	240.737	6999	64	1	0	0	26.5534	0.585627	-0.001478	-0.00364357	0.957165	1.04475	1.12	0.151761	-0.00410342	0.360187	1.33262	1.17446	0.076622	0.0532757	0.0364152	0.369512	0.195149	0.119672	1	2.48491	33.33	0	48.28	1	1	16.2669	17.6882	0.0084	0.0449334	0.00207446	12.82	11.0824	42.8155
2020	725	京东方A	计算机、通信和其他电子设备制造业	C39	北京市	北京市	47	77	11	9	243.602	8179	47	1	0	0	26.7736	0.591291	0.0118437	0.0288007	0.929789	1.07551	1.20411	0.197189	0.033406	0.354539	1.22891	1.0586	0.0925189	0.0541397	0.0421336	0.530025	0.167957	0.246303	0	2.48491	33.33	0	49.77	1	1	16.9908	17.8352	0.0507	0.0457653	0.00155122	13.33	11.2445	42.761
2021	725	京东方A	计算机、通信和其他电子设备制造业	C39	北京市	北京市	72	121	6	6	255.378	4888	34	1	0	0	26.8319	0.517767	0.069639	0.155952	1.0525	0.950124	0.895229	0.288745	0.138761	0.501862	1.55917	1.29094	0.138463	0.0789444	0.0616481	0.504074	0.617895	0.0600348	0	2.48491	33.33	0	50.61	1	1	16.9614	18.0123	0.0479	0.0305202	0.00427555	15.15	11.283	29.683
2022	725	京东方A	计算机、通信和其他电子设备制造业	C39	北京市	北京市	59	100	6	5	254.794	4242	28	1	0	0	26.7649	0.519601	-0.00399215	-0.00829371	1.20371	0.830765	0.638999	0.117049	-0.00973678	0.410008	1.66022	1.39422	0.102295	0.0670609	0.0541834	0.489783	-0.186476	-0.0648374	1	2.30259	40	0	50.71	0	0	17.0389	18.0913	0.0416	0.0350177	0.00232022	20.51	11.389	27.8031
2008	726	鲁泰A	纺织业	C17	山东省	淄博市	0	1	0	0	39.46	6146	41	1	0	0	22.6822	0.466854	0.0794376	0.163802	0.881773	1.13408	1.61557	0.255993	0.131269	0.605152	0.971466	0.514709	0.110267	0.0189334	0.193188	0.525767	0.0291723	0.208228	0	2.63906	35.71	0	48.03	1	1	15.8583	16.4227	0.1517	0.059041	0.00932231	16.13	9.72645	42.2665
2009	726	鲁泰A	纺织业	C17	山东省	淄博市	0	1	0	0	41.74	5808	38	0	0	0	22.5643	0.335619	0.0901441	0.151528	0.616518	1.62201	2.77959	0.305813	0.14958	0.602649	1.14697	0.535277	0.157354	0.0244435	0.195063	0.574371	0.0291655	-0.111224	0	2.70805	40	0	48.28	1	1	15.6801	16.3262	0.134	0.0841677	0.00788469	18.75	9.70504	36.3484
2010	726	鲁泰A	纺织业	C17	山东省	淄博市	0	5	0	0	36.74	6290	37	0	0	0	22.6714	0.324162	0.12239	0.182558	0.724495	1.38027	1.95759	0.325335	0.162179	0.754658	1.3651	0.667155	0.171902	0.0221432	0.208995	0.519427	0.245131	0.11309	0	2.63906	35.71	0	49.65	1	1	16.0711	16.8133	0.134	0.108528	0.0106763	19.35	9.68153	34.4677
2011	726	鲁泰A	纺织业	C17	山东省	淄博市	2	8	0	0	48.27	6583	59	0	0	0	22.7712	0.294377	0.120813	0.174719	0.868786	1.15103	1.44244	0.311452	0.146755	0.823233	1.4815	0.719258	0.128942	0.0259715	0.215033	0.449706	0.209533	0.104905	0	2.63906	35.71	0	50.28	1	1	16.2151	16.8764	0.2907	0.101913	0.009615	18.75	9.71469	32.8002
2012	726	鲁泰A	纺织业	C17	山东省	淄博市	2	5	0	0	102.88	5969	42	0	0	0	22.8217	0.306452	0.0900148	0.128697	0.93589	1.0685	1.17577	0.268579	0.121309	0.742029	1.33862	0.642021	0.143557	0.0279806	0.206579	0.513449	-0.0292185	0.0517801	0	2.63906	35.71	0	51.13	1	1	15.686	16.519	0.292	0.0929798	0.00773332	19.35	9.72466	32.8244
2013	726	鲁泰A	纺织业	C17	山东省	淄博市	0	8	0	0	89.96	4737	45	0	0	0	22.8529	0.237442	0.125542	0.172307	0.762227	1.31195	1.56901	0.308158	0.160508	0.78215	1.75594	0.851447	0.17284	0.0333377	0.195564	0.529509	0.0978123	0.0317258	0	2.56495	38.46	0	50.84	1	1	15.9536	16.7554	0.2175	0.0885532	0.00815607	18.92	9.72639	42.6701
2014	726	鲁泰A	纺织业	C17	山东省	淄博市	5	18	0	0	199.86	4155	36	0	0	0	22.8782	0.186753	0.114953	0.145838	0.753643	1.32689	1.63324	0.313647	0.15874	0.724158	2.06102	0.852177	0.128899	0.0245687	0.203134	0.571516	-0.0476296	0.0256448	0	2.56495	38.46	0	52.31	1	1	15.9375	16.9205	0.1959	0.102849	0.007346	12.5	9.73044	39.9468
2015	726	鲁泰A	纺织业	C17	山东省	淄博市	5	19	0	0	193.73	4334	29	0	0	0	22.9306	0.199597	0.0830238	0.102923	0.710947	1.40657	1.77581	0.296807	0.119149	0.696809	2.04104	0.973031	0.113032	0.0289125	0.191831	0.539818	0.000589006	0.0537224	0	2.56495	38.46	1	53.24	1	1	15.7182	16.9185	0.1887	0.108646	0.00779013	10.34	10.0188	41.8523
2016	726	鲁泰A	纺织业	C17	山东省	淄博市	5	16	0	0	221.83	4641	37	0	0	0	22.9647	0.211971	0.0922328	0.116146	0.773858	1.29223	1.59428	0.33046	0.142613	0.646736	1.91968	0.8377	0.139338	0.0311605	0.19312	0.557487	-0.0310321	0.0347516	0	2.56495	38.46	1	53.06	1	1	16.1943	17.0038	0.1496	0.110235	0.00491786	15.62	9.95318	41.7988
2017	726	鲁泰A	纺织业	C17	山东省	淄博市	3	29	0	0	244.22	4772	32	0	0	0	23.0428	0.235536	0.0902371	0.116317	0.902789	1.10768	1.29934	0.301468	0.13782	0.654746	1.65413	0.686183	0.102062	0.0328476	0.206542	0.533035	0.0714628	0.0811643	0	2.63906	35.71	1	52.9	1	1	15.7643	16.8901	0.1532	0.101655	0.00552402	13.33	10.1347	44.2025
2018	726	鲁泰A	纺织业	C17	山东省	淄博市	7	24	0	0	208.57	7001	62	0	0	0	23.0782	0.266844	0.0828837	0.110728	0.93883	1.06516	1.15955	0.293298	0.124755	0.664374	1.46831	0.586857	0.135735	0.035549	0.198654	0.54552	0.073306	0.0360977	0	2.63906	35.71	1	52.7	1	1	15.7528	16.9634	0.1196	0.0568263	0.00597964	12.12	10.1601	46.3587
2019	726	鲁泰A	纺织业	C17	山东省	淄博市	3	17	0	0	236.18	7252	46	0	0	0	23.1986	0.301725	0.0882414	0.123472	1.07979	0.926104	0.946081	0.295642	0.14546	0.606638	1.32776	0.567771	0.0913817	0.0433562	0.203737	0.505837	-0.0112919	0.12789	0	2.63906	35.71	1	53.42	1	1	15.6178	16.8492	0.1277	0.0641299	0.00502661	15.15	10.1816	47.7141
2020	726	鲁泰A	纺织业	C17	山东省	淄博市	5	14	0	0	202.97	6069	41	0	0	0	23.2189	0.332915	0.00741943	0.0108706	1.27824	0.782324	0.707362	0.213258	0.018751	0.395682	2.68479	1.62168	0.0489316	0.0430692	0.163972	0.466747	-0.301433	0.0205691	0	2.63906	35.71	1	54.26	1	1	15.0773	16.6658	0.1243	0.0759082	0.00871489	19.35	10.025	39.6102
2021	726	鲁泰A	纺织业	C17	山东省	淄博市	1	12	0	0	231.28	6604	57	0	0	0	23.2872	0.355742	0.0260637	0.0397748	1.38202	0.723581	0.680175	0.207183	0.0624869	0.417107	2.61673	1.48883	0.0268061	0.0498395	0.180589	0.428236	0.102508	0.070678	0	2.48491	33.33	1	55.47	1	1	14.8795	16.4488	0.3822	0.0640251	0.00571266	20	10.0271	36.2766
2022	726	鲁泰A	纺织业	C17	山东省	淄博市	3	15	2	2	210.47	6742	63	0	0	0	23.3149	0.295346	0.0739426	0.109565	1.37489	0.727328	0.696301	0.257118	0.140345	0.526863	2.99458	1.85632	0.106531	0.0494662	0.157878	0.435009	0.32455	0.028018	0	2.48491	33.33	1	55.61	0	0	14.9097	16.3255	0.3854	0.0571188	0.00673021	24.24	10.0445	38.9836
2008	729	燕京啤酒	酒、饮料和精制茶制造业	C15	北京市	北京市	0	2	0	0	42.4189	6327	53	1	0	0	23.1758	0.303705	0.0480691	0.0738063	0.786827	1.27093	1.97645	0.366831	0.0655847	0.732931	1.17409	0.445475	0.0854899	0.0110832	0.215641	0.551457	0.108961	0.067228	0	2.63906	28.57	1	51.11	0	0	14.0931	15.4698	0.0183	0.0737166	0.00618987	17.86	10.3024	100.261
2009	729	燕京啤酒	酒、饮料和精制茶制造业	C15	北京市	北京市	1	2	0	0	43.8106	6182	49	1	0	0	23.1961	0.271055	0.0640994	0.0899279	0.669198	1.49433	2.62854	0.39801	0.0792729	0.808591	1.22654	0.46435	0.17369	0.00914586	0.204963	0.577849	0.150808	0.0205432	0	2.70805	33.33	1	50.11	1	1	14.4459	15.9193	0.0159	0.0783444	0.0059702	14.29	10.3255	93.8299
2010	729	燕京啤酒	酒、饮料和精制茶制造业	C15	北京市	北京市	0	3	0	0	46.2533	6343	46	1	0	0	23.4091	0.351839	0.0654627	0.0956683	0.716676	1.39533	2.41698	0.413333	0.0843095	0.776457	1.23562	0.50978	0.105529	0.00511962	0.203333	0.509561	0.08517	0.237414	0	2.63906	35.71	1	51.11	1	1	14.8502	16.1769	0.0163	0.0805069	0.00477554	14.29	10.4112	80.1251
2011	729	燕京啤酒	酒、饮料和精制茶制造业	C15	北京市	北京市	0	3	0	0	47.5011	6563	53	1	0	0	23.5374	0.392123	0.0585231	0.0933788	0.755519	1.32359	1.6103	0.408711	0.0755835	0.774285	1.11281	0.381472	0.0494067	0.00731348	0.238143	0.517421	0.178518	0.136898	0	2.70805	33.33	1	51.59	1	1	14.7924	16.2308	0.0163	0.0824875	0.00540445	17.24	10.5743	81.7771
2012	729	燕京啤酒	酒、饮料和精制茶制造业	C15	北京市	北京市	0	1	0	0	101.514	6439	44	1	0	0	23.626	0.394888	0.0374594	0.0617701	0.866499	1.15407	1.29019	0.384282	0.0501575	0.746837	0.921913	0.301424	0.0731511	0.00670137	0.235993	0.481038	0.0738669	0.0926077	0	2.70805	33.33	0	52.97	0	1	14.7452	16.0358	0.0166	0.0935703	0.00425265	16.67	10.6595	73.7829
2013	729	燕京啤酒	酒、饮料和精制茶制造业	C15	北京市	北京市	0	4	0	0	103.394	5978	58	1	0	0	23.6627	0.315496	0.0420834	0.0651913	0.684156	1.46165	1.75789	0.393527	0.0568255	0.740573	1.0747	0.385906	0.163629	0.00651602	0.214237	0.539738	0.0548621	0.0374045	0	2.70805	33.33	0	53.56	0	1	14.8257	16.1515	0.0158	0.0948055	0.00515784	18.52	10.6511	78.4487
2014	729	燕京啤酒	酒、饮料和精制茶制造业	C15	北京市	北京市	8	12	0	0	210.852	5718	48	1	0	0	23.664	0.293281	0.0418455	0.0601559	0.701059	1.42641	1.67798	0.406614	0.0586233	0.713804	1.16737	0.416484	0.0635331	0.00713554	0.215593	0.559323	-0.0177933	0.00133789	0	2.70805	33.33	0	53.07	0	1	14.7197	16.1937	0.0137	0.0993079	0.00289406	16.67	10.5951	77.0058
2015	729	燕京啤酒	酒、饮料和精制茶制造业	C15	北京市	北京市	2	7	0	0	210.044	5622	60	1	0	0	23.627	0.249375	0.0337575	0.0463533	0.683164	1.46378	1.69399	0.399266	0.0500421	0.674582	1.32574	0.475301	0.0889618	0.00726087	0.211284	0.5737	-0.0714977	-0.0363365	0	2.70805	33.33	0	52.97	0	1	15.0582	16.5837	0.0137	0.115159	0.00310573	19.35	10.5714	73.2793
2016	729	燕京啤酒	酒、饮料和精制茶制造业	C15	北京市	北京市	0	4	0	0	225.512	6651	83	1	0	0	23.6277	0.250602	0.0174721	0.0232958	0.776306	1.28815	1.43189	0.397042	0.0275506	0.634183	1.32911	0.474649	0.0682142	0.0111271	0.213095	0.553427	-0.0769701	0.000680448	0	2.70805	33.33	0	53.73	0	1	15.0576	16.5877	0.0137	0.118479	0.00273556	16.67	10.5392	70.9528
2017	729	燕京啤酒	酒、饮料和精制茶制造业	C15	北京市	北京市	2	6	0	0	226.383	5408	59	1	0	0	23.6191	0.24434	0.00949099	0.0126124	0.792531	1.26178	1.38909	0.363199	0.015409	0.615937	1.42624	0.563845	0.0766658	0.00979414	0.209848	0.556267	-0.0326283	-0.00862243	0	2.70805	33.33	1	55.31	1	0	14.9805	16.4366	0.0086	0.113339	0.0027218	22.22	10.5188	69.9049
2018	729	燕京啤酒	酒、饮料和精制茶制造业	C15	北京市	北京市	9	17	1	1	238.838	6886	68	1	0	0	23.5962	0.222432	0.0125212	0.0163358	0.902664	1.10783	1.15576	0.3853	0.0197505	0.633969	1.62803	0.632223	0.060796	0.0138091	0.218205	0.539421	0.0132368	-0.0226016	0	2.70805	33.33	1	53.57	1	1	14.9805	16.4618	0.0086	0.113092	0.00195255	21.43	10.3874	74.3933
2019	729	燕京啤酒	酒、饮料和精制茶制造业	C15	北京市	北京市	5	10	0	0	240.737	6999	64	1	0	0	23.6226	0.239321	0.0146996	0.0191149	0.81724	1.22363	1.3302	0.390626	0.0229753	0.639799	1.67661	0.760213	0.0866824	0.0135054	0.216081	0.518154	0.0109936	0.0267268	0	2.3979	45.45	1	53.7	1	0	14.5077	15.9269	0.0031	0.112928	0.00146832	20	10.3139	71.4789
2020	729	燕京啤酒	酒、饮料和精制茶制造业	C15	北京市	北京市	4	21	0	0	243.602	8179	47	1	0	0	23.6406	0.249383	0.0155442	0.0205719	0.672074	1.48793	1.73007	0.391888	0.0260673	0.59631	1.77686	0.935417	0.0848793	0.0100934	0.206987	0.478346	-0.0470944	0.0181893	0	2.56495	38.46	1	52.41	0	1	14.5077	16.022	0.0031	0.116707	0.00115523	20.69	10.2394	72.7781
2021	729	燕京啤酒	酒、饮料和精制茶制造业	C15	北京市	北京市	2	17	0	0	255.378	4888	34	1	0	0	23.6896	0.280513	0.0154488	0.0210282	0.68779	1.45393	1.70859	0.384422	0.0244834	0.630991	1.75182	1.0243	0.0836819	0.00982503	0.201407	0.434884	0.0944884	0.0501876	0	2.70805	33.33	1	51.48	0	1	14.5803	16.1644	0.0031	0.120226	0.00124816	20	10.1714	70.3497
2022	729	燕京啤酒	酒、饮料和精制茶制造业	C15	北京市	北京市	5	19	0	0	254.794	4242	28	1	0	0	23.7531	0.310642	0.0273787	0.0388933	0.597348	1.67406	2.09821	0.374382	0.041595	0.65822	1.73407	1.06955	0.0830126	0.00911256	0.200103	0.389002	0.103761	0.0656351	0	1.94591	57.14	0	51.09	0	0	14.5592	15.6615	0.0009	0.107016	0.00857719	18.75	10.0736	75.3299
2008	731	四川美丰	化学原料及化学制品制造业	C26			0	13	0	0				1	0	0	22.079	0.532297	0.050929	0.0986625	0.785463	1.27313	1.76017	0.12257	0.047214	1.07868	0.803467	0.590506	0.102137	0.00726156	0.073656	0.476054	0.673429	0.557686	0	2.07944	37.5	0	47.89	1	0	13.6656	14.8019	0.0504	0.0379848	0.00242083	5.71	7.66528	64.2067
2009	731	四川美丰	化学原料及化学制品制造业	C26			0	3	0	0				1	0	0	21.7867	0.402376	0.0194836	0.0372367	0.509544	1.96254	2.68549	0.079341	0.0180206	1.08118	0.828113	0.671915	0.072562	0.00476977	0.0568514	0.451984	0.0661476	-0.253457	0	2.07944	37.5	0	48.31	1	0	13.487	14.8282	0.0365	0.0350212	0.0128234	7.69	7.69394	32.1865
2010	731	四川美丰	化学原料及化学制品制造业	C26			1	7	0	0				1	0	0	22.0173	0.48036	0.0276141	0.0498309	0.725057	1.3792	1.72994	0.073818	0.0268465	1.02859	1.44595	1.22749	0.04748	0.00431478	0.0631422	0.394173	-0.0812434	0.259338	0	1.94591	42.86	0	49.31	1	0	13.487	14.7489	0.0365	0.0210655	0.0101836	7.69	7.70976	22.0341
2011	731	四川美丰	化学原料及化学制品制造业	C26			3	6	0	0				1	0	0	22.0714	0.449274	0.0713906	0.13329	0.786711	1.27111	1.49242	0.103027	0.0510114	1.3995	1.56852	1.24401	0.0839346	0.00731484	0.0862805	0.332435	0.558928	0.0555818	0	1.94591	42.86	0	50.58	1	0	13.6693	14.9272	0.0363	0.0211917	0.00821393	4.17	7.69984	22.9655
2012	731	四川美丰	化学原料及化学制品制造业	C26			3	6	0	0				1	0	0	22.217	0.487656	0.0643706	0.121422	0.766121	1.30528	1.59605	0.0901483	0.0410764	1.5671	1.59347	1.3202	0.0753325	0.011035	0.0678929	0.254342	0.240138	0.156705	0	1.94591	42.86	0	49.23	1	0	13.7321	15.0149	0.0466	0.0193749	0.0109614	2.86	7.79811	33.1057
2013	731	四川美丰	化学原料及化学制品制造业	C26			1	5	0	0				1	0	0	22.2967	0.370382	0.0364741	0.0636195	0.631669	1.58311	1.92634	0.0692633	0.0293316	1.24351	1.26653	1.0345	0.0346578	0.0159638	0.071659	0.214848	-0.113529	0.0829515	0	1.94591	42.86	0	50.04	1	0	13.7321	14.9716	0.0308	0.0293512	0.00288322	4	7.94909	33.7922
2014	731	四川美丰	化学原料及化学制品制造业	C26			0	8	0	0				1	0	0	22.2329	0.389214	-0.0524977	-0.0846052	0.650179	1.53804	1.8811	0.0464368	-0.0514532	1.0203	1.1935	0.996042	-0.00638594	0.0161878	0.0567864	0.519867	-0.173181	-0.0617841	1	1.79176	50	0	50.88	1	0	13.7321	15.0437	0.0308	0.035528	0.0023783	0	7.88758	23.7717
2015	731	四川美丰	化学原料及化学制品制造业	C26			0	10	0	0				1	0	0	22.3491	0.443723	0.0118514	0.0203651	0.638738	1.56559	2.01674	0.112592	0.014493	0.817737	1.04741	0.847142	0.061544	0.0430238	0.0736378	0.472319	-0.176292	0.123179	0	1.94591	42.86	0	52.37	1	0	13.567	14.7901	0	0.0484243	0.00221107	6.67	7.83003	17.8316
2016	731	四川美丰	化学原料及化学制品制造业	C26			0	7	0	0				1	0	0	22.2797	0.458739	-0.0532927	-0.0970672	0.587004	1.70357	2.29987	0.0996778	-0.110456	0.482477	0.941668	0.71037	0.063781	0.0119246	0.0793927	0.471661	-0.396665	-0.0669941	1	1.79176	50	1	51.26	0	0	13.567	14.6951	0	0.0856025	0.00127096	13.04	7.81682	18.9013
2017	731	四川美丰	化学原料及化学制品制造业	C26			0	6	0	0				1	0	0	22.1988	0.379162	0.0324202	0.0559509	0.685686	1.45839	1.73835	0.24634	0.058451	0.554656	1.22883	1.05542	0.126581	0.00978855	0.0453639	0.59001	0.0666382	-0.0777116	0	1.94591	42.86	0	50.17	1	1	14.1697	15.0037	0	0.0769187	0.00183496	13.04	7.79688	20.9555
2018	731	四川美丰	化学原料及化学制品制造业	C26			0	9	0	0				1	0	0	22.1462	0.301836	0.052299	0.0794234	0.982824	1.01748	1.02503	0.265148	0.08442	0.61951	1.69801	1.35368	0.10708	0.0114404	0.0688843	0.570002	0.0442718	-0.0513183	0	1.79176	50	0	49.22	1	1	14.2185	15.2127	0	0.0910444	0.00215711	13.04	7.77779	20.3776
2019	731	四川美丰	化学原料及化学制品制造业	C26			3	14	0	0				1	0	0	22.0639	0.241189	0.0217208	0.0298674	0.954594	1.04756	1.06268	0.166269	0.029553	0.734978	1.94936	1.57216	0.0978571	0.0128789	0.0635829	0.573616	0.109553	-0.0789329	0	1.79176	50	1	48.48	1	1	14.1777	15.1735	0	0.0781395	0.00202219	12.12	7.78738	24.5977
2020	731	四川美丰	化学原料及化学制品制造业	C26			2	13	0	0				1	0	0	22.1106	0.258321	0.0252243	0.0336304	0.988454	1.01168	1.01575	0.158384	0.0338893	0.744316	2.16827	1.92388	0.0793326	0.0202536	0.0456818	0.500758	-0.00570736	0.0477748	0	1.79176	50	1	47.36	1	1	14.3531	15.3674	0	0.0864758	0.00128026	9.09	7.77065	20.9554
2021	731	四川美丰	化学原料及化学制品制造业	C26			4	28	0	0				1	0	0	22.2076	0.18259	0.156563	0.200367	0.640753	1.56067	1.6859	0.298834	0.161041	0.972189	3.24906	2.76314	0.153538	0.0139193	0.0763764	0.410139	0.404662	0.101808	0	1.79176	50	1	49.3	1	1	14.5937	15.6058	0	0.0831184	0.00109792	7.41	7.77947	17.3852
2022	731	四川美丰	化学原料及化学制品制造业	C26			4	31	0	0				1	0	0	22.3669	0.169799	0.153389	0.18608	0.936745	1.06753	1.08134	0.256168	0.149739	1.02437	4.08772	3.57709	0.195159	0.0150587	0.0710727	0.322289	0.200136	0.172747	0	1.94591	42.86	1	50.29	0	0	14.64	15.7299	0.0005	0.0658845	0.0012126	7.14	7.79317	17.0927
2008	733	振华科技	计算机、通信和其他电子设备制造业	C39	贵州省	贵阳市	0	20	0	0	41.74	5369	57	1	0	0	21.8137	0.285428	0.012985	0.0179417	1.18269	0.845532	0.707364	0.154414	0.0184563	0.703553	2.56347	1.67411	0.031708	0.130386	0.205544	0.264112	0.0733911	0.0587585	0	1.94591	42.86	0	52.06	0	0	13.6369	14.2876	0.0006	0.0913275	0.0280475	0	8.80882	36.79
2009	733	振华科技	计算机、通信和其他电子设备制造业	C39	贵州省	贵阳市	3	17	0	0	40.13	5140	40	1	0	0	21.8777	0.308546	0.013898	0.0197796	0.535789	1.86641	2.25302	0.1851	0.0193566	0.717997	2.31106	1.5709	0.0253676	0.130632	0.198446	0.217291	0.0843362	0.0660789	0	1.79176	50	0	50.94	0	0	13.654	14.3509	0.0002	0.09791	0.0255121	0	8.80478	36.3077
2010	733	振华科技	计算机、通信和其他电子设备制造业	C39	贵州省	贵阳市	1	12	0	0	43.45	5298	35	1	0	0	21.955	0.334952	0.0141244	0.0208404	0.663383	1.50742	1.76299	0.159101	0.0160209	0.881624	2.23871	1.52043	0.0176641	0.125486	0.20193	0.208718	0.318035	0.0802891	0	1.94591	42.86	0	51.94	0	0	13.7803	14.3237	0.0002	0.0836929	0.0215195	0	8.89371	37.1521
2011	733	振华科技	计算机、通信和其他电子设备制造业	C39	贵州省	贵阳市	3	17	0	0	40.44	5790	39	1	0	0	22.0236	0.353208	0.0138301	0.0210951	1.03526	0.965943	0.947344	0.158627	0.014697	0.941013	1.97906	1.32919	-0.00089594	0.131554	0.215648	0.209229	0.147921	0.0710178	0	1.94591	42.86	0	52.94	0	0	13.5073	14.2166	0.0002	0.0899426	0.0230073	0	8.92079	36.804
2012	733	振华科技	计算机、通信和其他电子设备制造业	C39	贵州省	贵阳市	0	7	0	0	89.08	5055	24	1	0	0	22.0328	0.344507	0.025114	0.038568	1.06603	0.938057	0.905501	0.198542	0.0311403	0.806479	2.46221	1.72808	0.00604575	0.190496	0.201634	0.208562	-0.109452	0.00931029	0	1.94591	42.86	0	51.76	0	0	14.1814	14.609	0	0.110311	0.0404592	0	8.9338	37.27
2013	733	振华科技	计算机、通信和其他电子设备制造业	C39	贵州省	贵阳市	0	10	0	0	94.4	5746	61	1	0	0	22.0514	0.340347	0.027201	0.0413645	0.850789	1.17538	1.26587	0.221215	0.0342153	0.794995	2.15614	1.48596	0.0225539	0.193001	0.201942	0.20079	-0.00038721	0.0187503	0	1.94591	42.86	0	51.5	0	0	14.291	14.7554	0	0.118104	0.0188502	0	8.75668	46.0888
2014	733	振华科技	计算机、通信和其他电子设备制造业	C39	贵州省	贵阳市	0	9	0	0	204	5869	60	1	0	0	22.3853	0.322552	0.0295422	0.0440913	0.69946	1.42967	1.83124	0.205929	0.0320364	0.922145	2.65942	1.95756	0.0148982	0.160436	0.173996	0.181834	0.40275	0.396407	0	1.94591	57.14	0	51.86	1	0	14.3836	15.0014	0	0.112981	0.0133594	4.76	9.12533	60.8795
2015	733	振华科技	计算机、通信和其他电子设备制造业	C39	贵州省	贵阳市	5	16	0	0	200.06	5902	81	1	0	0	22.6188	0.426566	0.0312319	0.050423	0.479025	2.08757	3.07418	0.200786	0.03678	0.849153	1.85225	1.36994	0.0532182	0.155115	0.183488	0.13944	0.214281	0.26298	0	1.94591	57.14	0	50.38	1	0	14.5774	15.2347	0	0.100255	0.00814317	6.25	9.09437	63.9386
2016	733	振华科技	计算机、通信和其他电子设备制造业	C39	贵州省	贵阳市	4	10	0	0	180.44	6563	88	1	0	0	22.8253	0.505207	0.0253331	0.0477921	0.673953	1.48378	2.0693	0.165603	0.0285249	0.888105	1.62341	1.12046	0.0204609	0.161853	0.21582	0.135364	0.301265	0.229318	0	1.94591	57.14	0	50.29	1	0	14.6295	15.251	0	0.0856902	0.00822112	5.88	9.08307	53.2499
2017	733	振华科技	计算机、通信和其他电子设备制造业	C39	贵州省	贵阳市	7	30	1	1	204.46	5677	75	1	0	0	22.9201	0.522398	0.0241772	0.0497689	0.769406	1.2997	1.62752	0.1494	0.0259012	0.933439	2.04696	1.61381	-0.0607018	0.150977	0.148104	0.16482	0.216842	0.0995194	0	1.94591	57.14	0	51.06	1	0	14.5118	15.1264	0	0.0818082	0.00312941	5.56	8.98432	44.6613
2018	733	振华科技	计算机、通信和其他电子设备制造业	C39	贵州省	贵阳市	12	57	4	4	251.06	7456	91	1	0	0	23.0395	0.509791	0.0268752	0.055495	0.943753	1.0596	1.13336	0.251428	0.0481702	0.557921	1.93661	1.56836	0.0313829	0.150397	0.13978	0.137159	-0.334287	0.126755	0	1.94591	57.14	0	50.81	1	1	14.7874	15.6463	0	0.0964342	0.00186559	14.29	8.97576	49.2896
2019	733	振华科技	计算机、通信和其他电子设备制造业	C39	贵州省	贵阳市	7	28	2	2	203.79	6414	94	1	0	0	22.8942	0.386039	0.0312437	0.0570558	0.736145	1.35843	1.64034	0.443761	0.0805038	0.388102	3.04633	2.56736	0.0296017	0.155287	0.108225	0.14711	-0.312743	-0.135196	0	1.94591	57.14	0	50.94	1	1	15.0062	15.8494	0	0.142985	0.00652259	17.65	8.80463	61.237
2020	733	振华科技	计算机、通信和其他电子设备制造业	C39	贵州省	贵阳市	4	27	0	0	191.09	5632	57	1	0	0	22.9158	0.3333	0.0679843	0.106123	0.269155	3.71533	5.07279	0.535715	0.152542	0.445677	2.8664	2.3443	-0.00772928	0.146495	0.122441	0.141727	0.0767251	0.021836	0	1.79176	66.67	0	52.05	1	1	15.0703	15.7808	0	0.14241	0.00222702	15	8.84462	70.8192
2021	733	振华科技	计算机、通信和其他电子设备制造业	C39	贵州省	贵阳市	3	36	0	0	235.06	5930	82	1	0	0	23.1323	0.331351	0.149094	0.223268	0.163509	6.11588	8.65828	0.608152	0.26467	0.563321	2.96086	2.27556	0.120056	0.133105	0.165978	0.129413	0.431989	0.241654	0	1.94591	57.14	0	52.17	1	1	15.3745	16.377	0.0988	0.166362	0.0011128	16.67	8.85865	86.3261
2022	733	振华科技	计算机、通信和其他电子设备制造业	C39	贵州省	贵阳市	8	35	0	0	250.06	6045	67	1	0	0	23.3304	0.28078	0.193092	0.27726	0.214477	4.66251	6.09539	0.627247	0.327933	0.588817	4.1461	3.19644	0.0605661	0.17134	0.168752	0.121281	0.284813	0.219137	0	1.94591	57.14	0	51.14	0	0	15.5489	15.8461	0.038	0.106949	0.00421116	28.57	8.8922	80.5702
2008	739	普洛股份	医药制造业	C27	山东省	青岛市	0	2	0	0	41.03	6146	41	0	0	0	21.2778	0.558839	0.0155005	0.0342558	0.876877	1.14041	1.39045	0.19108	0.0207957	0.745369	0.833104	0.549123	0.054315	0.0650853	0.148034	0.361733	0.200597	0.0786738	0	2.19722	22.22	0	44	1	1	13.6171	14.3661	0.0259	0.0995751	0.00297329	6.25	8.09864	28.41
2009	739	普洛股份	医药制造业	C27	山东省	青岛市	0	1	0	0	39.97	5808	38	0	0	0	21.2827	0.545757	0.0188283	0.042054	0.547696	1.82583	3.23025	0.218537	0.0240252	0.783689	0.808005	0.572933	0.119049	0.0955905	0.125779	0.389483	0.0938928	0.00492502	0	2.19722	22.22	0	45	1	1	13.6171	14.3925	0.0244	0.111598	0.00546184	6.25	8.11999	25.091
2010	739	普洛股份	医药制造业	C27	山东省	青岛市	0	2	0	0	46	6290	37	0	0	0	21.3355	0.561648	0.0111358	0.0249632	0.555911	1.79885	2.82273	0.210298	0.0131576	0.84634	0.78767	0.533309	0.0656225	0.0903655	0.140601	0.384978	0.11195	0.0542288	0	2.07944	25	0	46	1	1	13.8878	14.5037	0.0232	0.116196	0.00149235	6.25	8.17329	24.0574
2011	739	普洛股份	医药制造业	C27	山东省	青岛市	0	4	0	0	40.94	6583	59	0	0	0	21.4468	0.608746	0.00165392	0.00399986				0.193931	0.0021052	0.785636	0.73734	0.481233	0.0881473	0.109902	0.14642	0.400135	0.00886956	0.117739	0	2.19722	33.33	0	47.06	1	1	13.8925	14.5541	0.0199	0.117818	0.00135718	5.88	8.15565	23.4111
2012	739	普洛股份	医药制造业	C27	山东省	青岛市	0	3	0	0	96.56	5969	42	0	0	0	22.136	0.667518	0.0436217	0.123882	0.82726	1.20881	2.37475	0.231993	0.038663	1.12826	0.787867	0.606254	0.0817831	0.141415	0.116298	0.351319	1.26793	0.992102	0	2.19722	33.33	0	47.47	1	1	13.9978	14.8125	0.0199	0.108006	0.00443814	5.26	8.57791	44.2677
2013	739	普洛药业	医药制造业	C27	浙江省	金华市	0	8	0	0	86.7	4737	45	0	0	0	22.2628	0.601517	0.036715	0.0998856	0.683658	1.46272	2.84426	0.228977	0.0417571	0.879252	0.930797	0.68395	0.0408484	0.136522	0.135629	0.310336	0.107814	0.135137	0	2.19722	33.33	0	48.22	1	1	14.4574	15.2314	0.0057	0.115646	0.00859348	5.56	8.70765	53.8777
2014	739	普洛药业	医药制造业	C27	浙江省	金华市	0	5	0	0	213.71	4155	36	0	0	0	22.345	0.544443	0.0671976	0.156933	0.541297	1.84741	3.82962	0.26021	0.0771877	0.870574	0.938815	0.703586	0.155406	0.143863	0.115595	0.355524	0.0979097	0.0857001	0	2.19722	33.33	0	48.53	1	1	14.4574	15.0568	0.004	0.119027	0.00504014	15.79	8.75763	52.6723
2015	739	普洛药业	医药制造业	C27	浙江省	金华市	0	1	0	0	192.2	4334	29	0	0	0	22.4087	0.552026	0.039827	0.0881821	0.540116	1.85145	3.89125	0.27391	0.0480021	0.829692	0.919428	0.650094	0.0817733	0.127541	0.133887	0.361556	0.0248493	0.0658118	0	2.19722	33.33	0	50.69	1	1	14.4574	15.1399	0.0053	0.150557	0.00147224	12.5	8.7791	50.6433
2016	739	普洛药业	医药制造业	C27	浙江省	金华市	0	2	0	0	195.65	4641	37	0	0	0	22.4494	0.534345	0.0477392	0.104463	0.502469	1.99017	3.30057	0.278257	0.0550894	0.866576	0.997367	0.735553	0.0321091	0.164381	0.123418	0.384211	0.100105	0.0415238	0	2.19722	33.33	0	51.56	1	1	14.7116	15.2018	0.0053	0.137374	0.00642311	12.5	8.83273	61.9953
2017	739	普洛药业	医药制造业	C27	浙江省	金华市	1	2	0	0	193.77	4772	32	0	0	0	22.4622	0.464079	0.0453741	0.0905648	0.561717	1.78025	2.49616	0.308352	0.0462181	0.981737	1.17754	0.879219	0.0368643	0.192182	0.12777	0.372604	0.163358	0.0128434	0	1.94591	42.86	1	51.74	1	1	14.5574	15.2741	0.0051	0.132389	0.00139602	5.26	8.72843	71.1879
2018	739	普洛药业	医药制造业	C27	浙江省	金华市	0	6	0	0	186.15	7001	62	0	0	0	22.4726	0.418463	0.0647737	0.115906	0.521431	1.9178	2.62185	0.319282	0.0581154	1.11457	1.39517	0.986306	0.144797	0.178137	0.156678	0.342855	0.148536	0.0104799	0	1.94591	42.86	1	52.47	1	0	14.7516	15.0964	0.0051	0.072316	0.00131577	11.76	8.65887	70.4291
2019	739	普洛药业	医药制造业	C27	浙江省	金华市	0	5	0	0	242.19	7252	46	0	0	0	22.5985	0.422317	0.0901792	0.155619	0.367879	2.71829	4.05666	0.323704	0.076747	1.17502	1.54514	1.15747	0.208516	0.157168	0.152247	0.291138	0.130844	0.134212	0	1.94591	42.86	1	53.47	1	0	15.0539	15.4794	0.0051	0.0635327	0.00111539	13.33	8.65155	74.4695
2020	739	普洛药业	医药制造业	C27	浙江省	金华市	0	9	0	0	214.09	6069	41	0	0	0	22.7375	0.41417	0.116531	0.200212	0.245427	4.07452	6.2487	0.279585	0.10365	1.12427	1.69773	1.32272	0.141368	0.144637	0.144925	0.243171	0.0927733	0.149052	0	1.94591	42.86	0	53.47	1	0	15.3631	15.876	0.0141	0.0487247	0.00157972	5.88	8.67727	78.8763
2021	739	普洛药业	医药制造业	C27	浙江省	金华市	9	39	1	0	210.89	6604	57	0	0	0	22.9385	0.447798	0.114725	0.202218	0.201596	4.96041	8.1728	0.265389	0.106854	1.07366	1.52986	1.19915	0.0667605	0.157859	0.1364	0.21078	0.134897	0.222627	0	1.94591	42.86	0	53.65	1	0	15.678	16.1754	0.0141	0.0508217	0.00265118	11.76	8.72144	82.9287
2022	739	普洛药业	医药制造业	C27	浙江省	金华市	3	28	1	1	231.25	6742	63	0	0	0	23.2096	0.5407	0.0934064	0.187002	0.376987	2.65261	4.59945	0.239042	0.0938056	0.995745	1.29114	0.992164	0.110356	0.138882	0.149942	0.255154	0.179174	0.311379	0	1.94591	42.86	0	53.67	0	0	15.6813	16.181	0.0498	0.0426807	0.00226881	11.11	8.82335	79.8516
2008	756	新华制药	医药制造业	C27	山东省	淄博市	0	1	0	0	39.46	6146	41	1	0	0	21.4942	0.312127	0.0179005	0.0247657	0.971099	1.02976	1.16558	0.139606	0.0189186	0.946187	1.31785	0.863704	0.0478687	0.095654	0.140866	0.44217	0.111281	-0.047994	0	2.19722	44.44	0	48.79	1	1	14.1222	14.8614	0.0065	0.0559878	0.00722716	8.33	8.51559	106.23
2009	756	新华制药	医药制造业	C27	山东省	淄博市	0	1	0	0	41.74	5808	38	1	0	0	21.6888	0.364111	0.0442521	0.0671137	0.821706	1.21698	2.30578	0.191436	0.0456249	0.96991	1.70434	1.15123	0.131291	0.0591012	0.131072	0.366139	0.107281	0.214852	0	2.19722	33.33	0	49.1	1	1	14.1821	15.2022	0.0047	0.0687272	0.00573553	9.52	8.57508	107.347
2010	756	新华制药	医药制造业	C27	山东省	淄博市	0	2	0	0	36.74	6290	37	1	0	0	21.7311	0.374158	0.0383043	0.0607273	0.694543	1.4398	2.0458	0.183818	0.0393101	0.974415	1.68133	1.09907	0.0631488	0.0572367	0.146572	0.366979	0.12589	0.0431719	0	2.19722	33.33	0	49	1	1	14.3876	15.3364	0.0012	0.0631706	0.00475355	9.52	8.68322	103.854
2011	756	新华制药	医药制造业	C27	山东省	淄博市	0	2	0	0	48.27	6583	59	1	0	0	21.8233	0.417567	0.0277237	0.0459657	0.872866	1.14565	1.37214	0.185853	0.0271041	1.02286	1.17372	0.737797	0.0323159	0.0875013	0.141066	0.353891	0.123667	0.0965941	0	2.19722	33.33	0	49.1	0	1	13.7025	14.7201	0.0003	0.05993	0.00769956	10	8.70185	71.2137
2012	756	新华制药	医药制造业	C27	山东省	淄博市	0	2	0	0	102.88	5969	42	1	0	0	22.012	0.510238	0.0079193	0.0148932	0.956706	1.04525	1.1375	0.176448	0.00883798	0.896053	1.37185	0.891975	0.0104231	0.0704772	0.13496	0.392194	0.0115715	0.207737	0	2.19722	33.33	0	49.83	0	1	13.9605	15.0043	0.0003	0.0725852	0.0155467	11.11	8.71045	70.83
2013	756	新华制药	医药制造业	C27	山东省	淄博市	0	2	0	0	89.96	4737	45	1	0	0	22.0712	0.533215	0.0102464	0.0214389	0.931514	1.07352	1.23439	0.161962	0.0120863	0.84777	1.35778	0.839198	0.0240656	0.0772566	0.138203	0.365347	0.0666775	0.0609334	0	2.19722	33.33	0	50.83	0	1	14.2615	15.2685	0.0002	0.0704297	0.0112657	11.11	8.7149	70.83
2014	756	新华制药	医药制造业	C27	山东省	淄博市	0	3	0	0	199.86	4155	36	1	0	0	22.169	0.549635	0.0168842	0.0368511	0.784735	1.27432	1.9064	0.2047	0.0190361	0.88696	0.913387	0.545583	0.0815854	0.0734838	0.13872	0.465459	0.132537	0.102822	0	1.94591	28.57	0	50.68	0	1	14.3837	15.5279	0	0.07395	0.00957653	8	8.79513	68
2015	756	新华制药	医药制造业	C27	山东省	淄博市	3	7	0	0	193.73	4334	29	1	0	0	22.2256	0.55832	0.021519	0.0482597	0.617066	1.62057	3.09088	0.232594	0.0261351	0.823377	0.846515	0.56641	0.0776106	0.0699777	0.121649	0.460901	0.00202895	0.0581776	0	2.07944	37.5	0	49.81	0	1	14.4689	15.5874	0.0026	0.0843076	0.00943057	9.52	8.75589	71.2575
2016	756	新华制药	医药制造业	C27	山东省	淄博市	5	20	0	0	221.83	4641	37	1	0	0	22.2757	0.559729	0.0288765	0.0654859	0.661815	1.511	2.7272	0.249412	0.0331379	0.871406	0.753395	0.50698	0.0930274	0.0727096	0.118465	0.449098	0.116187	0.0513485	0	2.07944	37.5	0	49.74	0	1	14.7222	15.8841	0.0026	0.0836549	0.00986503	5.26	8.75558	73.7294
2017	756	新华制药	医药制造业	C27	山东省	淄博市	4	16	0	0	244.22	4772	32	1	0	0	22.386	0.510879	0.0442655	0.0949818	0.665965	1.50158	2.59627	0.280819	0.0489953	0.903466	1.34823	0.869831	0.0739473	0.0592791	0.135241	0.408238	0.124722	0.116639	0	2.07944	37.5	0	50.5	0	1	14.9668	16.1601	0.0025	0.0851932	0.00853629	5	8.76155	84.0188
2018	756	新华制药	医药制造业	C27	山东省	淄博市	4	15	0	0	208.57	7001	62	1	0	0	22.501	0.527302	0.0490239	0.10204	0.93362	1.0711	1.23413	0.299201	0.0526672	0.930824	0.99539	0.592125	0.0582488	0.0578473	0.160869	0.44474	0.153276	0.121834	0	2.07944	37.5	0	51.62	1	1	14.9852	16.1926	0.0025	0.0499038	0.00592916	4.76	8.75731	71.259
2019	756	新华制药	医药制造业	C27	山东省	淄博市	2	16	1	1	236.18	7252	46	1	0	0	22.5852	0.5167	0.0523172	0.109399	0.864829	1.1563	1.5034	0.334397	0.0576373	0.907697	0.977016	0.522243	0.0541128	0.0480588	0.175627	0.436131	0.076452	0.0878726	0	1.94591	42.86	0	52.95	1	1	15.0149	16.1513	0.0025	0.0574897	0.00305724	5	8.7639	71.3215
2020	756	新华制药	医药制造业	C27	山东省	淄博市	6	30	0	0	202.97	6069	41	1	0	0	22.6824	0.521879	0.051314	0.106774	0.808868	1.23629	1.72001	0.302151	0.0577984	0.887811	1.12844	0.656229	0.05924	0.0535615	0.158519	0.439494	0.0712744	0.10207	0	2.07944	37.5	0	53.79	1	1	15.0879	16.2126	0.0025	0.0533086	0.00354762	4.17	8.7791	74.277
2021	756	新华制药	医药制造业	C27	山东省	淄博市	5	24	0	0	231.28	6604	57	1	0	0	22.7155	0.502028	0.050201	0.102826	0.759747	1.31623	1.92275	0.270373	0.0551936	0.909544	1.10076	0.690048	0.0353404	0.0898207	0.140144	0.435774	0.0923292	0.0337069	0	2.07944	37.5	0	54.3	1	1	15.2853	16.3895	0.1309	0.0533013	0.0023752	5	8.78462	72.7528
2022	756	新华制药	医药制造业	C27	山东省	淄博市	3	16	0	0	210.47	6742	63	1	0	0	22.8353	0.473704	0.0546657	0.106565	0.445216	2.2461	4.63361	0.271536	0.0568193	0.962096	1.0945	0.710775	0.0917397	0.0921049	0.146639	0.417161	0.143734	0.127263	0	2.19722	44.44	0	54.22	0	0	15.1467	16.115	0.1076	0.0604461	0.00153105	4.35	8.82188	68.3917
2008	761	本钢板材	黑色金属冶炼及压延加工业	C31	辽宁省	本溪市	0	5	0	0	39.68	4410	38	1	0	0	24.2113	0.516335	0.00531873	0.0101384	1.04232	0.959396	0.812403	0.11138	0.00426563	1.24688	0.896259	0.367407	0.131183	0.0155033	0.240195	0.461887	0.234461	0.114661	0	1.94591	42.86	0	51.54	1	0	12.7591	13.053	0.0004	0.0560405	0.00339658	7.69	10.1639	87.3559
2009	761	本钢板材	黑色金属冶炼及压延加工业	C31	辽宁省	本溪市	0	5	0	0	40.53	3589	21	1	0	0	24.2735	0.594372	-0.0457536	-0.10318	0.960769	1.04083	1.56971	0.0495563	-0.043407	1.05406	0.82382	0.370672	0.103065	0.0166107	0.231915	0.515842	-0.0802162	0.0641566	1	1.79176	50	0	51.46	1	0	12.7939	13.3555	0.0004	0.0681364	0.00268885	7.69	10.1509	86.5321
2010	761	本钢板材	黑色金属冶炼及压延加工业	C31	辽宁省	本溪市	0	7	0	0	44.01	3644	21	1	0	0	24.3032	0.58058	0.0261784	0.0634435	0.987264	1.0129	1.3069	0.107922	0.0202532	1.29256	0.951815	0.303431	0.0721036	0.00961361	0.287067	0.525668	0.283444	0.0301552	0	1.94591	42.86	0	52.27	1	0	13.1993	13.7747	0.0004	0.0626325	0.00295609	13.33	10.1197	89.5214
2011	761	本钢板材	黑色金属冶炼及压延加工业	C31	辽宁省	本溪市	0	7	0	0	49.88	3846	17	1	0	0	24.4383	0.621051	0.0206821	0.0519888	1.05161	0.950921	0.939224	0.0853456	0.0157748	1.31109	0.929643	0.339451	0.0324765	0.0100533	0.312601	0.43854	0.103837	0.144617	0	1.94591	42.86	0	52.67	1	0	12.7939	13.4	0	0.0535552	0.00353873	13.33	10.1061	88.5443
2012	761	本钢板材	黑色金属冶炼及压延加工业	C31	辽宁省	本溪市	0	8	0	0	91.09	4359	27	1	0	0	24.3694	0.600391	0.00174982	0.00449915	1.15615	0.864939	0.696181	0.0605934	0.00155759	1.12342	0.86228	0.385015	0.0230716	0.00743817	0.255535	0.446405	-0.115802	-0.0665625	0	1.94591	42.86	0	53.12	1	0	13.3535	13.8353	0	0.031539	0.00583232	11.76	10.0892	85.5865
2013	761	本钢板材	黑色金属冶炼及压延加工业	C31	辽宁省	本溪市	0	6	0	0	80.34	4404	45	1	0	0	24.4856	0.635808	0.00686793	0.0180321	1.18172	0.846222	0.604055	0.0639079	0.00692907	0.991177	0.801751	0.360248	0.0624373	0.00824084	0.269616	0.431462	-0.0955869	0.123255	0	1.94591	42.86	0	50.96	0	0	13.3869	14.0032	0	0.0282832	0.00436457	20	10.0812	84.9501
2014	761	本钢板材	黑色金属冶炼及压延加工业	C31	辽宁省	本溪市	0	8	0	0	193.16	4416	48	1	0	0	24.6186	0.67792	0.00682867	0.0199822	1.01603	0.984227	1.02178	0.0708069	0.00760158	0.898323	0.789512	0.446481	0.0583304	0.00991989	0.223882	0.348669	0.0270955	0.142166	0	1.79176	50	0	51.72	0	0	13.5635	14.2971	0.0024	0.0217185	0.0052411	24	10.0266	83.5006
2015	761	本钢板材	黑色金属冶炼及压延加工业	C31	辽宁省	本溪市	0	3	0	0	196.05	5712	39	1	0	0	24.5179	0.720229	-0.0692268	-0.229236	0.922636	1.08385	1.40172	-0.0190833	-0.110787	0.624862	0.612676	0.317217	-0.0518426	0.0109889	0.193464	0.450866	-0.293767	-0.0957678	1	1.94591	42.86	0	50.38	0	0	13.4372	14.5055	0	0.0250886	0.00341123	19.05	9.97646	79.6696
2016	761	本钢板材	黑色金属冶炼及压延加工业	C31	辽宁省	本溪市	0	3	0	0	207.01	5708	48	1	0	0	24.7159	0.754481	0.0167339	0.0641257	0.957524	1.04436	1.26792	0.130338	0.0279577	0.598544	0.747081	0.471814	0.176342	0.0115109	0.18049	0.381722	0.00931077	0.218978	0	1.94591	42.86	0	51.35	0	0	13.4511	14.415	0	0.0237264	0.00217555	20	9.93939	79.3927
2017	761	本钢板材	黑色金属冶炼及压延加工业	C31	辽宁省	本溪市	0	4	0	0	195.25	5020	29	1	0	0	24.8664	0.764294	0.027465	0.114321	0.992676	1.00738	1.0982	0.119233	0.0397303	0.691284	0.776965	0.529682	0.0435607	0.0115654	0.17794	0.378615	0.371938	0.162375	0	1.94591	42.86	0	52.11	0	0	13.6674	14.4399	0	0.0210542	0.00460929	22.22	9.89551	74.3601
2018	761	本钢板材	黑色金属冶炼及压延加工业	C31	辽宁省	本溪市	0	7	0	0	249.63	6400	55	1	0	0	24.8115	0.670324	0.0168992	0.0600536	1.1116	0.899607	0.662342	0.0984048	0.0206485	0.818423	1.02133	0.693652	0.0607041	0.0107237	0.179059	0.401199	0.238818	-0.0534244	0	1.79176	50	0	51.36	0	0	13.5626	14.3122	0	0.0182604	0.00340023	22.73	9.82206	80.6735
2019	761	本钢板材	黑色金属冶炼及压延加工业	C31	辽宁省	本溪市	1	13	0	0	237.9	5677	29	1	0	0	24.8297	0.67047	0.00925295	0.0280731	1.1015	0.907856	0.762959	0.0669292	0.0105583	0.876365	0.869539	0.650423	0.114896	0.00388096	0.126794	0.430146	0.0510042	0.0184282	0	2.07944	50	0	51.57	0	0	13.7872	14.7569	0	0.0157741	0.00284543	23.81	9.77463	81.8172
2020	761	本钢板材	黑色金属冶炼及压延加工业	C31	辽宁省	本溪市	1	12	0	0	225.91	4705	25	1	0	0	24.8978	0.668489	0.00622687	0.0188377	1.18017	0.847332	0.575443	0.0470909	0.00804111	0.774379	1.04381	0.76931	-0.0313656	0.00377214	0.139062	0.404332	-0.0769142	0.0704091	0	1.94591	42.86	0	51.28	0	0	13.9064	14.8941	0	0.0162849	0.00218592	27.78	9.72585	81.2294
2021	761	本钢板材	黑色金属冶炼及压延加工业	C31	辽宁省	本溪市	3	23	1	1	260.01	4975	47	1	0	0	24.7333	0.58173	0.0421729	0.113572	1.13662	0.879801	0.748032	0.0772735	0.0325191	1.29686	1.13994	0.66121	0.00749764	0.00465756	0.184781	0.462049	0.600338	-0.15168	0	2.19722	33.33	0	52.24	0	0	13.9296	14.6656	0	0.0152382	0.00300899	20.69	9.84469	78.5974
2022	761	本钢板材	黑色金属冶炼及压延加工业	C31	辽宁省	本溪市	2	22	0	0	209.63	5814	57	1	0	0	24.5101	0.560832	-0.0243004	-0.0568354	1.21762	0.821278	0.625549	0.00570594	-0.0192609	1.26165	0.806784	0.287878	0.0289329	0.0203386	0.191858	0.563	-0.196318	-0.200055	1	2.19722	33.33	0	51	0	0	13.9678	14.6936	0	0.0105895	0.00288337	26.09	9.76898	78.0346
2008	766	通化金马	医药制造业	C27	吉林省	通化市	0	1	0	0	26.17	3856	23	0	0	0	20.5145	0.317289	0.0211966	0.0314946	0.563904	1.77335	2.46356	0.597514	0.107472	0.197229	2.06789	0.925953	0.0126429	0.175715	0.344432	0.15717	0.0545396	0.00267046	0	1.79176	33.33	1	49.18	1	0	12.5707	13.1546	0.001	0.191551	0.0404545	27.27	7.49776	35.38
2009	766	通化金马	医药制造业	C27	吉林省	通化市	0	1	0	0	27.52	4514	19	1	0	0	20.5831	0.328286	0.0354482	0.0523588	0.198234	5.04453	7.02126	0.610136	0.177154	0.200098	1.93163	0.908428	0.0919685	0.163737	0.320938	0.149253	0.0519697	0.0710195	0	1.79176	33.33	1	50.18	1	0	12.5707	13.2307	0.0008	0.201037	0.0391262	27.27	7.49776	29.8178
2010	766	通化金马	医药制造业	C27	吉林省	通化市	0	2	0	0	25.06	4456	20	0	0	0	20.6208	0.339804	0.0135662	0.0203744	0.241809	4.1355	5.74937	0.611715	0.0708692	0.191426	1.79852	0.85953	0.0321896	0.159595	0.305847	0.13533	0.00846377	0.038389	0	1.79176	33.33	1	51.17	1	0	12.5707	13.3034	0.0006	0.199171	0.0532146	25	6.63857	25.68
2011	766	通化金马	医药制造业	C27	吉林省	通化市	0	2	0	0	27.01	5056	22	0	0	0	20.5952	0.309937	0.0126137	0.0186886	0.382159	2.61671	3.34285	0.579267	0.0619461	0.203623	1.96365	0.877709	-0.00901578	0.149918	0.320881	0.129311	0.0700764	-0.0252328	0	1.79176	33.33	1	50.93	1	0	12.5707	13.2694	0.0004	0.230173	0.0438838	26.67	6.79682	26.5543
2012	766	通化金马	医药制造业	C27	吉林省	通化市	0	1	0	0	63.32	5738	29	1	0	0	20.6122	0.30762	0.00434621	0.00628763	0.347027	2.88162	3.71762	0.551092	0.0302131	0.143852	1.97021	0.867616	-0.00725699	0.153886	0.323513	0.118877	-0.296595	0.0171273	0	1.79176	33.33	1	50.75	1	0	12.5707	13.2694	0.0004	0.312561	0.0503915	25	6.81564	25.64
2013	766	通化金马	医药制造业	C27	吉林省	通化市	0	0	0	0	67.52	4438	29	0	0	0	20.8249	0.444367	0.00408828	0.00662862	0.380722	2.62659	3.92746	0.51121	0.0276904	0.147643	1.10166	0.479013	0.0930113	0.0808487	0.261434	0.10166	0.157733	0.237014	0	1.79176	33.33	0	49.41	1	0	12.7771	13.5097	0.0004	0.281536	0.0546098	23.53	6.80128	26.4922
2014	766	通化金马	医药制造业	C27	吉林省	通化市	0	0	0	0	117.1	5640	37	0	0	0	20.9745	0.487007	0.00431806	0.00810566	0.368277	2.71534	4.34381	0.619143	0.0247854	0.174218	1.18792	0.434224	0.0266944	0.033773	0.232209	0.0994442	0.410287	0.161332	0	1.79176	33.33	0	49.57	1	0	13.0815	13.7173	0.0004	0.249749	0.045061	21.43	6.77079	27.2294
2015	766	通化金马	医药制造业	C27	吉林省	通化市	0	2	0	0	136.7	5570	39	0	0	0	22.1477	0.459446	0.00252261	0.00472362	0.419199	2.3855	5.40789	0.511803	0.0347396	0.0726149	0.439351	0.215792	-0.03873	0.029449	0.0902093	0.173496	-0.0520885	2.23253	0	2.19722	33.33	0	49.6	1	1	12.5707	13.0738	0	0.255003	0.0220752	20	6.76504	40.0234
2016	766	通化金马	医药制造业	C27	吉林省	通化市	1	5	0	0	154.05	5792	35	0	0	0	22.3916	0.215342	0.0448072	0.0661443	0.471218	2.12216	4.0783	0.687406	0.249294	0.179737	2.29614	1.5685	0.0170885	0.0475618	0.0816161	0.153594	3.30294	0.276207	0	2.19722	33.33	0	50.29	1	1	14.0466	14.4899	0	0.153125	0.0185102	23.53	7.69621	64.0995
2017	766	通化金马	医药制造业	C27	吉林省	通化市	0	4	0	0	133.76	4608	40	0	0	0	22.4684	0.228451	0.0466148	0.0599276				0.786996	0.168981	0.275859	1.96053	1.48905	0.00461585	0.0731139	0.0725242	0.139677	0.789719	0.079819	0	2.19722	33.33	0	50.72	0	1	14.0466	14.4863	0	0.10998	0.0168654	27.78	7.76896	62.7896
2018	766	通化金马	医药制造业	C27	吉林省	通化市	0	3	0	0	152.99	6709	70	0	0	0	22.5145	0.208321	0.0561622	0.0718328	0.842992	1.18625	1.39648	0.837023	0.15718	0.357313	2.20765	1.63576	0.0284677	0.10615	0.0733921	0.130774	0.376716	0.047187	0	2.19722	33.33	0	52.71	0	0	13.9587	14.3255	0	0.0667966	0.0288055	23.53	7.66388	64.326
2019	766	通化金马	医药制造业	C27	吉林省	通化市	2	7	0	0	154	6990	40	0	0	0	22.2704	0.432534	-0.382032	-0.551122	0.637306	1.5691	2.37093	0.82809	-1.03324	0.36974	1.86449	1.41226	0.0159345	0.157408	0.0871171	0.165261	-0.056023	-0.216609	1	2.19722	33.33	0	49.48	1	1	14.4678	15.0578	0	0.0849218	0.0336045	32	7.65728	39.4971
2020	766	通化金马	医药制造业	C27	吉林省	通化市	1	2	0	0	121.74	6803	38	0	0	0	22.3281	0.536812	-0.0745541	-0.145097	0.889474	1.12426	1.36674	0.798254	-0.324392	0.229827	2.00263	1.43256	0.0162154	0.0873258	0.0874546	0.144806	-0.43769	0.0593922	1	2.19722	33.33	0	50.05	1	1	14.3399	15.0401	0.004	0.166647	0.018731	36.36	7.59589	33.3095
2021	766	通化金马	医药制造业	C27	吉林省	通化市	0	2	0	0	146.11	7163	52	0	0	0	22.2582	0.495924	0.00706772	0.0146355	0.738063	1.3549	1.96248	0.767176	0.0224273	0.315139	0.568018	0.378339	0.0298074	0.07555	0.0828703	0.174733	0.363086	-0.0675667	0	2.19722	33.33	0	49.19	1	1	14.6344	15.1376	0.004	0.0709573	0.0101247	37.5	7.4378	35.7772
2022	766	通化金马	医药制造业	C27	吉林省	通化市	0	2	0	0	153.06	7896	64	0	0	0	22.2677	0.494463	0.00625972	0.0124001	0.661969	1.51065	2.15049	0.759844	0.0198462	0.315411	1.84319	1.27556	0.0422965	0.0904812	0.0814009	0.163717	-0.0295178	0.00955086	0	2.19722	33.33	0	50.47	0	0	14.7157	15.3836	0.0277	0.0736532	0.00763077	35.29	7.43603	22.1195
2008	768	西飞国际	铁路、船舶、航空航天和其它运输设备制造业	C37	陕西省	西安市	0	9	0	0	36.74	7087	61	1	0	0	23.3582	0.322158	0.0458104	0.0685924	0.905784	1.10401	1.48832	0.0927834	0.0429066	1.06768	2.66625	1.45076	0.0487277	0.110963	0.391563	0.0980214	3.31544	2.8856	0	2.77259	37.5	0	49.1	1	0	12.627	13.7455	0.0102	0.0297316	0.00260772	0	9.58741	75.5677
2009	768	西飞国际	铁路、船舶、航空航天和其它运输设备制造业	C37	陕西省	西安市	0	5	0	0	41.69	6337	45	1	0	0	23.5579	0.426329	0.0203876	0.0328529	0.495911	2.01649	3.87879	0.106223	0.0383837	0.531154	2.05349	1.16158	0.0144399	0.181345	0.377787	0.0927976	-0.121223	0.221054	0	2.63906	35.71	0	48.62	1	0	13.7906	15.0524	0.0091	0.0361748	0.00447998	0	9.59696	82.5618
2010	768	西飞国际	铁路、船舶、航空航天和其它运输设备制造业	C37	陕西省	西安市	0	5	0	0	49.33	4735	33	1	0	0	23.7289	0.506343	0.0202674	0.0382221	0.620065	1.61274	3.01654	0.109341	0.0358073	0.566013	1.79467	0.99631	0.00551165	0.264136	0.383401	0.0797326	0.280898	0.186415	0	2.77259	37.5	0	49.62	1	0	14.2289	15.4254	0.0079	0.0341403	0.0039293	0	9.60535	82.6174
[truncated: 8,080 more rows]
[truncated: 32 more columns]
